# Supplementary material for: Thiamethoxam exposure deregulates short ORF gene expression in the honey bee and compromises immune response to bacteria
Source: Sci Rep. 2021 Jan 15;11:1489. doi: 10.1038/s41598-020-80620-7 (PMC7811001; doi:10.1038/s41598-020-80620-7)
Supplement: Supplementary file 2 — Supplementary Information 2. [file 41598_2020_80620_MOESM2_ESM.xls]

## Sheet: 1- Original list
test_id	gene_id	gene	locus	sample_1	sample_2	status	value_1	value_2	log2(fold_change)	test_stat	p_value	q_value	significant
GB49938	GB49938	-	Group15.19:3894765-3895126	A-HYM-7-8-9	B-HYM-10-11-12	OK	5.79908	0.420316	-3.78628	-4.12016	0.15035	0.999727	no
GB49437	GB49437	-	Group15.13:381639-382422	A-HYM-7-8-9	B-HYM-10-11-12	NOTEST	0.126634	0.0106091	-3.57729	0	1	1	no
GB48391	GB48391	-	Group10.23:65717-67332	A-HYM-7-8-9	B-HYM-10-11-12	NOTEST	0.0406634	0.00391983	-3.37487	0	1	1	no
GB51529	GB51529	-	Group3.7:571191-571820	A-HYM-7-8-9	B-HYM-10-11-12	OK	1.07628	0.108574	-3.3093	-1.63576	0.1624	0.999727	no
GB44309	GB44309	-	Group7.22:571123-571316	A-HYM-7-8-9	B-HYM-10-11-12	OK	27.6194	2.87565	-3.26372	-15.9749	0.1504	0.999727	no
GB55647	GB55647	-	Group2.19:2860135-2860747	A-HYM-7-8-9	B-HYM-10-11-12	NOTEST	0.311122	0.0331472	-3.23052	0	1	1	no
GB41458	GB41458	-	Group6.20:629810-673229	A-HYM-7-8-9	B-HYM-10-11-12	NOTEST	0.370785	0.0404169	-3.19755	0	1	1	no
GB45979	GB45979	-	Group16.8:803214-803530	A-HYM-7-8-9	B-HYM-10-11-12	OK	1.81507	0.208004	-3.12534	-2.11326	0.1519	0.999727	no
GB54117	GB54117	-	Group14.13:987629-1003937	A-HYM-7-8-9	B-HYM-10-11-12	OK	1.07356	0.12713	-3.07803	-1.63062	0.16275	0.999727	no
GB42286	GB42286	-	Group1.43:1508639-1511627	A-HYM-7-8-9	B-HYM-10-11-12	NOTEST	0.0195153	0.00239361	-3.02734	0	1	1	no
GB54671	GB54671	-	Group15.10:35035-36183	A-HYM-7-8-9	B-HYM-10-11-12	OK	2.34041	0.287312	-3.02607	-2.54677	0.1524	0.999727	no
GB52554	GB52554	-	Group12.11:464316-480790	A-HYM-7-8-9	B-HYM-10-11-12	OK	1.05392	0.130413	-3.0146	-1.30421	0.25305	0.999727	no
GB40418	GB40418	-	Group8.6:243085-247053	A-HYM-7-8-9	B-HYM-10-11-12	OK	4.51827	0.563824	-3.00245	-3.8052	0.0053	0.332804	no
GB54456	GB54456	-	Group6.10:446882-447629	A-HYM-7-8-9	B-HYM-10-11-12	NOTEST	0.214771	0.0283046	-2.92369	0	1	1	no
GB45659	GB45659	-	Group5.20:336075-355978	A-HYM-7-8-9	B-HYM-10-11-12	NOTEST	0.0393669	0.00533681	-2.88294	0	1	1	no
GB50921	GB50921	-	Group10.26:1940718-1947889	A-HYM-7-8-9	B-HYM-10-11-12	OK	13.9115	1.90622	-2.8675	-5.33505	5e-05	0.0194221	yes
GB49314	GB49314	-	Group12.16:819594-820521	A-HYM-7-8-9	B-HYM-10-11-12	OK	4.32283	0.613054	-2.81789	-4.04023	0.1553	0.999727	no
GB51128	GB51128	-	Group10.26:1937735-1940268	A-HYM-7-8-9	B-HYM-10-11-12	OK	1.07962	0.153719	-2.81216	-0.389282	0.3732	0.999727	no
GB51232	GB51232	-	Group10.8:104115-109650	A-HYM-7-8-9	B-HYM-10-11-12	NOTEST	0.2409	0.035075	-2.77992	0	1	1	no
GB55565	GB55565	-	Group2.19:903801-904838	A-HYM-7-8-9	B-HYM-10-11-12	NOTEST	0.221978	0.0325975	-2.76759	0	1	1	no
GB48510	GB48510	-	GroupUn40:24444-26994	A-HYM-7-8-9	B-HYM-10-11-12	NOTEST	0.104499	0.0154438	-2.75839	0	1	1	no
GB54238	GB54238	-	Group10.24:487806-519999	A-HYM-7-8-9	B-HYM-10-11-12	NOTEST	0.143234	0.0211777	-2.75776	0	1	1	no
GB48959	GB48959	-	Group1.15:1143408-1150124	A-HYM-7-8-9	B-HYM-10-11-12	OK	1.46324	0.223919	-2.70811	-1.92593	0.15875	0.999727	no
GB49577	GB49577	-	Group4.6:401587-401794	A-HYM-7-8-9	B-HYM-10-11-12	OK	18.1399	2.82531	-2.68269	-7.32959	0.00205	0.209426	no
GB49477	GB49477	-	Group15.13:101625-101958	A-HYM-7-8-9	B-HYM-10-11-12	OK	9.17369	1.52606	-2.58769	-6.12338	0.04365	0.837068	no
GB52914	GB52914	-	Group15.11:7358-9493	A-HYM-7-8-9	B-HYM-10-11-12	NOTEST	0.120747	0.0203799	-2.56677	0	1	1	no
GB45995	GB45995	-	Group6.15:885458-892898	A-HYM-7-8-9	B-HYM-10-11-12	NOTEST	0.272678	0.0465811	-2.54938	0	1	1	no
GB46236	GB46236	-	GroupUn4998:209-968	A-HYM-7-8-9	B-HYM-10-11-12	OK	4.74916	0.81406	-2.54447	-3.70467	0.004	0.292845	no
GB54460	GB54460	-	Group6.10:377621-391368	A-HYM-7-8-9	B-HYM-10-11-12	OK	20.5176	3.53396	-2.5375	-4.20125	5e-05	0.0194221	yes
GB49386	GB49386	-	Group12.16:425730-428759	A-HYM-7-8-9	B-HYM-10-11-12	OK	5.86074	1.04051	-2.4938	-2.67078	5e-05	0.0194221	yes
GB50922	GB50922	-	Group10.26:1937735-1940268	A-HYM-7-8-9	B-HYM-10-11-12	OK	4.21219	0.751991	-2.48578	-3.18367	5e-05	0.0194221	yes
GB49334	GB49334	-	Group12.16:214437-219494	A-HYM-7-8-9	B-HYM-10-11-12	NOTEST	1.25331	0.223919	-2.4847	0	1	1	no
GB52147	GB52147	-	Group6.14:754717-806800	A-HYM-7-8-9	B-HYM-10-11-12	OK	1.9371	0.349218	-2.4717	-0.357281	0.44495	0.999727	no
GB53521	GB53521	-	Group6.32:842484-842817	A-HYM-7-8-9	B-HYM-10-11-12	NOTEST	0.275517	0.0497576	-2.46915	0	1	1	no
GB46715	GB46715	-	Group5.9:823732-826326	A-HYM-7-8-9	B-HYM-10-11-12	NOTEST	0.197245	0.0357313	-2.46473	0	1	1	no
GB48388	GB48388	-	Group10.23:338946-339267	A-HYM-7-8-9	B-HYM-10-11-12	NOTEST	0.342453	0.0643641	-2.41158	0	1	1	no
GB55042	GB55042	-	Group5.5:459810-464291	A-HYM-7-8-9	B-HYM-10-11-12	NOTEST	1.58631	0.299727	-2.40395	0	1	1	no
GB42357	GB42357	-	Group6.36:154965-156077	A-HYM-7-8-9	B-HYM-10-11-12	NOTEST	0.252534	0.0490373	-2.36453	0	1	1	no
GB44508	GB44508	-	Group5.14:1126795-1127151	A-HYM-7-8-9	B-HYM-10-11-12	OK	58.765	11.5272	-2.34991	-38.1031	0.17485	0.999727	no
GB54815	GB54815	-	Group8.12:186914-187315	A-HYM-7-8-9	B-HYM-10-11-12	OK	12.4043	2.45975	-2.33425	-10.023	0.17665	0.999727	no
GB41790	GB41790	-	Group8.9:654710-654897	A-HYM-7-8-9	B-HYM-10-11-12	OK	41.0229	8.15582	-2.33053	-29.535	0.25435	0.999727	no
GB47485	GB47485	-	Group1.29:636439-636820	A-HYM-7-8-9	B-HYM-10-11-12	NOTEST	0.338393	0.0678936	-2.31735	0	1	1	no
GB53854	GB53854	-	Group13.9:35810-80595	A-HYM-7-8-9	B-HYM-10-11-12	OK	1.45053	0.293885	-2.30326	-2.83544	0.0001	0.0344392	yes
GB46414	GB46414	-	Group1.23:843649-848099	A-HYM-7-8-9	B-HYM-10-11-12	NOTEST	0.0761255	0.0158372	-2.26506	0	1	1	no
GB53585	GB53585	-	GroupUn281:3446-10017	A-HYM-7-8-9	B-HYM-10-11-12	NOTEST	0.132203	0.0276755	-2.25607	0	1	1	no
GB49823	GB49823	-	GroupUn690:1572-3663	A-HYM-7-8-9	B-HYM-10-11-12	NOTEST	0.156456	0.0328783	-2.25055	0	1	1	no
GB46611	GB46611	-	Group11.1:534061-534181	A-HYM-7-8-9	B-HYM-10-11-12	OK	13.5834	2.87565	-2.23988	-10.8898	0.19265	0.999727	no
GB54979	GB54979	-	Group1.41:75935-79776	A-HYM-7-8-9	B-HYM-10-11-12	NOTEST	0.182657	0.0398773	-2.1955	0	1	1	no
GB46244	GB46244	-	Group7.7:216109-222924	A-HYM-7-8-9	B-HYM-10-11-12	OK	2.01874	0.446427	-2.17696	-0.323801	0.4107	0.999727	no
GB48808	GB48808	-	Group10.27:513721-514094	A-HYM-7-8-9	B-HYM-10-11-12	OK	1.23977	0.274515	-2.17512	-2.16807	0.26685	0.999727	no
GB40009	GB40009	-	Group1.33:427339-431668	A-HYM-7-8-9	B-HYM-10-11-12	OK	10.7412	2.39236	-2.16664	-3.36872	5e-05	0.0194221	yes
GB43458	GB43458	-	Group2.7:148938-150487	A-HYM-7-8-9	B-HYM-10-11-12	OK	15.2347	3.39608	-2.16542	-12.0449	0.21175	0.999727	no
GB41595	GB41595	-	GroupUn2573:158-499	A-HYM-7-8-9	B-HYM-10-11-12	OK	1.865	0.416007	-2.1645	-2.66799	0.26045	0.999727	no
GB55394	GB55394	-	Group2.19:2087984-2089910	A-HYM-7-8-9	B-HYM-10-11-12	OK	14.8611	3.35853	-2.14563	-6.32619	0.00655	0.366855	no
GB42806	GB42806	-	Group9.10:1279018-1346330	A-HYM-7-8-9	B-HYM-10-11-12	NOTEST	0.559959	0.127133	-2.13899	0	1	1	no
GB42765	GB42765	-	Group9.10:537984-538272	A-HYM-7-8-9	B-HYM-10-11-12	NOTEST	0.391239	0.0889886	-2.13636	0	1	1	no
GB40372	GB40372	-	Group8.6:1106336-1107882	A-HYM-7-8-9	B-HYM-10-11-12	NOTEST	0.87982	0.200329	-2.13484	0	1	1	no
GB48174	GB48174	-	Group7.24:754870-757507	A-HYM-7-8-9	B-HYM-10-11-12	NOTEST	0.073253	0.016743	-2.12933	0	1	1	no
GB40058	GB40058	-	Group13.7:2130913-2155267	A-HYM-7-8-9	B-HYM-10-11-12	OK	33.6087	7.69042	-2.1277	-4.11221	0.5571	0.999727	no
GB43326	GB43326	-	GroupUn98:23500-24072	A-HYM-7-8-9	B-HYM-10-11-12	NOTEST	0.20487	0.0468851	-2.12751	0	1	1	no
GB52269	GB52269	-	Group1.6:80643-90945	A-HYM-7-8-9	B-HYM-10-11-12	NOTEST	0.0371765	0.00855976	-2.11875	0	1	1	no
GB52215	GB52215	-	Group6.14:824409-839987	A-HYM-7-8-9	B-HYM-10-11-12	NOTEST	0.370943	0.0855633	-2.11613	0	1	1	no
GB47479	GB47479	-	Group1.29:602474-612732	A-HYM-7-8-9	B-HYM-10-11-12	NOTEST	0.898559	0.208042	-2.11074	0	1	1	no
GB42162	GB42162	-	Group1.1:139699-155458	A-HYM-7-8-9	B-HYM-10-11-12	NOTEST	0.359133	0.083466	-2.10526	0	1	1	no
GB46299	GB46299	-	Group2.5:110363-113628	A-HYM-7-8-9	B-HYM-10-11-12	NOTEST	0.0650752	0.0152544	-2.09289	0	1	1	no
GB41044	GB41044	-	Group1.17:433115-434008	A-HYM-7-8-9	B-HYM-10-11-12	OK	3.63629	0.853129	-2.09163	-2.33605	0.4386	0.999727	no
GB44228	GB44228	-	Group4.13:2348593-2350028	A-HYM-7-8-9	B-HYM-10-11-12	NOTEST	1.21215	0.287312	-2.07688	0	1	1	no
GB50736	GB50736	-	Group2.11:1269343-1271489	A-HYM-7-8-9	B-HYM-10-11-12	NOTEST	0.278976	0.0674639	-2.04795	0	1	1	no
GB40294	GB40294	-	Group16.1:288597-290107	A-HYM-7-8-9	B-HYM-10-11-12	NOTEST	0.452988	0.109614	-2.04705	0	1	1	no
GB42348	GB42348	-	GroupUn4415:349-849	A-HYM-7-8-9	B-HYM-10-11-12	NOTEST	0.158219	0.0384249	-2.04181	0	1	1	no
GB40897	GB40897	-	GroupUn4376:681-933	A-HYM-7-8-9	B-HYM-10-11-12	NOTEST	0.642512	0.156045	-2.04176	0	1	1	no
GB43517	GB43517	-	Group11.14:72-3505	A-HYM-7-8-9	B-HYM-10-11-12	NOTEST	0.0207575	0.00507487	-2.03219	0	1	1	no
GB43405	GB43405	-	Group6.31:177763-178447	A-HYM-7-8-9	B-HYM-10-11-12	NOTEST	0.174904	0.0428018	-2.03082	0	1	1	no
GB46685	GB46685	-	Group5.9:1335909-1350600	A-HYM-7-8-9	B-HYM-10-11-12	NOTEST	0.455268	0.111595	-2.02844	0	1	1	no
GB42044	GB42044	-	Group5.11:42604-42879	A-HYM-7-8-9	B-HYM-10-11-12	OK	8.60247	2.10959	-2.02779	-6.16293	0.0223	0.657864	no
GB52218	GB52218	-	GroupUn691:237-1416	A-HYM-7-8-9	B-HYM-10-11-12	NOTEST	0.125561	0.0309335	-2.02115	0	1	1	no
GB43012	GB43012	-	Group1.16:15049-88868	A-HYM-7-8-9	B-HYM-10-11-12	NOTEST	0.859736	0.213081	-2.01249	0	1	1	no
GB50560	GB50560	-	Group15.14:552772-556506	A-HYM-7-8-9	B-HYM-10-11-12	NOTEST	0.0258211	0.00650106	-1.9898	0	1	1	no
GB48988	GB48988	-	Group1.15:530392-533867	A-HYM-7-8-9	B-HYM-10-11-12	NOTEST	0.0408382	0.0103679	-1.97779	0	1	1	no
GB52549	GB52549	-	Group12.11:240068-240788	A-HYM-7-8-9	B-HYM-10-11-12	NOTEST	0.104633	0.0267334	-1.96862	0	1	1	no
GB48863	GB48863	-	Group8.14:213253-314869	A-HYM-7-8-9	B-HYM-10-11-12	NOTEST	0.153836	0.0393166	-1.96818	0	1	1	no
GB49717	GB49717	-	GroupUn105:1741-24827	A-HYM-7-8-9	B-HYM-10-11-12	NOTEST	0.60618	0.156131	-1.95699	0	1	1	no
GB54470	GB54470	-	Group6.10:189186-193356	A-HYM-7-8-9	B-HYM-10-11-12	NOTEST	0.0144121	0.00372263	-1.95289	0	1	1	no
GB55671	GB55671	-	GroupUn3232:5189-10253	A-HYM-7-8-9	B-HYM-10-11-12	NOTEST	0.399482	0.103919	-1.94268	0	1	1	no
GB46932	GB46932	-	Group3.5:293411-294005	A-HYM-7-8-9	B-HYM-10-11-12	OK	1.37137	0.358958	-1.93373	-1.98328	0.08035	0.999727	no
GB55894	GB55894	-	GroupUn135:31871-34344	A-HYM-7-8-9	B-HYM-10-11-12	OK	87.7713	23.6777	-1.89022	-41.4347	0.07965	0.999727	no
GB46794	GB46794	-	Group5.9:1548041-1549527	A-HYM-7-8-9	B-HYM-10-11-12	OK	11.4533	3.09409	-1.88817	-4.8754	0.00565	0.344329	no
GB52766	GB52766	-	Group14.14:569060-569989	A-HYM-7-8-9	B-HYM-10-11-12	OK	3.20905	0.870488	-1.88225	-2.22156	0.0019	0.203434	no
GB55194	GB55194	-	Group11.6:112863-113759	A-HYM-7-8-9	B-HYM-10-11-12	NOTEST	0.890455	0.24174	-1.88108	0	1	1	no
GB41431	GB41431	-	Group6.20:1033165-1066043	A-HYM-7-8-9	B-HYM-10-11-12	NOTEST	0.21627	0.0599257	-1.85158	0	1	1	no
GB52096	GB52096	-	Group12.17:2222806-2224655	A-HYM-7-8-9	B-HYM-10-11-12	NOTEST	0.0576254	0.0160588	-1.84334	0	1	1	no
GB43259	GB43259	-	Group7.2:134916-135171	A-HYM-7-8-9	B-HYM-10-11-12	OK	0.927969	0.260052	-1.83528	-1.59314	0.29395	0.999727	no
GB51831	GB51831	-	Group1.14:110445-110613	A-HYM-7-8-9	B-HYM-10-11-12	OK	3.39019	0.95161	-1.83292	-3.83437	0.30065	0.999727	no
GB49888	GB49888	-	Group13.12:19588-22406	A-HYM-7-8-9	B-HYM-10-11-12	NOTEST	0.295712	0.0830502	-1.83214	0	1	1	no
GB52184	GB52184	-	Group6.14:237397-240173	A-HYM-7-8-9	B-HYM-10-11-12	NOTEST	0.2108	0.0592255	-1.83159	0	1	1	no
GB48991	GB48991	-	Group1.15:716648-718544	A-HYM-7-8-9	B-HYM-10-11-12	NOTEST	0.0434251	0.0122071	-1.83081	0	1	1	no
GB42901	GB42901	-	Group9.10:4312487-4320756	A-HYM-7-8-9	B-HYM-10-11-12	NOTEST	0.020674	0.00582693	-1.82701	0	1	1	no
GB46953	GB46953	-	Group3.5:569354-576228	A-HYM-7-8-9	B-HYM-10-11-12	NOTEST	0.0167673	0.00473506	-1.8242	0	1	1	no
GB50737	GB50737	-	Group2.11:1267438-1269123	A-HYM-7-8-9	B-HYM-10-11-12	NOTEST	0.345919	0.0983344	-1.81466	0	1	1	no
GB53928	GB53928	-	Group1.42:489324-492662	A-HYM-7-8-9	B-HYM-10-11-12	NOTEST	0.286855	0.0816815	-1.81224	0	1	1	no
GB47521	GB47521	-	GroupUn3591:1724-1899	A-HYM-7-8-9	B-HYM-10-11-12	OK	42.5291	12.1551	-1.80689	-22.7182	0.1506	0.999727	no
GB55449	GB55449	-	Group2.19:893169-893932	A-HYM-7-8-9	B-HYM-10-11-12	OK	9.1765	2.63248	-1.80152	-2.42335	0.0042	0.301084	no
GB48278	GB48278	-	Group13.4:708197-727440	A-HYM-7-8-9	B-HYM-10-11-12	NOTEST	0.0417381	0.0120122	-1.79686	0	1	1	no
GB40194	GB40194	-	Group12.5:605156-609665	A-HYM-7-8-9	B-HYM-10-11-12	NOTEST	0.0556423	0.0160416	-1.79437	0	1	1	no
GB52268	GB52268	-	Group1.6:63498-63995	A-HYM-7-8-9	B-HYM-10-11-12	NOTEST	0.278826	0.0822724	-1.76089	0	1	1	no
GB52146	GB52146	-	Group6.14:854692-854952	A-HYM-7-8-9	B-HYM-10-11-12	OK	3.35306	0.993657	-1.75466	-3.84879	0.29135	0.999727	no
GB53873	GB53873	-	GroupUn218:5228-11373	A-HYM-7-8-9	B-HYM-10-11-12	OK	2.49093	0.73817	-1.75466	-2.73309	0.00325	0.263518	no
GB41404	GB41404	-	Group9.4:8400-8574	A-HYM-7-8-9	B-HYM-10-11-12	NOTEST	1.56939	0.465418	-1.75361	0	1	1	no
GB50488	GB50488	-	Group4.9:1895951-1900363	A-HYM-7-8-9	B-HYM-10-11-12	OK	0.74141	0.221733	-1.74145	-1.53542	0.0113	0.476626	no
GB55819	GB55819	-	Group3.8:824384-824833	A-HYM-7-8-9	B-HYM-10-11-12	NOTEST	0.747976	0.223919	-1.74002	0	1	1	no
GB43642	GB43642	-	Group14.9:1555225-1555782	A-HYM-7-8-9	B-HYM-10-11-12	OK	2.33583	0.700306	-1.73788	-2.01334	0.0208	0.636305	no
GB49635	GB49635	-	Group4.1:431443-471518	A-HYM-7-8-9	B-HYM-10-11-12	NOTEST	0.213262	0.0639555	-1.73749	0	1	1	no
GB46622	GB46622	-	Group11.1:342480-343907	A-HYM-7-8-9	B-HYM-10-11-12	NOTEST	0.288217	0.0864685	-1.73691	0	1	1	no
GB49997	GB49997	-	Group15.19:2252877-2268378	A-HYM-7-8-9	B-HYM-10-11-12	OK	2.12557	0.638634	-1.73479	-2.21331	0.1152	0.999727	no
GB52649	GB52649	-	Group10.25:286809-287716	A-HYM-7-8-9	B-HYM-10-11-12	OK	163.945	49.4009	-1.7306	-5.74407	5e-05	0.0194221	yes
GB41991	GB41991	-	Group8.17:392711-392951	A-HYM-7-8-9	B-HYM-10-11-12	NOTEST	0.432024	0.130765	-1.72414	0	1	1	no
GB43886	GB43886	-	Group8.8:548970-549304	A-HYM-7-8-9	B-HYM-10-11-12	OK	245.919	74.4624	-1.7236	-138.747	0.2797	0.999727	no
GB42456	GB42456	-	Group7.21:37763-38583	A-HYM-7-8-9	B-HYM-10-11-12	OK	1.38388	0.419096	-1.72337	-2.36068	0.0528	0.889479	no
GB40915	GB40915	-	Group5.8:179663-357521	A-HYM-7-8-9	B-HYM-10-11-12	NOTEST	0.220488	0.0670367	-1.71768	0	1	1	no
GB46256	GB46256	-	Group7.7:53119-53341	A-HYM-7-8-9	B-HYM-10-11-12	NOTEST	0.71519	0.217695	-1.71602	0	1	1	no
GB47546	GB47546	-	Group16.5:802417-804626	A-HYM-7-8-9	B-HYM-10-11-12	OK	57.1836	17.446	-1.71271	-2.98773	5e-05	0.0194221	yes
GB55027	GB55027	-	Group5.5:467905-468118	A-HYM-7-8-9	B-HYM-10-11-12	NOTEST	0.792778	0.242107	-1.71127	0	1	1	no
GB53781	GB53781	-	Group7.10:317460-318609	A-HYM-7-8-9	B-HYM-10-11-12	OK	35.1089	10.8238	-1.69763	-24.2647	0.28385	0.999727	no
GB49887	GB49887	-	Group13.12:8101-11386	A-HYM-7-8-9	B-HYM-10-11-12	OK	5.61265	1.73542	-1.6934	-2.55105	5e-05	0.0194221	yes
GB46053	GB46053	-	Group6.15:175042-176026	A-HYM-7-8-9	B-HYM-10-11-12	NOTEST	0.747675	0.23142	-1.6919	0	1	1	no
GB47645	GB47645	-	Group16.5:564433-565605	A-HYM-7-8-9	B-HYM-10-11-12	OK	0.714067	0.222032	-1.68529	-1.354	0.06025	0.93043	no
GB41354	GB41354	-	Group5.18:432056-433257	A-HYM-7-8-9	B-HYM-10-11-12	NOTEST	0.283574	0.0883326	-1.68271	0	1	1	no
GB45241	GB45241	-	Group11.18:3922727-3973490	A-HYM-7-8-9	B-HYM-10-11-12	OK	1.58844	0.496448	-1.67789	-0.0558154	0.48925	0.999727	no
GB49603	GB49603	-	Group4.6:866904-867575	A-HYM-7-8-9	B-HYM-10-11-12	OK	57.6418	18.0711	-1.67343	-37.3367	0.2865	0.999727	no
GB42928	GB42928	-	GroupUn156:26567-39467	A-HYM-7-8-9	B-HYM-10-11-12	OK	6.06818	1.90694	-1.67	-0.0928649	0.34495	0.999727	no
GB46842	GB46842	-	GroupUn676:417-1225	A-HYM-7-8-9	B-HYM-10-11-12	OK	5.8092	1.83009	-1.66642	-2.54615	0.0017	0.190571	no
GB52144	GB52144	-	Group6.14:863954-923146	A-HYM-7-8-9	B-HYM-10-11-12	OK	78.2136	24.6834	-1.66388	-3.11008	5e-05	0.0194221	yes
GB46434	GB46434	-	Group1.23:378834-387440	A-HYM-7-8-9	B-HYM-10-11-12	OK	1.02287	0.323021	-1.66293	-1.39517	0.0801	0.999727	no
GB40103	GB40103	-	Group13.7:54254-55876	A-HYM-7-8-9	B-HYM-10-11-12	NOTEST	0.0324571	0.0102502	-1.66288	0	1	1	no
GB53348	GB53348	-	Group9.12:788611-789509	A-HYM-7-8-9	B-HYM-10-11-12	NOTEST	0.263205	0.083228	-1.66105	0	1	1	no
GB51306	GB51306	-	Group16.4:230-2955	A-HYM-7-8-9	B-HYM-10-11-12	OK	68.1053	21.6995	-1.65011	-2.41797	5e-05	0.0194221	yes
GB46668	GB46668	-	Group4.3:44505-44998	A-HYM-7-8-9	B-HYM-10-11-12	NOTEST	0.303376	0.0967751	-1.6484	0	1	1	no
GB44589	GB44589	-	Group5.14:785631-789600	A-HYM-7-8-9	B-HYM-10-11-12	OK	24.9472	7.97996	-1.64442	-6.91524	0.01225	0.494231	no
GB53313	GB53313	-	Group9.12:1287279-1290875	A-HYM-7-8-9	B-HYM-10-11-12	OK	2.30416	0.740869	-1.63695	-2.43989	0.0743	0.9927	no
GB42473	GB42473	-	Group7.21:1123837-1124090	A-HYM-7-8-9	B-HYM-10-11-12	OK	18.9102	6.10585	-1.6309	-7.233	0.03635	0.78558	no
GB54804	GB54804	-	Group8.12:43389-46398	A-HYM-7-8-9	B-HYM-10-11-12	OK	2.59478	0.841071	-1.62532	-2.49377	0.00285	0.246651	no
GB47642	GB47642	-	Group16.5:513495-544632	A-HYM-7-8-9	B-HYM-10-11-12	OK	0.732522	0.238423	-1.61935	-0.114506	0.4411	0.999727	no
GB54080	GB54080	-	GroupUn872:667-820	A-HYM-7-8-9	B-HYM-10-11-12	NOTEST	2.3929	0.780719	-1.61589	0	1	1	no
GB50824	GB50824	-	Group2.11:1072878-1075011	A-HYM-7-8-9	B-HYM-10-11-12	OK	6.33676	2.08738	-1.60205	-2.2597	0.0002	0.0566203	no
GB54396	GB54396	-	Group16.2:1529372-1531526	A-HYM-7-8-9	B-HYM-10-11-12	OK	53.0174	17.5268	-1.59691	-3.76392	5e-05	0.0194221	yes
GB42067	GB42067	-	Group5.11:468508-469150	A-HYM-7-8-9	B-HYM-10-11-12	NOTEST	0.228399	0.0757577	-1.59209	0	1	1	no
GB51731	GB51731	-	Group8.21:379293-379495	A-HYM-7-8-9	B-HYM-10-11-12	OK	8.65	2.87171	-1.59079	-7.70985	0.30955	0.999727	no
GB42070	GB42070	-	Group5.11:537171-538683	A-HYM-7-8-9	B-HYM-10-11-12	NOTEST	0.100639	0.0334662	-1.58842	0	1	1	no
GB41813	GB41813	-	Group8.9:480335-481310	A-HYM-7-8-9	B-HYM-10-11-12	OK	0.912443	0.30416	-1.5849	-1.41487	0.08895	0.999727	no
GB50143	GB50143	-	Group15.19:638031-638844	A-HYM-7-8-9	B-HYM-10-11-12	OK	125.269	41.7735	-1.58437	-26.5341	0.0184	0.602484	no
GB45893	GB45893	-	GroupUn4167:397-1909	A-HYM-7-8-9	B-HYM-10-11-12	NOTEST	0.0331021	0.0110514	-1.5827	0	1	1	no
GB53078	GB53078	-	Group4.5:1309228-1362030	A-HYM-7-8-9	B-HYM-10-11-12	NOTEST	0.124576	0.0417183	-1.57828	0	1	1	no
GB44392	GB44392	-	GroupUn309:13436-14523	A-HYM-7-8-9	B-HYM-10-11-12	NOTEST	0.447997	0.150162	-1.57697	0	1	1	no
GB40609	GB40609	-	Group12.13:2430337-2445315	A-HYM-7-8-9	B-HYM-10-11-12	OK	3.79485	1.27266	-1.57619	-1.70158	0.00165	0.188123	no
GB43349	GB43349	-	GroupUn1431:331-637	A-HYM-7-8-9	B-HYM-10-11-12	OK	0.938006	0.31829	-1.55925	-1.4185	0.08545	0.999727	no
GB42208	GB42208	-	Group1.34:285730-288466	A-HYM-7-8-9	B-HYM-10-11-12	OK	15.5614	5.28051	-1.55922	-3.91358	0.01015	0.449949	no
GB48038	GB48038	-	Group1.4:293925-303610	A-HYM-7-8-9	B-HYM-10-11-12	OK	6.78382	2.30735	-1.55586	-0.655018	0.2944	0.999727	no
GB53978	GB53978	-	Group1.42:1062208-1063403	A-HYM-7-8-9	B-HYM-10-11-12	OK	0.612285	0.208455	-1.55447	-1.43077	0.06725	0.963855	no
GB41060	GB41060	-	Group1.17:349864-360813	A-HYM-7-8-9	B-HYM-10-11-12	OK	0.504196	0.171859	-1.55276	-1.58116	0.0058	0.34848	no
GB48819	GB48819	-	GroupUn14:133188-134098	A-HYM-7-8-9	B-HYM-10-11-12	OK	5.39932	1.84557	-1.54871	-2.45584	0.00145	0.174869	no
GB51127	GB51127	-	Group10.26:1935734-1937292	A-HYM-7-8-9	B-HYM-10-11-12	NOTEST	0.427886	0.14738	-1.53769	0	1	1	no
GB48509	GB48509	-	GroupUn40:47492-95136	A-HYM-7-8-9	B-HYM-10-11-12	NOTEST	0.285139	0.0983614	-1.5355	0	1	1	no
GB43932	GB43932	-	Group11.3:601658-611265	A-HYM-7-8-9	B-HYM-10-11-12	NOTEST	0.176993	0.0612498	-1.53092	0	1	1	no
GB46301	GB46301	-	Group2.5:72810-73832	A-HYM-7-8-9	B-HYM-10-11-12	OK	24.6436	8.57358	-1.52324	-2.97036	0.0004	0.0851108	no
GB41463	GB41463	-	Group6.20:235481-318630	A-HYM-7-8-9	B-HYM-10-11-12	OK	0.49435	0.172289	-1.52071	-0.461499	0.2466	0.999727	no
GB51842	GB51842	-	Group1.14:23658-25776	A-HYM-7-8-9	B-HYM-10-11-12	NOTEST	0.345928	0.120636	-1.51981	0	1	1	no
GB40254	GB40254	-	GroupUn3209:128-1189	A-HYM-7-8-9	B-HYM-10-11-12	OK	1.37768	0.483114	-1.5118	-2.36428	0.01985	0.61742	no
GB50073	GB50073	-	Group15.19:980973-984909	A-HYM-7-8-9	B-HYM-10-11-12	OK	14.0497	4.93024	-1.51081	-1.40646	0.0514	0.884175	no
GB43800	GB43800	-	Group4.8:258400-259825	A-HYM-7-8-9	B-HYM-10-11-12	OK	0.887627	0.311667	-1.50995	-1.4048	0.02355	0.672403	no
GB49878	GB49878	-	Group13.12:180720-183664	A-HYM-7-8-9	B-HYM-10-11-12	OK	75.3366	26.4692	-1.50904	-2.83811	5e-05	0.0194221	yes
GB46433	GB46433	-	Group1.23:388053-388353	A-HYM-7-8-9	B-HYM-10-11-12	NOTEST	0.603236	0.21224	-1.50702	0	1	1	no
GB50759	GB50759	-	Group2.11:502460-513159	A-HYM-7-8-9	B-HYM-10-11-12	OK	1.27058	0.44761	-1.50517	-1.447	0.2023	0.999727	no
GB52407	GB52407	-	Group2.17:883794-885704	A-HYM-7-8-9	B-HYM-10-11-12	OK	0.841001	0.297834	-1.4976	-1.87375	0.0137	0.523641	no
GB51527	GB51527	-	Group3.7:415049-417239	A-HYM-7-8-9	B-HYM-10-11-12	OK	0.642375	0.227981	-1.4945	-1.29074	0.03865	0.801454	no
GB45233	GB45233	-	Group11.18:3904934-3905364	A-HYM-7-8-9	B-HYM-10-11-12	OK	1.73511	0.617687	-1.49008	-1.84371	0.09655	0.999727	no
GB41923	GB41923	-	GroupUn867:1755-4883	A-HYM-7-8-9	B-HYM-10-11-12	OK	1.86376	0.663548	-1.48994	-1.83217	0.00305	0.256001	no
GB52682	GB52682	-	Group14.14:1104656-1113471	A-HYM-7-8-9	B-HYM-10-11-12	NOTEST	0.95212	0.338992	-1.48989	0	1	1	no
GB48673	GB48673	-	Group5.12:981837-982225	A-HYM-7-8-9	B-HYM-10-11-12	OK	22.6135	8.07232	-1.48613	-10.1829	0.1273	0.999727	no
GB54124	GB54124	-	Group14.13:832421-840698	A-HYM-7-8-9	B-HYM-10-11-12	NOTEST	0.0460353	0.0164335	-1.4861	0	1	1	no
GB52938	GB52938	-	Group6.23:204662-207668	A-HYM-7-8-9	B-HYM-10-11-12	NOTEST	0.0126644	0.00452158	-1.48588	0	1	1	no
GB45060	GB45060	-	Group11.18:1241124-1243201	A-HYM-7-8-9	B-HYM-10-11-12	OK	3.21015	1.15008	-1.48091	-2.31956	0.0499	0.876424	no
GB42946	GB42946	-	Group10.11:122064-124136	A-HYM-7-8-9	B-HYM-10-11-12	NOTEST	0.213502	0.0770784	-1.46985	0	1	1	no
GB44003	GB44003	-	Group4.13:2304050-2305384	A-HYM-7-8-9	B-HYM-10-11-12	OK	87.3132	31.5348	-1.46926	-53.7508	0.3023	0.999727	no
GB52411	GB52411	-	Group2.17:870327-871376	A-HYM-7-8-9	B-HYM-10-11-12	OK	0.670968	0.243052	-1.46498	-1.45811	0.06885	0.971695	no
GB55691	GB55691	-	Group6.38:784477-788768	A-HYM-7-8-9	B-HYM-10-11-12	NOTEST	0.0456679	0.0165477	-1.46455	0	1	1	no
GB50668	GB50668	-	Group13.5:215151-218341	A-HYM-7-8-9	B-HYM-10-11-12	NOTEST	0.208593	0.0756862	-1.46259	0	1	1	no
GB42467	GB42467	-	Group7.21:1064793-1070412	A-HYM-7-8-9	B-HYM-10-11-12	OK	26.4846	9.61115	-1.46237	-2.84282	5e-05	0.0194221	yes
GB49968	GB49968	-	Group15.19:2802874-2804910	A-HYM-7-8-9	B-HYM-10-11-12	OK	42.0104	15.2595	-1.46103	-28.5688	0.39215	0.999727	no
GB48898	GB48898	-	GroupUn65:19924-22547	A-HYM-7-8-9	B-HYM-10-11-12	NOTEST	0.0943967	0.0343293	-1.4593	0	1	1	no
GB44308	GB44308	-	Group7.22:576738-578016	A-HYM-7-8-9	B-HYM-10-11-12	OK	79.6886	29.0023	-1.45821	-5.33904	0.0001	0.0344392	yes
GB40667	GB40667	-	Group12.13:272879-275898	A-HYM-7-8-9	B-HYM-10-11-12	NOTEST	0.0303148	0.0110432	-1.45687	0	1	1	no
GB44664	GB44664	-	Group5.14:2236232-2237363	A-HYM-7-8-9	B-HYM-10-11-12	OK	0.741895	0.270448	-1.45587	-1.18259	0.084	0.999727	no
GB52416	GB52416	-	Group2.17:845523-853362	A-HYM-7-8-9	B-HYM-10-11-12	OK	1.55701	0.571045	-1.4471	-2.12436	0.00145	0.174869	no
GB55181	GB55181	-	Group11.6:362085-362901	A-HYM-7-8-9	B-HYM-10-11-12	NOTEST	0.515062	0.188915	-1.44701	0	1	1	no
GB41096	GB41096	-	Group6.9:36537-294648	A-HYM-7-8-9	B-HYM-10-11-12	NOTEST	0.12401	0.0455546	-1.44478	0	1	1	no
GB52703	GB52703	-	Group14.14:861980-862368	A-HYM-7-8-9	B-HYM-10-11-12	NOTEST	0.495284	0.182374	-1.44136	0	1	1	no
GB48609	GB48609	-	Group6.16:872449-984395	A-HYM-7-8-9	B-HYM-10-11-12	OK	1.60328	0.590865	-1.44013	-0.22269	0.6964	0.999727	no
GB51024	GB51024	-	Group10.26:13309-18824	A-HYM-7-8-9	B-HYM-10-11-12	NOTEST	0.0315489	0.0116751	-1.43416	0	1	1	no
GB43666	GB43666	-	Group11.8:410381-413000	A-HYM-7-8-9	B-HYM-10-11-12	NOTEST	0.00969171	0.00358724	-1.43388	0	1	1	no
GB47221	GB47221	-	Group11.16:1147859-1205138	A-HYM-7-8-9	B-HYM-10-11-12	NOTEST	0.101614	0.0376825	-1.43113	0	1	1	no
GB47147	GB47147	-	Group9.3:75433-82253	A-HYM-7-8-9	B-HYM-10-11-12	OK	12.496	4.6532	-1.42517	-0.227651	0.6847	0.999727	no
GB52843	GB52843	-	Group8.11:252555-254964	A-HYM-7-8-9	B-HYM-10-11-12	OK	2.09262	0.779903	-1.42394	-1.89256	0.0178	0.596416	no
GB43689	GB43689	-	GroupUn18:10548-11560	A-HYM-7-8-9	B-HYM-10-11-12	NOTEST	0.13178	0.0492327	-1.42044	0	1	1	no
GB43664	GB43664	-	Group11.8:407873-409360	A-HYM-7-8-9	B-HYM-10-11-12	NOTEST	0.0233521	0.00872522	-1.42029	0	1	1	no
GB43269	GB43269	-	GroupUn820:90-917	A-HYM-7-8-9	B-HYM-10-11-12	NOTEST	0.568604	0.213348	-1.41422	0	1	1	no
GB40761	GB40761	-	Group1.10:453521-461017	A-HYM-7-8-9	B-HYM-10-11-12	OK	2.26951	0.851688	-1.41398	-2.34638	0.17335	0.999727	no
GB47077	GB47077	-	Group15.2:434539-435946	A-HYM-7-8-9	B-HYM-10-11-12	OK	5.17899	1.94481	-1.41305	-3.91146	0.1348	0.999727	no
GB55361	GB55361	-	Group2.19:3323684-3355223	A-HYM-7-8-9	B-HYM-10-11-12	NOTEST	0.0962843	0.0363791	-1.40419	0	1	1	no
GB51799	GB51799	-	Group15.8:105060-111425	A-HYM-7-8-9	B-HYM-10-11-12	NOTEST	0.0437896	0.0165912	-1.40017	0	1	1	no
GB48848	GB48848	-	Group8.14:35654-43038	A-HYM-7-8-9	B-HYM-10-11-12	OK	21.7142	8.26469	-1.39361	-0.699649	0.4573	0.999727	no
GB47033	GB47033	-	Group3.15:40991-49721	A-HYM-7-8-9	B-HYM-10-11-12	NOTEST	0.044363	0.0168966	-1.39263	0	1	1	no
GB42902	GB42902	-	Group9.10:4323271-4324846	A-HYM-7-8-9	B-HYM-10-11-12	NOTEST	0.0317156	0.0120999	-1.39019	0	1	1	no
GB41416	GB41416	-	Group6.20:1522742-1523931	A-HYM-7-8-9	B-HYM-10-11-12	OK	21.8531	8.34152	-1.38946	-2.75761	0.0021	0.211303	no
GB46679	GB46679	-	Group5.9:1392504-1395706	A-HYM-7-8-9	B-HYM-10-11-12	NOTEST	0.0479693	0.0183193	-1.38875	0	1	1	no
GB51352	GB51352	-	Group16.4:1635479-1635727	A-HYM-7-8-9	B-HYM-10-11-12	OK	6.02417	2.30512	-1.38592	-3.8753	0.1165	0.999727	no
GB41339	GB41339	-	Group5.18:168160-171284	A-HYM-7-8-9	B-HYM-10-11-12	OK	320.925	122.871	-1.38509	-3.48166	5e-05	0.0194221	yes
GB48700	GB48700	-	Group2.3:21246-22848	A-HYM-7-8-9	B-HYM-10-11-12	OK	20.6248	7.90812	-1.38297	-2.98417	0.0016	0.185589	no
GB54562	GB54562	-	GroupUn4621:69-240	A-HYM-7-8-9	B-HYM-10-11-12	NOTEST	1.55605	0.596749	-1.38269	0	1	1	no
GB48911	GB48911	-	GroupUn49:104568-108563	A-HYM-7-8-9	B-HYM-10-11-12	OK	2.58923	0.992996	-1.38266	-2.0985	0.00215	0.215039	no
GB43568	GB43568	-	Group14.9:1239621-1240159	A-HYM-7-8-9	B-HYM-10-11-12	OK	6.03422	2.32606	-1.37528	-4.65801	0.16845	0.999727	no
GB52065	GB52065	-	Group12.17:1027531-1034485	A-HYM-7-8-9	B-HYM-10-11-12	OK	0.660603	0.257527	-1.35906	-1.23834	0.0202	0.625395	no
GB46427	GB46427	-	Group1.23:508408-523339	A-HYM-7-8-9	B-HYM-10-11-12	OK	93.652	36.6934	-1.35179	-2.99642	5e-05	0.0194221	yes
GB42093	GB42093	-	Group11.9:446595-447507	A-HYM-7-8-9	B-HYM-10-11-12	NOTEST	0.194144	0.0760933	-1.35128	0	1	1	no
GB46298	GB46298	-	Group2.5:168602-172887	A-HYM-7-8-9	B-HYM-10-11-12	NOTEST	0.0799951	0.0313727	-1.3504	0	1	1	no
GB55216	GB55216	-	Group11.6:888425-900344	A-HYM-7-8-9	B-HYM-10-11-12	OK	1.68151	0.659956	-1.34931	-1.69972	0.0045	0.310593	no
GB45262	GB45262	-	Group11.18:4316911-4317721	A-HYM-7-8-9	B-HYM-10-11-12	OK	311.929	122.683	-1.34629	-17.9832	0.00465	0.315727	no
GB45023	GB45023	-	Group11.18:2267016-2277458	A-HYM-7-8-9	B-HYM-10-11-12	OK	37.6236	14.8856	-1.33772	-2.1103	0.00015	0.0451432	yes
GB44249	GB44249	-	Group7.6:196699-204212	A-HYM-7-8-9	B-HYM-10-11-12	NOTEST	0.383116	0.15171	-1.33647	0	1	1	no
GB44824	GB44824	-	Group1.19:347740-356456	A-HYM-7-8-9	B-HYM-10-11-12	OK	35.5965	14.1305	-1.33292	-2.5789	5e-05	0.0194221	yes
GB55391	GB55391	-	Group2.19:2097110-2097932	A-HYM-7-8-9	B-HYM-10-11-12	OK	24.5273	9.74983	-1.33094	-17.803	0.3586	0.999727	no
GB40836	GB40836	-	Group1.10:1025091-1032236	A-HYM-7-8-9	B-HYM-10-11-12	NOTEST	0.22502	0.0900888	-1.32064	0	1	1	no
GB46185	GB46185	-	Group15.5:354274-354567	A-HYM-7-8-9	B-HYM-10-11-12	NOTEST	1.62854	0.652304	-1.31996	0	1	1	no
GB44258	GB44258	-	Group7.6:126742-151715	A-HYM-7-8-9	B-HYM-10-11-12	OK	28.1902	11.3391	-1.31388	-3.70364	0.00695	0.371475	no
GB55029	GB55029	-	Group5.5:73858-76790	A-HYM-7-8-9	B-HYM-10-11-12	NOTEST	0.108733	0.0437799	-1.31245	0	1	1	no
GB41925	GB41925	-	GroupUn4194:402-835	A-HYM-7-8-9	B-HYM-10-11-12	OK	10.7757	4.34881	-1.30909	-3.741	0.01985	0.61742	no
GB53554	GB53554	-	Group6.32:147261-167493	A-HYM-7-8-9	B-HYM-10-11-12	OK	1.00409	0.405414	-1.30842	-1.25129	0.13675	0.999727	no
GB42027	GB42027	-	Group5.11:496643-522816	A-HYM-7-8-9	B-HYM-10-11-12	NOTEST	0.272731	0.110277	-1.30635	0	1	1	no
GB42797	GB42797	-	Group9.10:1080820-1085741	A-HYM-7-8-9	B-HYM-10-11-12	OK	6.96835	2.82107	-1.30458	-2.15498	0.0022	0.216794	no
GB45440	GB45440	-	Group6.37:573581-579206	A-HYM-7-8-9	B-HYM-10-11-12	OK	9.24807	3.7443	-1.30445	-1.52369	0.04355	0.83611	no
GB42310	GB42310	-	Group1.43:164691-166979	A-HYM-7-8-9	B-HYM-10-11-12	OK	23.8641	9.67722	-1.30218	-2.53636	5e-05	0.0194221	yes
GB48173	GB48173	-	Group7.24:738946-740980	A-HYM-7-8-9	B-HYM-10-11-12	OK	0.349455	0.141828	-1.30097	-0.989961	0.0469	0.860374	no
GB54911	GB54911	-	Group1.41:986708-988034	A-HYM-7-8-9	B-HYM-10-11-12	NOTEST	0.817301	0.331744	-1.3008	0	1	1	no
GB48195	GB48195	-	GroupUn308:1683-10019	A-HYM-7-8-9	B-HYM-10-11-12	OK	442.161	180.17	-1.29522	-3.60456	5e-05	0.0194221	yes
GB47605	GB47605	-	Group16.5:56004-57152	A-HYM-7-8-9	B-HYM-10-11-12	OK	71.6843	29.2872	-1.29139	-3.58613	0.0001	0.0344392	yes
GB45100	GB45100	-	Group11.18:409928-418654	A-HYM-7-8-9	B-HYM-10-11-12	NOTEST	1.00783	0.412154	-1.28999	0	1	1	no
GB55923	GB55923	-	Group4.7:3475-9569	A-HYM-7-8-9	B-HYM-10-11-12	NOTEST	0.582701	0.238374	-1.28953	0	1	1	no
GB42291	GB42291	-	Group1.43:1117735-1117954	A-HYM-7-8-9	B-HYM-10-11-12	OK	4.72381	1.93346	-1.28877	-3.12927	0.0786	0.999727	no
GB42956	GB42956	-	Group6.28:78712-374963	A-HYM-7-8-9	B-HYM-10-11-12	NOTEST	0.572	0.235368	-1.2811	0	1	1	no
GB40643	GB40643	-	Group12.13:1103301-1106573	A-HYM-7-8-9	B-HYM-10-11-12	NOTEST	1.28712	0.531012	-1.27733	0	1	1	no
GB54891	GB54891	-	Group4.4:121175-125784	A-HYM-7-8-9	B-HYM-10-11-12	OK	0.633063	0.261203	-1.27718	-1.38689	0.02135	0.647791	no
GB52620	GB52620	-	Group10.25:225472-229280	A-HYM-7-8-9	B-HYM-10-11-12	NOTEST	0.0528686	0.0218222	-1.27661	0	1	1	no
GB48376	GB48376	-	Group10.23:588605-588875	A-HYM-7-8-9	B-HYM-10-11-12	OK	793.36	327.762	-1.27533	-13.367	0.0006	0.106051	no
GB48511	GB48511	-	GroupUn40:10494-16978	A-HYM-7-8-9	B-HYM-10-11-12	OK	6.60254	2.73189	-1.27312	-2.06213	0.00405	0.292845	no
GB44393	GB44393	-	GroupUn1427:328-2104	A-HYM-7-8-9	B-HYM-10-11-12	NOTEST	0.0424401	0.017561	-1.27306	0	1	1	no
GB47374	GB47374	-	Group1.29:1575323-1575557	A-HYM-7-8-9	B-HYM-10-11-12	NOTEST	0.906125	0.375189	-1.27209	0	1	1	no
GB53525	GB53525	-	Group6.32:699570-700421	A-HYM-7-8-9	B-HYM-10-11-12	OK	42.3659	17.5887	-1.26825	-2.58605	0.00825	0.408901	no
GB52186	GB52186	-	Group6.14:345453-348866	A-HYM-7-8-9	B-HYM-10-11-12	NOTEST	0.0304862	0.0126708	-1.26665	0	1	1	no
GB48137	GB48137	-	Group7.24:155303-172033	A-HYM-7-8-9	B-HYM-10-11-12	NOTEST	0.192241	0.0799083	-1.2665	0	1	1	no
GB54180	GB54180	-	Group14.13:678935-693380	A-HYM-7-8-9	B-HYM-10-11-12	NOTEST	0.0488225	0.0202954	-1.26639	0	1	1	no
GB44843	GB44843	-	Group9.8:392659-398159	A-HYM-7-8-9	B-HYM-10-11-12	OK	7.59176	3.15756	-1.26563	-6.42284	0.39275	0.999727	no
GB44475	GB44475	-	Group5.14:1945680-1947269	A-HYM-7-8-9	B-HYM-10-11-12	OK	5.63104	2.34246	-1.26538	-3.80385	0.1533	0.999727	no
GB51265	GB51265	-	Group16.4:1632538-1633148	A-HYM-7-8-9	B-HYM-10-11-12	NOTEST	0.213785	0.0891567	-1.26174	0	1	1	no
GB47484	GB47484	-	Group1.29:632424-633213	A-HYM-7-8-9	B-HYM-10-11-12	OK	37.7366	15.7386	-1.26166	-3.49796	0.00155	0.182321	no
GB46265	GB46265	-	Group7.7:162944-166283	A-HYM-7-8-9	B-HYM-10-11-12	OK	9.2539	3.85954	-1.26163	-1.01128	0.1283	0.999727	no
GB54955	GB54955	-	Group1.41:60283-63143	A-HYM-7-8-9	B-HYM-10-11-12	OK	30.2238	12.6063	-1.26154	-1.84145	0.0804	0.999727	no
GB41271	GB41271	-	GroupUn2838:963-1193	A-HYM-7-8-9	B-HYM-10-11-12	NOTEST	1.70351	0.712099	-1.25836	0	1	1	no
GB49800	GB49800	-	Group2.18:666903-670350	A-HYM-7-8-9	B-HYM-10-11-12	NOTEST	0.0325319	0.0136043	-1.25779	0	1	1	no
GB46203	GB46203	-	Group15.5:68309-70369	A-HYM-7-8-9	B-HYM-10-11-12	OK	4.83759	2.0236	-1.25736	-1.82278	0.00675	0.368449	no
GB46348	GB46348	-	GroupUn122:1312-27933	A-HYM-7-8-9	B-HYM-10-11-12	NOTEST	0.0418697	0.0175718	-1.25265	0	1	1	no
GB49576	GB49576	-	Group4.6:241490-341344	A-HYM-7-8-9	B-HYM-10-11-12	OK	5.60715	2.35516	-1.25144	-0.079821	0.489	0.999727	no
GB45616	GB45616	-	Group16.6:55476-60037	A-HYM-7-8-9	B-HYM-10-11-12	NOTEST	0.222575	0.0935441	-1.25057	0	1	1	no
GB42199	GB42199	-	Group1.34:778646-779150	A-HYM-7-8-9	B-HYM-10-11-12	OK	3.83197	1.61742	-1.24439	-2.73484	0.16625	0.999727	no
GB43796	GB43796	-	Group4.8:520516-523099	A-HYM-7-8-9	B-HYM-10-11-12	OK	0.928062	0.392251	-1.24244	-1.30187	0.2721	0.999727	no
GB45339	GB45339	-	Group6.37:694769-698338	A-HYM-7-8-9	B-HYM-10-11-12	OK	3.09549	1.30967	-1.24096	-2.20508	0.08755	0.999727	no
GB48712	GB48712	-	Group2.3:193400-193822	A-HYM-7-8-9	B-HYM-10-11-12	OK	6.17895	2.62672	-1.2341	-3.55995	0.1185	0.999727	no
GB50501	GB50501	-	GroupUn210:3875-4298	A-HYM-7-8-9	B-HYM-10-11-12	NOTEST	0.149446	0.0635842	-1.23288	0	1	1	no
GB51435	GB51435	-	GroupUn2968:128-269	A-HYM-7-8-9	B-HYM-10-11-12	OK	88.553	37.6856	-1.23253	-11.7604	0.0254	0.694364	no
GB49502	GB49502	-	Group15.13:382670-383835	A-HYM-7-8-9	B-HYM-10-11-12	NOTEST	0.0430069	0.0183439	-1.22927	0	1	1	no
GB40664	GB40664	-	Group12.13:249809-254549	A-HYM-7-8-9	B-HYM-10-11-12	NOTEST	0.478593	0.204565	-1.22624	0	1	1	no
GB42435	GB42435	-	Group7.21:1008123-1058755	A-HYM-7-8-9	B-HYM-10-11-12	NOTEST	0.0493159	0.0210948	-1.22517	0	1	1	no
GB41638	GB41638	-	Group14.15:643980-644679	A-HYM-7-8-9	B-HYM-10-11-12	NOTEST	0.0280324	0.0120009	-1.22396	0	1	1	no
GB53535	GB53535	-	Group6.32:315192-316116	A-HYM-7-8-9	B-HYM-10-11-12	OK	1.54171	0.660107	-1.22376	-1.69371	0.21065	0.999727	no
GB42870	GB42870	-	Group9.10:2867758-2868112	A-HYM-7-8-9	B-HYM-10-11-12	OK	2.88834	1.23707	-1.22331	-2.48189	0.1444	0.999727	no
GB45595	GB45595	-	GroupUn52:31177-33219	A-HYM-7-8-9	B-HYM-10-11-12	OK	1.14042	0.488868	-1.22205	-1.34228	0.2319	0.999727	no
GB41490	GB41490	-	Group6.20:842241-850692	A-HYM-7-8-9	B-HYM-10-11-12	OK	51.7685	22.194	-1.2219	-2.47999	0.0102	0.449949	no
GB42116	GB42116	-	GroupUn1079:3745-4067	A-HYM-7-8-9	B-HYM-10-11-12	NOTEST	0.472476	0.203136	-1.21779	0	1	1	no
GB42227	GB42227	-	Group1.34:182794-187909	A-HYM-7-8-9	B-HYM-10-11-12	NOTEST	0.328474	0.141509	-1.21488	0	1	1	no
GB50466	GB50466	-	Group4.9:755054-757477	A-HYM-7-8-9	B-HYM-10-11-12	NOTEST	0.18379	0.0794655	-1.20965	0	1	1	no
GB53716	GB53716	-	Group3.9:1016165-1020275	A-HYM-7-8-9	B-HYM-10-11-12	OK	14.5432	6.29231	-1.20869	-1.18461	0.1098	0.999727	no
GB51326	GB51326	-	Group16.4:1205897-1209883	A-HYM-7-8-9	B-HYM-10-11-12	NOTEST	0.152164	0.0658556	-1.20825	0	1	1	no
GB43944	GB43944	-	Group11.3:358651-396852	A-HYM-7-8-9	B-HYM-10-11-12	OK	1.27899	0.554094	-1.2068	-0.25622	0.7029	0.999727	no
GB48198	GB48198	-	GroupUn5:386901-388402	A-HYM-7-8-9	B-HYM-10-11-12	NOTEST	0.190601	0.0826204	-1.20598	0	1	1	no
GB51053	GB51053	-	Group10.26:806973-807585	A-HYM-7-8-9	B-HYM-10-11-12	OK	35.4905	15.4551	-1.19935	-13.5292	0.13155	0.999727	no
GB50052	GB50052	-	Group15.19:1401818-1404696	A-HYM-7-8-9	B-HYM-10-11-12	NOTEST	0.546925	0.238311	-1.1985	0	1	1	no
GB51580	GB51580	-	Group1.37:375124-380257	A-HYM-7-8-9	B-HYM-10-11-12	OK	74.1579	32.3318	-1.19765	-3.2341	5e-05	0.0194221	yes
GB46902	GB46902	-	Group3.5:5512-15360	A-HYM-7-8-9	B-HYM-10-11-12	OK	16.3039	7.11048	-1.1972	-1.08734	0.05435	0.898064	no
GB46302	GB46302	-	Group2.5:58956-72531	A-HYM-7-8-9	B-HYM-10-11-12	OK	38.6063	16.851	-1.196	-2.61176	5e-05	0.0194221	yes
GB53930	GB53930	-	Group1.42:393912-394678	A-HYM-7-8-9	B-HYM-10-11-12	NOTEST	0.329238	0.143769	-1.19538	0	1	1	no
GB42239	GB42239	-	Group1.34:333851-336299	A-HYM-7-8-9	B-HYM-10-11-12	OK	1.26078	0.550709	-1.19496	-1.55492	0.0194	0.612391	no
GB55488	GB55488	-	Group2.19:230213-233256	A-HYM-7-8-9	B-HYM-10-11-12	OK	1.04086	0.455538	-1.19213	-1.55897	0.08495	0.999727	no
GB50302	GB50302	-	Group5.13:287053-294501	A-HYM-7-8-9	B-HYM-10-11-12	OK	6.36779	2.7899	-1.19058	-1.08731	0.1233	0.999727	no
GB48107	GB48107	-	Group7.24:754870-757507	A-HYM-7-8-9	B-HYM-10-11-12	NOTEST	0.274403	0.120226	-1.19055	0	1	1	no
GB49151	GB49151	-	Group3.14:588372-615551	A-HYM-7-8-9	B-HYM-10-11-12	OK	52.6775	23.0926	-1.18976	-14.0185	0.07605	0.996308	no
GB52094	GB52094	-	Group12.17:2197207-2199903	A-HYM-7-8-9	B-HYM-10-11-12	OK	3.42506	1.50309	-1.1882	-2.01142	0.094	0.999727	no
GB53476	GB53476	-	Group9.12:1606391-1606529	A-HYM-7-8-9	B-HYM-10-11-12	OK	8.58957	3.771	-1.18764	-5.57155	0.1167	0.999727	no
GB48741	GB48741	-	Group10.27:732518-733649	A-HYM-7-8-9	B-HYM-10-11-12	NOTEST	0.046869	0.0206335	-1.18364	0	1	1	no
GB40721	GB40721	-	Group1.10:1254490-1254801	A-HYM-7-8-9	B-HYM-10-11-12	NOTEST	1.93198	0.853129	-1.17925	0	1	1	no
GB51313	GB51313	-	Group16.4:467874-474241	A-HYM-7-8-9	B-HYM-10-11-12	NOTEST	0.39397	0.174008	-1.17893	0	1	1	no
GB51695	GB51695	-	Group8.21:119144-119723	A-HYM-7-8-9	B-HYM-10-11-12	NOTEST	0.449196	0.19843	-1.17871	0	1	1	no
GB52571	GB52571	-	GroupUn74:24978-26505	A-HYM-7-8-9	B-HYM-10-11-12	NOTEST	0.107109	0.0475249	-1.17232	0	1	1	no
GB45590	GB45590	-	GroupUn1752:4-517	A-HYM-7-8-9	B-HYM-10-11-12	OK	1.40777	0.624766	-1.17203	-1.48972	0.0641	0.95297	no
GB42338	GB42338	-	Group1.43:774022-774272	A-HYM-7-8-9	B-HYM-10-11-12	NOTEST	0.581101	0.258107	-1.17082	0	1	1	no
GB55500	GB55500	-	Group2.19:42168-44674	A-HYM-7-8-9	B-HYM-10-11-12	OK	46.3614	20.6022	-1.17012	-2.56425	0.0019	0.203434	no
GB54936	GB54936	-	Group1.41:498741-512942	A-HYM-7-8-9	B-HYM-10-11-12	OK	57.3235	25.4915	-1.16911	-0.592096	0.4505	0.999727	no
GB54791	GB54791	-	Group13.3:728759-730902	A-HYM-7-8-9	B-HYM-10-11-12	OK	1.2744	0.567204	-1.16788	-1.30085	0.028	0.711848	no
GB40331	GB40331	-	GroupUn615:4120-5641	A-HYM-7-8-9	B-HYM-10-11-12	OK	0.598288	0.266444	-1.16701	-0.952487	0.12565	0.999727	no
GB46142	GB46142	-	Group3.18:212048-215852	A-HYM-7-8-9	B-HYM-10-11-12	OK	3.93694	1.7555	-1.16519	-0.533745	0.5106	0.999727	no
GB55705	GB55705	-	Group6.38:4279-8694	A-HYM-7-8-9	B-HYM-10-11-12	NOTEST	0.467765	0.208723	-1.16419	0	1	1	no
GB50888	GB50888	-	Group10.26:2590681-2592363	A-HYM-7-8-9	B-HYM-10-11-12	NOTEST	0.370578	0.165579	-1.16226	0	1	1	no
GB47279	GB47279	-	Group11.16:940801-943519	A-HYM-7-8-9	B-HYM-10-11-12	OK	23.7231	10.644	-1.15626	-2.39946	0.00075	0.115993	no
GB52875	GB52875	-	Group7.3:199636-223655	A-HYM-7-8-9	B-HYM-10-11-12	NOTEST	0.324898	0.146241	-1.15163	0	1	1	no
GB53393	GB53393	-	Group9.12:307282-318903	A-HYM-7-8-9	B-HYM-10-11-12	OK	3.98631	1.79582	-1.15041	-3.11091	0.20705	0.999727	no
GB40949	GB40949	-	Group1.9:26002-27332	A-HYM-7-8-9	B-HYM-10-11-12	OK	30.4036	13.7137	-1.14863	-3.14728	0.001	0.138614	no
GB41050	GB41050	-	Group1.17:92214-94960	A-HYM-7-8-9	B-HYM-10-11-12	OK	0.480981	0.217302	-1.14628	-1.02138	0.0904	0.999727	no
GB55252	GB55252	-	GroupUn4066:182-338	A-HYM-7-8-9	B-HYM-10-11-12	NOTEST	1.58657	0.717508	-1.14485	0	1	1	no
GB47507	GB47507	-	Group1.29:1335134-1335509	A-HYM-7-8-9	B-HYM-10-11-12	OK	1.02946	0.466249	-1.14271	-1.36195	0.1602	0.999727	no
GB53623	GB53623	-	Group12.10:101998-103006	A-HYM-7-8-9	B-HYM-10-11-12	NOTEST	0.0558652	0.0253257	-1.14135	0	1	1	no
GB40333	GB40333	-	Group2.14:2145-40931	A-HYM-7-8-9	B-HYM-10-11-12	NOTEST	0.266252	0.120842	-1.13967	0	1	1	no
GB52145	GB52145	-	Group6.14:857991-860713	A-HYM-7-8-9	B-HYM-10-11-12	OK	0.597579	0.271378	-1.13882	-1.02262	0.21785	0.999727	no
GB50823	GB50823	-	Group2.11:1070772-1072454	A-HYM-7-8-9	B-HYM-10-11-12	OK	1.55071	0.70537	-1.13648	-1.53845	0.18325	0.999727	no
GB51583	GB51583	-	Group1.37:256494-261654	A-HYM-7-8-9	B-HYM-10-11-12	OK	9.16037	4.16948	-1.13554	-1.7485	0.0024	0.225209	no
GB40737	GB40737	-	Group1.10:891279-933037	A-HYM-7-8-9	B-HYM-10-11-12	NOTEST	0.0872441	0.0397475	-1.13419	0	1	1	no
GB45011	GB45011	-	Group11.18:2579335-2580472	A-HYM-7-8-9	B-HYM-10-11-12	NOTEST	0.0945382	0.0430928	-1.13345	0	1	1	no
GB50111	GB50111	-	Group15.19:183311-186857	A-HYM-7-8-9	B-HYM-10-11-12	NOTEST	0.902591	0.412154	-1.13089	0	1	1	no
GB47863	GB47863	-	GroupUn1060:4760-5120	A-HYM-7-8-9	B-HYM-10-11-12	NOTEST	0.128678	0.0587613	-1.13082	0	1	1	no
GB46286	GB46286	-	Group7.16:75756-79210	A-HYM-7-8-9	B-HYM-10-11-12	OK	0.99506	0.454872	-1.12932	-1.3127	0.0651	0.958971	no
GB45176	GB45176	-	Group11.18:2884282-2885475	A-HYM-7-8-9	B-HYM-10-11-12	OK	5.42276	2.48073	-1.12826	-1.72533	0.01845	0.602484	no
GB47125	GB47125	-	GroupUn2424:270-1303	A-HYM-7-8-9	B-HYM-10-11-12	NOTEST	0.0508426	0.023279	-1.12701	0	1	1	no
GB45596	GB45596	-	GroupUn52:69084-70850	A-HYM-7-8-9	B-HYM-10-11-12	OK	67.9985	31.1404	-1.12671	-3.04108	5e-05	0.0194221	yes
GB54933	GB54933	-	Group1.41:567038-574774	A-HYM-7-8-9	B-HYM-10-11-12	OK	20.0619	9.21056	-1.1231	-1.83161	0.0059	0.348841	no
GB54028	GB54028	-	GroupUn2445:1296-1521	A-HYM-7-8-9	B-HYM-10-11-12	NOTEST	0.826977	0.380158	-1.12125	0	1	1	no
GB46637	GB46637	-	Group11.1:260951-265090	A-HYM-7-8-9	B-HYM-10-11-12	NOTEST	0.0355646	0.0163515	-1.12102	0	1	1	no
GB44601	GB44601	-	Group5.14:1047292-1051678	A-HYM-7-8-9	B-HYM-10-11-12	OK	16.2979	7.50329	-1.11909	-2.46585	0.00015	0.0451432	yes
GB43360	GB43360	-	Group10.18:73901-141297	A-HYM-7-8-9	B-HYM-10-11-12	OK	32.5413	15.009	-1.11645	-1.38879	0.09505	0.999727	no
GB42499	GB42499	-	Group7.21:1545633-1546013	A-HYM-7-8-9	B-HYM-10-11-12	OK	123.655	57.0653	-1.11563	-3.80047	0.0022	0.216794	no
GB42622	GB42622	-	Group9.10:2728808-2729639	A-HYM-7-8-9	B-HYM-10-11-12	NOTEST	0.826702	0.382076	-1.11351	0	1	1	no
GB50570	GB50570	-	Group15.14:614358-615150	A-HYM-7-8-9	B-HYM-10-11-12	NOTEST	0.0251958	0.0116452	-1.11345	0	1	1	no
GB49004	GB49004	-	Group1.15:1106548-1108663	A-HYM-7-8-9	B-HYM-10-11-12	OK	264.957	122.538	-1.11253	-2.94397	5e-05	0.0194221	yes
GB44794	GB44794	-	Group1.22:455794-464276	A-HYM-7-8-9	B-HYM-10-11-12	OK	1.20984	0.560244	-1.11069	-1.35477	0.0264	0.701048	no
GB55286	GB55286	-	Group1.27:129473-133827	A-HYM-7-8-9	B-HYM-10-11-12	NOTEST	0.0783478	0.0362877	-1.11041	0	1	1	no
GB52876	GB52876	-	Group7.3:183789-185466	A-HYM-7-8-9	B-HYM-10-11-12	NOTEST	0.222664	0.103148	-1.11015	0	1	1	no
GB49547	GB49547	-	Group4.6:343295-344391	A-HYM-7-8-9	B-HYM-10-11-12	NOTEST	0.222997	0.103501	-1.10738	0	1	1	no
GB50095	GB50095	-	Group15.19:649931-650620	A-HYM-7-8-9	B-HYM-10-11-12	OK	346.743	160.938	-1.10736	-3.82888	5e-05	0.0194221	yes
GB47772	GB47772	-	Group13.10:1076677-1080404	A-HYM-7-8-9	B-HYM-10-11-12	OK	54.5093	25.3257	-1.1059	-1.39464	0.0687	0.971695	no
GB52633	GB52633	-	Group10.25:10751-11736	A-HYM-7-8-9	B-HYM-10-11-12	OK	27.2544	12.6796	-1.10398	-2.88237	0.00615	0.358546	no
GB51572	GB51572	-	Group1.37:1178845-1198566	A-HYM-7-8-9	B-HYM-10-11-12	OK	125.947	58.6452	-1.10273	-0.598733	0.1793	0.999727	no
GB52331	GB52331	-	Group10.6:141936-149081	A-HYM-7-8-9	B-HYM-10-11-12	NOTEST	0.247513	0.115441	-1.10036	0	1	1	no
GB46336	GB46336	-	Group6.26:181994-193960	A-HYM-7-8-9	B-HYM-10-11-12	NOTEST	0.277245	0.129376	-1.09959	0	1	1	no
GB51969	GB51969	-	Group12.17:2568800-2572088	A-HYM-7-8-9	B-HYM-10-11-12	NOTEST	0.397213	0.185525	-1.0983	0	1	1	no
GB50481	GB50481	-	Group4.9:1296156-1296633	A-HYM-7-8-9	B-HYM-10-11-12	OK	166.159	77.6097	-1.09826	-3.69244	0.00095	0.135046	no
GB46444	GB46444	-	Group1.23:255684-258814	A-HYM-7-8-9	B-HYM-10-11-12	OK	1.21371	0.566903	-1.09825	-1.32485	0.04515	0.845437	no
GB41476	GB41476	-	Group6.20:575759-587139	A-HYM-7-8-9	B-HYM-10-11-12	NOTEST	0.175231	0.0822477	-1.09121	0	1	1	no
GB50989	GB50989	-	Group10.26:933412-933559	A-HYM-7-8-9	B-HYM-10-11-12	OK	18.4199	8.6626	-1.08839	-7.11746	0.13685	0.999727	no
GB50735	GB50735	-	Group2.11:1271673-1273246	A-HYM-7-8-9	B-HYM-10-11-12	OK	0.741596	0.349135	-1.08685	-1.11911	0.05495	0.898952	no
GB52428	GB52428	-	Group2.17:686892-687678	A-HYM-7-8-9	B-HYM-10-11-12	OK	44.7401	21.0785	-1.0858	-2.60085	0.0048	0.320698	no
GB50580	GB50580	-	Group15.14:665753-667597	A-HYM-7-8-9	B-HYM-10-11-12	NOTEST	0.155639	0.0733406	-1.08552	0	1	1	no
GB54763	GB54763	-	Group13.3:97468-109199	A-HYM-7-8-9	B-HYM-10-11-12	NOTEST	0.142218	0.0671084	-1.08354	0	1	1	no
GB55415	GB55415	-	Group2.19:1660960-1661549	A-HYM-7-8-9	B-HYM-10-11-12	OK	3.12996	1.47846	-1.08205	-2.53532	0.12985	0.999727	no
GB41338	GB41338	-	Group5.18:157754-165583	A-HYM-7-8-9	B-HYM-10-11-12	OK	4.63385	2.19584	-1.07744	-1.66424	0.007	0.372646	no
GB40183	GB40183	-	Group12.5:654652-657534	A-HYM-7-8-9	B-HYM-10-11-12	NOTEST	0.079018	0.0374495	-1.07724	0	1	1	no
GB50574	GB50574	-	Group15.14:636934-638007	A-HYM-7-8-9	B-HYM-10-11-12	NOTEST	0.0169278	0.00802894	-1.07611	0	1	1	no
GB48475	GB48475	-	Group14.5:166940-176065	A-HYM-7-8-9	B-HYM-10-11-12	OK	1.12964	0.536946	-1.07301	-1.13662	0.0155	0.562207	no
GB43182	GB43182	-	Group11.20:156336-157749	A-HYM-7-8-9	B-HYM-10-11-12	OK	2.78349	1.32528	-1.0706	-1.6198	0.05965	0.926822	no
GB46446	GB46446	-	Group1.23:183344-184709	A-HYM-7-8-9	B-HYM-10-11-12	NOTEST	1.63352	0.780719	-1.06511	0	1	1	no
GB40646	GB40646	-	Group12.13:952220-1095162	A-HYM-7-8-9	B-HYM-10-11-12	OK	1.7752	0.849433	-1.06341	-0.419671	0.7226	0.999727	no
GB41188	GB41188	-	Group15.3:272454-281799	A-HYM-7-8-9	B-HYM-10-11-12	OK	20.4798	9.80475	-1.06265	-1.22714	0.0673	0.963855	no
GB40195	GB40195	-	Group12.5:602699-604522	A-HYM-7-8-9	B-HYM-10-11-12	NOTEST	0.0739691	0.0355232	-1.05816	0	1	1	no
GB54881	GB54881	-	Group4.4:517145-531580	A-HYM-7-8-9	B-HYM-10-11-12	OK	4.82689	2.31993	-1.05701	-1.58361	0.0121	0.489362	no
GB48697	GB48697	-	Group2.3:41667-42690	A-HYM-7-8-9	B-HYM-10-11-12	OK	69.2035	33.2908	-1.05572	-2.1484	0.00015	0.0451432	yes
GB43358	GB43358	-	Group10.18:73901-141297	A-HYM-7-8-9	B-HYM-10-11-12	OK	15.973	7.69565	-1.05352	-1.50253	0.02835	0.715302	no
GB50685	GB50685	-	Group13.5:282719-353540	A-HYM-7-8-9	B-HYM-10-11-12	OK	2.37867	1.14611	-1.05341	-0.534184	0.34485	0.999727	no
GB54489	GB54489	-	Group6.10:449785-450547	A-HYM-7-8-9	B-HYM-10-11-12	NOTEST	0.114458	0.0551905	-1.05233	0	1	1	no
GB44977	GB44977	-	Group11.18:3033565-3044582	A-HYM-7-8-9	B-HYM-10-11-12	NOTEST	0.504048	0.243107	-1.05197	0	1	1	no
GB53254	GB53254	-	Group1.7:661751-663841	A-HYM-7-8-9	B-HYM-10-11-12	NOTEST	0.296366	0.143109	-1.05027	0	1	1	no
GB46455	GB46455	-	Group1.23:85750-88016	A-HYM-7-8-9	B-HYM-10-11-12	NOTEST	0.371216	0.179446	-1.0487	0	1	1	no
GB51560	GB51560	-	Group1.37:1293017-1297966	A-HYM-7-8-9	B-HYM-10-11-12	OK	0.770373	0.373088	-1.04604	-1.14434	0.01965	0.616197	no
GB51810	GB51810	-	Group1.14:332316-338462	A-HYM-7-8-9	B-HYM-10-11-12	OK	5.3751	2.60412	-1.0455	-0.61473	0.70435	0.999727	no
GB53618	GB53618	-	Group12.10:83235-83984	A-HYM-7-8-9	B-HYM-10-11-12	OK	211.067	102.374	-1.04385	-5.45136	0.0058	0.34848	no
GB43426	GB43426	-	Group2.7:445903-525159	A-HYM-7-8-9	B-HYM-10-11-12	OK	1.00736	0.48863	-1.04376	-1.16245	0.0338	0.768634	no
GB40533	GB40533	-	Group8.6:1267361-1268983	A-HYM-7-8-9	B-HYM-10-11-12	NOTEST	0.262349	0.127492	-1.04108	0	1	1	no
GB47094	GB47094	-	GroupUn6:203232-210427	A-HYM-7-8-9	B-HYM-10-11-12	OK	1.20853	0.588197	-1.03888	-1.14714	0.24915	0.999727	no
GB52401	GB52401	-	Group2.17:905494-906295	A-HYM-7-8-9	B-HYM-10-11-12	NOTEST	0.405159	0.197211	-1.03875	0	1	1	no
GB42617	GB42617	-	Group9.10:2781712-2782397	A-HYM-7-8-9	B-HYM-10-11-12	NOTEST	0.445042	0.216875	-1.03708	0	1	1	no
GB55310	GB55310	-	GroupUn3773:107-305	A-HYM-7-8-9	B-HYM-10-11-12	NOTEST	1.23456	0.601872	-1.03647	0	1	1	no
GB42073	GB42073	-	Group5.11:587985-590142	A-HYM-7-8-9	B-HYM-10-11-12	NOTEST	0.0615716	0.0300601	-1.03442	0	1	1	no
GB45512	GB45512	-	Group1.35:110127-123377	A-HYM-7-8-9	B-HYM-10-11-12	OK	6.0884	2.97268	-1.0343	-1.70902	0.001	0.138614	no
GB55954	GB55954	-	GroupUn5060:146-1145	A-HYM-7-8-9	B-HYM-10-11-12	NOTEST	0.036474	0.0178237	-1.03307	0	1	1	no
GB50477	GB50477	-	Group4.9:1273165-1274244	A-HYM-7-8-9	B-HYM-10-11-12	OK	5.14756	2.51851	-1.03131	-1.50499	0.03845	0.798794	no
GB44981	GB44981	-	Group11.18:3001137-3009062	A-HYM-7-8-9	B-HYM-10-11-12	OK	0.701249	0.343601	-1.02919	-1.20897	0.0562	0.907842	no
GB40477	GB40477	-	Group8.6:322475-328840	A-HYM-7-8-9	B-HYM-10-11-12	OK	32.3917	15.8724	-1.0291	-5.23175	0.0706	0.977804	no
GB54121	GB54121	-	Group14.13:886110-886317	A-HYM-7-8-9	B-HYM-10-11-12	OK	37.8551	18.5598	-1.02831	-3.79103	0.03215	0.750526	no
GB51168	GB51168	-	Group10.26:2596986-2601171	A-HYM-7-8-9	B-HYM-10-11-12	OK	39.6214	19.4459	-1.02682	-0.828659	0.09725	0.999727	no
GB44479	GB44479	-	Group5.14:1923816-1929772	A-HYM-7-8-9	B-HYM-10-11-12	OK	0.773121	0.379587	-1.02627	-0.957927	0.04335	0.835631	no
GB42059	GB42059	-	Group5.11:334556-340669	A-HYM-7-8-9	B-HYM-10-11-12	OK	102.592	50.4297	-1.02457	-0.514163	0.32775	0.999727	no
GB53099	GB53099	-	Group4.5:639264-742937	A-HYM-7-8-9	B-HYM-10-11-12	NOTEST	0.101089	0.0497022	-1.02424	0	1	1	no
GB49258	GB49258	-	Group1.40:621867-623315	A-HYM-7-8-9	B-HYM-10-11-12	NOTEST	14.9396	7.34731	-1.02385	0	1	1	no
GB55118	GB55118	-	Group2.1:58544-58748	A-HYM-7-8-9	B-HYM-10-11-12	OK	6.62421	3.26723	-1.01968	-2.7152	0.135	0.999727	no
GB46264	GB46264	-	Group7.7:120683-143571	A-HYM-7-8-9	B-HYM-10-11-12	OK	12.357	6.09761	-1.01901	-0.107616	0.7355	0.999727	no
GB41830	GB41830	-	Group8.9:25308-26729	A-HYM-7-8-9	B-HYM-10-11-12	OK	1.59491	0.788971	-1.01543	-1.35234	0.3392	0.999727	no
GB52318	GB52318	-	Group5.2:1164176-1164599	A-HYM-7-8-9	B-HYM-10-11-12	OK	4.35003	2.15292	-1.01473	-1.66787	0.0688	0.971695	no
GB49819	GB49819	-	GroupUn2036:841-3048	A-HYM-7-8-9	B-HYM-10-11-12	NOTEST	0.0706165	0.034958	-1.01438	0	1	1	no
GB43044	GB43044	-	GroupUn4090:3609-5074	A-HYM-7-8-9	B-HYM-10-11-12	NOTEST	0.471264	0.234172	-1.00897	0	1	1	no
GB46002	GB46002	-	Group6.15:537717-538098	A-HYM-7-8-9	B-HYM-10-11-12	NOTEST	0.136588	0.0678936	-1.00848	0	1	1	no
GB45532	GB45532	-	GroupUn333:1638-13541	A-HYM-7-8-9	B-HYM-10-11-12	OK	1.06349	0.528867	-1.00783	-1.07231	0.08355	0.999727	no
GB48541	GB48541	-	Group6.16:466165-549697	A-HYM-7-8-9	B-HYM-10-11-12	NOTEST	0.245443	0.122368	-1.00416	0	1	1	no
GB55613	GB55613	-	Group2.19:2065290-2067591	A-HYM-7-8-9	B-HYM-10-11-12	OK	10.5979	5.28587	-1.00356	-1.49659	0.01365	0.522926	no
GB48903	GB48903	-	GroupUn76:76983-78520	A-HYM-7-8-9	B-HYM-10-11-12	OK	3.78887	1.89179	-1.00201	-1.46185	0.0421	0.82438	no
GB53228	GB53228	-	Group1.7:437015-439778	A-HYM-7-8-9	B-HYM-10-11-12	OK	111.485	55.7307	-1.00031	-3.73349	0.00035	0.0790007	no
GB54450	GB54450	-	Group15.9:293824-298701	A-HYM-7-8-9	B-HYM-10-11-12	OK	26.5405	13.2834	-0.998574	-3.03161	0.0001	0.0344392	yes
GB44871	GB44871	-	Group11.18:4682423-4685354	A-HYM-7-8-9	B-HYM-10-11-12	OK	5.2647	2.63745	-0.997208	-1.49984	0.01755	0.593997	no
GB41906	GB41906	-	Group8.9:1401460-1401698	A-HYM-7-8-9	B-HYM-10-11-12	NOTEST	2.862	1.43502	-0.99596	0	1	1	no
GB41944	GB41944	-	Group5.16:27728-33037	A-HYM-7-8-9	B-HYM-10-11-12	NOTEST	0.195295	0.0980628	-0.993875	0	1	1	no
GB46004	GB46004	-	Group6.15:453171-457149	A-HYM-7-8-9	B-HYM-10-11-12	NOTEST	0.256226	0.128949	-0.990612	0	1	1	no
GB55264	GB55264	-	Group1.27:364910-367993	A-HYM-7-8-9	B-HYM-10-11-12	OK	3.19317	1.61015	-0.987797	-1.61152	0.01755	0.593997	no
GB40771	GB40771	-	Group1.10:239544-244130	A-HYM-7-8-9	B-HYM-10-11-12	OK	3.83783	1.93739	-0.986173	-1.43546	0.01	0.448238	no
GB55907	GB55907	-	Group4.7:277538-293419	A-HYM-7-8-9	B-HYM-10-11-12	OK	13.375	6.75981	-0.984486	-1.95241	0.0349	0.77415	no
GB52831	GB52831	-	Group8.11:197168-211686	A-HYM-7-8-9	B-HYM-10-11-12	NOTEST	0.0479922	0.0243457	-0.979131	0	1	1	no
GB43718	GB43718	-	Group14.10:98606-109377	A-HYM-7-8-9	B-HYM-10-11-12	OK	47.798	24.2473	-0.979124	-1.7697	0.0002	0.0566203	no
GB47613	GB47613	-	Group16.5:120823-124999	A-HYM-7-8-9	B-HYM-10-11-12	OK	6.50943	3.30241	-0.979012	-2.48255	0.10115	0.999727	no
GB44875	GB44875	-	Group11.18:4604006-4604578	A-HYM-7-8-9	B-HYM-10-11-12	OK	62.0892	31.5348	-0.977398	-35.8772	0.37085	0.999727	no
GB50001	GB50001	-	Group15.19:2231911-2233364	A-HYM-7-8-9	B-HYM-10-11-12	OK	1.61196	0.818772	-0.977279	-1.36173	0.0492	0.872809	no
GB55261	GB55261	-	Group1.27:405822-410652	A-HYM-7-8-9	B-HYM-10-11-12	OK	6.76337	3.43555	-0.977202	-3.58488	0.29305	0.999727	no
GB47881	GB47881	-	Group8.1:44328-49187	A-HYM-7-8-9	B-HYM-10-11-12	OK	83.4091	42.3863	-0.976607	-2.79575	0.00045	0.0911073	no
GB50571	GB50571	-	Group15.14:620987-622406	A-HYM-7-8-9	B-HYM-10-11-12	NOTEST	0.281803	0.143219	-0.976466	0	1	1	no
GB52648	GB52648	-	Group10.25:284387-285763	A-HYM-7-8-9	B-HYM-10-11-12	OK	79.0119	40.1628	-0.976208	-3.08547	0.0003	0.0720993	no
GB41061	GB41061	-	Group1.17:433115-434008	A-HYM-7-8-9	B-HYM-10-11-12	OK	23.0698	11.7317	-0.975594	-0.79284	0.0852	0.999727	no
GB54794	GB54794	-	Group8.12:260665-266019	A-HYM-7-8-9	B-HYM-10-11-12	NOTEST	0.0520098	0.0264507	-0.975479	0	1	1	no
GB43036	GB43036	-	GroupUn193:2101-3831	A-HYM-7-8-9	B-HYM-10-11-12	OK	5.03909	2.5655	-0.973925	-1.84684	0.09475	0.999727	no
GB55199	GB55199	-	Group11.6:598286-616835	A-HYM-7-8-9	B-HYM-10-11-12	NOTEST	0.272366	0.138763	-0.972925	0	1	1	no
GB42413	GB42413	-	Group7.21:1556843-1557818	A-HYM-7-8-9	B-HYM-10-11-12	OK	2.82977	1.44818	-0.966442	-2.03766	0.29155	0.999727	no
GB42480	GB42480	-	Group7.21:1166156-1167064	A-HYM-7-8-9	B-HYM-10-11-12	OK	92.5432	47.3744	-0.966021	-2.9189	0.0013	0.16703	no
GB55593	GB55593	-	Group2.19:1423355-1425169	A-HYM-7-8-9	B-HYM-10-11-12	NOTEST	0.204396	0.104919	-0.96209	0	1	1	no
GB51382	GB51382	-	Group5.7:445852-447803	A-HYM-7-8-9	B-HYM-10-11-12	NOTEST	0.359803	0.184776	-0.961428	0	1	1	no
GB41480	GB41480	-	Group6.20:629810-673229	A-HYM-7-8-9	B-HYM-10-11-12	NOTEST	0.0793485	0.04075	-0.961404	0	1	1	no
GB46938	GB46938	-	Group3.5:388841-389912	A-HYM-7-8-9	B-HYM-10-11-12	NOTEST	0.427408	0.219641	-0.960462	0	1	1	no
GB53891	GB53891	-	GroupUn2054:63-225	A-HYM-7-8-9	B-HYM-10-11-12	OK	89.8196	46.1593	-0.960408	-6.56479	0.0434	0.835631	no
GB41297	GB41297	-	Group5.18:497182-506593	A-HYM-7-8-9	B-HYM-10-11-12	OK	17.2297	8.85512	-0.960316	-1.77322	0.00085	0.12454	no
GB44818	GB44818	-	Group1.19:200185-226587	A-HYM-7-8-9	B-HYM-10-11-12	NOTEST	0.450563	0.231596	-0.960116	0	1	1	no
GB44923	GB44923	-	Group11.18:3884574-3890930	A-HYM-7-8-9	B-HYM-10-11-12	NOTEST	0.39143	0.201628	-0.957056	0	1	1	no
GB45147	GB45147	-	Group11.18:2256344-2266872	A-HYM-7-8-9	B-HYM-10-11-12	OK	151.788	78.208	-0.956674	-1.01647	0.09965	0.999727	no
GB49962	GB49962	-	Group15.19:3270088-3271492	A-HYM-7-8-9	B-HYM-10-11-12	NOTEST	0.0692377	0.035713	-0.955111	0	1	1	no
GB48493	GB48493	-	GroupUn2382:480-651	A-HYM-7-8-9	B-HYM-10-11-12	NOTEST	0.800154	0.412893	-0.95451	0	1	1	no
GB55263	GB55263	-	Group1.27:369438-372350	A-HYM-7-8-9	B-HYM-10-11-12	OK	1.94313	1.00366	-0.953104	-1.39921	0.0416	0.82133	no
GB55266	GB55266	-	Group1.27:330787-331054	A-HYM-7-8-9	B-HYM-10-11-12	NOTEST	0.791669	0.409137	-0.952313	0	1	1	no
GB52230	GB52230	-	Group7.15:172144-173173	A-HYM-7-8-9	B-HYM-10-11-12	OK	11.2388	5.81628	-0.950321	-1.36933	0.0112	0.473604	no
GB51277	GB51277	-	Group16.4:1429888-1430208	A-HYM-7-8-9	B-HYM-10-11-12	OK	59.0537	30.6079	-0.948125	-3.28712	0.02855	0.717638	no
GB45922	GB45922	-	GroupUn2991:311-419	A-HYM-7-8-9	B-HYM-10-11-12	OK	75.8051	39.3293	-0.946692	-25.2928	0.2555	0.999727	no
GB42889	GB42889	-	Group9.10:3727684-3732507	A-HYM-7-8-9	B-HYM-10-11-12	OK	10.6987	5.55574	-0.945379	-1.61175	0.0026	0.234112	no
GB40601	GB40601	-	Group12.13:2666680-2667022	A-HYM-7-8-9	B-HYM-10-11-12	NOTEST	0.680255	0.353451	-0.944567	0	1	1	no
GB48850	GB48850	-	Group8.14:4022-15813	A-HYM-7-8-9	B-HYM-10-11-12	OK	10.3424	5.37538	-0.944128	-1.62362	0.0127	0.504466	no
GB45846	GB45846	-	Group1.21:246435-252047	A-HYM-7-8-9	B-HYM-10-11-12	OK	1.17492	0.610871	-0.943626	-1.24805	0.1946	0.999727	no
GB40212	GB40212	-	Group12.5:309592-316500	A-HYM-7-8-9	B-HYM-10-11-12	OK	1.95396	1.0166	-0.942657	-1.03296	0.0374	0.79528	no
GB41365	GB41365	-	Group5.18:530326-531145	A-HYM-7-8-9	B-HYM-10-11-12	OK	43.4464	22.6163	-0.941872	-3.77794	0.04165	0.821346	no
GB56021	GB56021	-	GroupUn2:539-1446	A-HYM-7-8-9	B-HYM-10-11-12	OK	3.60793	1.8797	-0.940669	-1.68757	0.0618	0.939686	no
GB41820	GB41820	-	Group8.9:414946-416547	A-HYM-7-8-9	B-HYM-10-11-12	OK	18.9059	9.85416	-0.940034	-2.37617	0.03845	0.798794	no
GB42981	GB42981	-	Group4.10:282933-287202	A-HYM-7-8-9	B-HYM-10-11-12	OK	6.25253	3.26044	-0.939373	-1.69958	0.01765	0.594371	no
GB51356	GB51356	-	Group16.4:1694677-1699128	A-HYM-7-8-9	B-HYM-10-11-12	OK	14.2568	7.44253	-0.937788	-1.73012	0.00325	0.263518	no
GB55035	GB55035	-	Group5.5:327246-327863	A-HYM-7-8-9	B-HYM-10-11-12	NOTEST	0.212974	0.111182	-0.937762	0	1	1	no
GB45844	GB45844	-	Group1.21:270518-271157	A-HYM-7-8-9	B-HYM-10-11-12	OK	135.02	70.4869	-0.937746	-2.82591	0.0007	0.112424	no
GB47021	GB47021	-	Group3.15:471578-477658	A-HYM-7-8-9	B-HYM-10-11-12	OK	9.183	4.79402	-0.937731	-1.5522	0.0253	0.692196	no
GB56006	GB56006	-	Group3.1:18052-23027	A-HYM-7-8-9	B-HYM-10-11-12	OK	23.1808	12.104	-0.937448	-2.97426	0.03435	0.77194	no
GB55765	GB55765	-	Group3.8:1139498-1142856	A-HYM-7-8-9	B-HYM-10-11-12	OK	0.891176	0.465551	-0.936772	-1.09179	0.0599	0.92941	no
GB44982	GB44982	-	Group11.18:2994846-2999217	A-HYM-7-8-9	B-HYM-10-11-12	OK	0.912673	0.476998	-0.936115	-1.09052	0.04445	0.840818	no
GB46491	GB46491	-	Group1.23:309574-309818	A-HYM-7-8-9	B-HYM-10-11-12	OK	34.761	18.183	-0.934876	-7.77283	0.14795	0.999727	no
GB48629	GB48629	-	Group5.12:988745-989039	A-HYM-7-8-9	B-HYM-10-11-12	OK	115.255	60.3487	-0.933438	-4.46541	0.0214	0.648131	no
GB46086	GB46086	-	Group6.15:590181-591040	A-HYM-7-8-9	B-HYM-10-11-12	OK	61.5356	32.2357	-0.932762	-2.59532	0.0169	0.580228	no
GB45371	GB45371	-	Group6.37:168501-170366	A-HYM-7-8-9	B-HYM-10-11-12	OK	2.85533	1.49969	-0.928992	-1.63741	0.34905	0.999727	no
GB55536	GB55536	-	Group2.19:468088-468956	A-HYM-7-8-9	B-HYM-10-11-12	OK	83.0255	43.6307	-0.92821	-3.72824	0.02185	0.655225	no
GB55396	GB55396	-	Group2.19:2006951-2029224	A-HYM-7-8-9	B-HYM-10-11-12	OK	20.8857	10.9822	-0.927348	-0.852483	0.08185	0.999727	no
GB46312	GB46312	-	Group2.5:153923-159012	A-HYM-7-8-9	B-HYM-10-11-12	OK	9.6495	5.0763	-0.926676	-1.28411	0.0331	0.758394	no
GB53344	GB53344	-	Group9.12:819221-821947	A-HYM-7-8-9	B-HYM-10-11-12	NOTEST	0.0159	0.00836604	-0.926412	0	1	1	no
GB46288	GB46288	-	Group7.16:35003-53221	A-HYM-7-8-9	B-HYM-10-11-12	NOTEST	0.0444756	0.0234136	-0.925665	0	1	1	no
GB44769	GB44769	-	Group1.22:51477-59566	A-HYM-7-8-9	B-HYM-10-11-12	OK	0.691808	0.364695	-0.923684	-0.11794	0.64075	0.999727	no
GB40546	GB40546	-	Group8.6:1391864-1393841	A-HYM-7-8-9	B-HYM-10-11-12	OK	48.1695	25.4183	-0.92225	-3.67256	0.0021	0.211303	no
GB40768	GB40768	-	Group1.10:283883-288448	A-HYM-7-8-9	B-HYM-10-11-12	OK	0.818057	0.433255	-0.916984	-0.930844	0.103	0.999727	no
GB47535	GB47535	-	GroupUn4437:37-196	A-HYM-7-8-9	B-HYM-10-11-12	NOTEST	1.04048	0.552168	-0.914074	0	1	1	no
GB40485	GB40485	-	Group8.6:460798-461761	A-HYM-7-8-9	B-HYM-10-11-12	OK	4.21661	2.23982	-0.912697	-1.68678	0.1044	0.999727	no
GB47983	GB47983	-	Group13.6:309815-310852	A-HYM-7-8-9	B-HYM-10-11-12	NOTEST	0.501802	0.266607	-0.912404	0	1	1	no
GB55095	GB55095	-	Group12.8:573068-575700	A-HYM-7-8-9	B-HYM-10-11-12	NOTEST	0.312664	0.16617	-0.911951	0	1	1	no
GB54036	GB54036	-	Group11.12:85579-106945	A-HYM-7-8-9	B-HYM-10-11-12	OK	2.42589	1.28998	-0.911171	-2.00357	0.36725	0.999727	no
GB40007	GB40007	-	Group1.33:454028-483799	A-HYM-7-8-9	B-HYM-10-11-12	OK	2.28344	1.21457	-0.910764	-1.54721	0.00345	0.271178	no
GB45636	GB45636	-	Group5.20:615002-618927	A-HYM-7-8-9	B-HYM-10-11-12	OK	37.8227	20.1316	-0.909791	-1.74924	0.0393	0.807584	no
GB42737	GB42737	-	Group9.10:275825-285502	A-HYM-7-8-9	B-HYM-10-11-12	NOTEST	0.205954	0.109629	-0.909697	0	1	1	no
GB41986	GB41986	-	Group8.17:121456-128449	A-HYM-7-8-9	B-HYM-10-11-12	NOTEST	0.12607	0.0672249	-0.907155	0	1	1	no
GB40250	GB40250	-	GroupUn101:69983-70451	A-HYM-7-8-9	B-HYM-10-11-12	OK	4.19443	2.23736	-0.906679	-1.39082	0.06875	0.971695	no
GB46197	GB46197	-	Group15.5:63555-67594	A-HYM-7-8-9	B-HYM-10-11-12	OK	117.599	62.7371	-0.906488	-1.00411	0.06635	0.963855	no
GB45639	GB45639	-	Group5.20:574264-580460	A-HYM-7-8-9	B-HYM-10-11-12	OK	4.54889	2.42884	-0.905249	-1.0975	0.02415	0.680081	no
GB41361	GB41361	-	Group5.18:495601-496720	A-HYM-7-8-9	B-HYM-10-11-12	OK	6.83957	3.65362	-0.90458	-1.44165	0.05955	0.926476	no
GB45954	GB45954	-	Group16.8:42717-46822	A-HYM-7-8-9	B-HYM-10-11-12	NOTEST	0.0513775	0.0274701	-0.903273	0	1	1	no
GB46428	GB46428	-	Group1.23:498567-502235	A-HYM-7-8-9	B-HYM-10-11-12	OK	3.3358	1.78408	-0.902849	-1.8762	0.1835	0.999727	no
GB42833	GB42833	-	Group9.10:1957098-1957990	A-HYM-7-8-9	B-HYM-10-11-12	OK	3.25508	1.74099	-0.902783	-1.48972	0.10175	0.999727	no
GB55132	GB55132	-	GroupUn299:50772-51199	A-HYM-7-8-9	B-HYM-10-11-12	OK	5.76111	3.08429	-0.901408	-1.89278	0.1179	0.999727	no
GB54942	GB54942	-	Group1.41:399300-404042	A-HYM-7-8-9	B-HYM-10-11-12	OK	10.3391	5.54243	-0.899516	-1.35485	0.03645	0.78558	no
GB54182	GB54182	-	Group14.13:872811-876556	A-HYM-7-8-9	B-HYM-10-11-12	NOTEST	0.0524604	0.0281361	-0.898808	0	1	1	no
GB50715	GB50715	-	GroupUn323:1078-6661	A-HYM-7-8-9	B-HYM-10-11-12	OK	4.22435	2.26668	-0.898148	-1.37166	0.0733	0.989233	no
GB53520	GB53520	-	Group6.32:846056-848717	A-HYM-7-8-9	B-HYM-10-11-12	NOTEST	0.331508	0.177981	-0.897324	0	1	1	no
GB55487	GB55487	-	Group2.19:237033-238485	A-HYM-7-8-9	B-HYM-10-11-12	OK	17.2758	9.2806	-0.896463	-3.5422	0.1002	0.999727	no
GB43823	GB43823	-	Group8.8:738771-739477	A-HYM-7-8-9	B-HYM-10-11-12	OK	483.908	260.054	-0.895921	-2.91768	0.0008	0.119842	no
GB52787	GB52787	-	Group14.14:928189-930000	A-HYM-7-8-9	B-HYM-10-11-12	OK	338.832	182.1	-0.895841	-3.29632	0.0013	0.16703	no
GB53724	GB53724	-	Group3.9:1139975-1141512	A-HYM-7-8-9	B-HYM-10-11-12	OK	1.39063	0.747673	-0.89526	-1.24456	0.1231	0.999727	no
GB55450	GB55450	-	Group2.19:891194-892771	A-HYM-7-8-9	B-HYM-10-11-12	OK	1.13692	0.611333	-0.895101	-1.18557	0.1663	0.999727	no
GB48899	GB48899	-	GroupUn65:7084-18699	A-HYM-7-8-9	B-HYM-10-11-12	NOTEST	0.350816	0.188831	-0.893621	0	1	1	no
GB49685	GB49685	-	Group7.5:489773-490073	A-HYM-7-8-9	B-HYM-10-11-12	NOTEST	0.71658	0.385838	-0.893132	0	1	1	no
GB55756	GB55756	-	Group3.8:1506951-1507648	A-HYM-7-8-9	B-HYM-10-11-12	OK	12.9225	6.96999	-0.890657	-4.52832	0.16055	0.999727	no
GB42673	GB42673	-	Group9.10:1782370-1793670	A-HYM-7-8-9	B-HYM-10-11-12	OK	12.85	6.95928	-0.884755	-0.751044	0.16685	0.999727	no
GB52363	GB52363	-	Group2.17:1016144-1017991	A-HYM-7-8-9	B-HYM-10-11-12	NOTEST	0.34123	0.184868	-0.884247	0	1	1	no
GB42459	GB42459	-	Group7.21:59870-61242	A-HYM-7-8-9	B-HYM-10-11-12	OK	3.56959	1.93862	-0.880727	-1.45153	0.09255	0.999727	no
GB42811	GB42811	-	Group9.10:1684939-1690996	A-HYM-7-8-9	B-HYM-10-11-12	OK	3.43988	1.87075	-0.87874	-0.345393	0.6676	0.999727	no
GB49716	GB49716	-	GroupUn66:12357-18790	A-HYM-7-8-9	B-HYM-10-11-12	OK	2.77077	1.50736	-0.878268	-1.88633	0.30635	0.999727	no
GB43919	GB43919	-	Group8.8:903033-910832	A-HYM-7-8-9	B-HYM-10-11-12	OK	44.0358	23.9691	-0.877499	-2.20113	0.02275	0.663164	no
GB51369	GB51369	-	GroupUn187:16712-19418	A-HYM-7-8-9	B-HYM-10-11-12	OK	168.037	91.5153	-0.876696	-2.72033	0.00015	0.0451432	yes
GB41641	GB41641	-	Group14.15:598301-599217	A-HYM-7-8-9	B-HYM-10-11-12	OK	20.4272	11.1331	-0.875633	-1.84546	0.02075	0.635357	no
GB50559	GB50559	-	Group15.14:546441-548486	A-HYM-7-8-9	B-HYM-10-11-12	NOTEST	0.105362	0.0575067	-0.873548	0	1	1	no
GB45231	GB45231	-	Group11.18:3877264-3881168	A-HYM-7-8-9	B-HYM-10-11-12	OK	10.4693	5.71724	-0.872773	-4.55862	0.67095	0.999727	no
GB49453	GB49453	-	Group15.13:269655-270671	A-HYM-7-8-9	B-HYM-10-11-12	OK	41.7751	22.8405	-0.87105	-2.49165	0.0084	0.412056	no
GB51068	GB51068	-	Group10.26:1056516-1059057	A-HYM-7-8-9	B-HYM-10-11-12	OK	978.165	534.854	-0.870933	-1.75534	0.00685	0.369082	no
GB50838	GB50838	-	Group2.11:1378191-1379563	A-HYM-7-8-9	B-HYM-10-11-12	OK	4.20053	2.30608	-0.865126	-2.47324	0.3748	0.999727	no
GB43511	GB43511	-	Group11.14:76476-77983	A-HYM-7-8-9	B-HYM-10-11-12	OK	1.97025	1.08187	-0.864847	-1.26361	0.15405	0.999727	no
GB50005	GB50005	-	Group15.19:2198534-2203409	A-HYM-7-8-9	B-HYM-10-11-12	OK	51.0627	28.0653	-0.863481	-0.896883	0.1076	0.999727	no
GB44200	GB44200	-	Group4.13:1781611-1784044	A-HYM-7-8-9	B-HYM-10-11-12	OK	3.16889	1.74213	-0.863126	-0.951306	0.04905	0.872809	no
GB49380	GB49380	-	Group12.16:356228-359360	A-HYM-7-8-9	B-HYM-10-11-12	OK	96.0007	52.7961	-0.862613	-2.0946	0.00015	0.0451432	yes
GB44584	GB44584	-	Group5.14:672606-673331	A-HYM-7-8-9	B-HYM-10-11-12	OK	162.212	89.2508	-0.861942	-2.51898	0.0035	0.27318	no
GB50396	GB50396	-	Group4.9:1921838-1929496	A-HYM-7-8-9	B-HYM-10-11-12	NOTEST	0.697358	0.384133	-0.860292	0	1	1	no
GB49889	GB49889	-	Group13.12:30466-31023	A-HYM-7-8-9	B-HYM-10-11-12	OK	7.82163	4.30942	-0.859977	-3.08167	0.19015	0.999727	no
GB52179	GB52179	-	Group6.14:32741-36362	A-HYM-7-8-9	B-HYM-10-11-12	OK	9.81723	5.40912	-0.859921	-1.5138	0.01535	0.559195	no
GB50089	GB50089	-	Group15.19:755895-756741	A-HYM-7-8-9	B-HYM-10-11-12	OK	1.67819	0.925245	-0.858995	-1.33201	0.14685	0.999727	no
GB52153	GB52153	-	Group6.14:651847-659188	A-HYM-7-8-9	B-HYM-10-11-12	OK	41.5017	22.882	-0.858962	-2.0915	0.00845	0.412089	no
GB55926	GB55926	-	Group4.7:17414-18285	A-HYM-7-8-9	B-HYM-10-11-12	NOTEST	0.111439	0.0614629	-0.85846	0	1	1	no
GB48875	GB48875	-	Group5.4:215108-215602	A-HYM-7-8-9	B-HYM-10-11-12	OK	580.428	320.357	-0.857436	-3.68895	0.00035	0.0790007	no
GB40607	GB40607	-	Group12.13:2457860-2463220	A-HYM-7-8-9	B-HYM-10-11-12	OK	11.2695	6.22226	-0.856912	-1.33185	0.01185	0.485719	no
GB49476	GB49476	-	Group15.13:89403-100620	A-HYM-7-8-9	B-HYM-10-11-12	OK	3.47649	1.91956	-0.856858	-1.00771	0.02335	0.670705	no
GB50901	GB50901	-	Group10.26:2345864-2348205	A-HYM-7-8-9	B-HYM-10-11-12	OK	2.4486	1.35379	-0.854958	-1.1623	0.05185	0.888331	no
GB40756	GB40756	-	Group1.10:577493-588668	A-HYM-7-8-9	B-HYM-10-11-12	OK	14.1948	7.84846	-0.85488	-1.31173	0.01535	0.559195	no
GB50149	GB50149	-	Group15.19:737508-738943	A-HYM-7-8-9	B-HYM-10-11-12	OK	8.56198	4.73967	-0.853156	-1.27351	0.0632	0.947603	no
GB52294	GB52294	-	Group5.2:563967-564794	A-HYM-7-8-9	B-HYM-10-11-12	OK	33.3513	18.4679	-0.852722	-1.98874	0.0268	0.703837	no
GB41844	GB41844	-	Group8.9:73321-76214	A-HYM-7-8-9	B-HYM-10-11-12	OK	1.12262	0.621793	-0.85237	-1.04338	0.0604	0.931113	no
GB41405	GB41405	-	Group9.4:22705-190342	A-HYM-7-8-9	B-HYM-10-11-12	OK	0.627741	0.348044	-0.8509	-0.193556	0.75825	0.999727	no
GB43330	GB43330	-	GroupUn98:15843-16065	A-HYM-7-8-9	B-HYM-10-11-12	OK	445.223	246.919	-0.850491	-4.439	0.0087	0.418778	no
GB43380	GB43380	-	Group2.13:241865-259613	A-HYM-7-8-9	B-HYM-10-11-12	OK	0.683039	0.379187	-0.849057	-0.773387	0.2677	0.999727	no
GB47520	GB47520	-	GroupUn3591:114-1663	A-HYM-7-8-9	B-HYM-10-11-12	OK	15.0694	8.36769	-0.848726	-1.454	0.01845	0.602484	no
GB47890	GB47890	-	Group8.1:286945-291342	A-HYM-7-8-9	B-HYM-10-11-12	NOTEST	0.156853	0.0871054	-0.848582	0	1	1	no
GB50320	GB50320	-	GroupUn3735:58-1039	A-HYM-7-8-9	B-HYM-10-11-12	OK	0.927633	0.516102	-0.845898	-1.00468	0.16055	0.999727	no
GB42675	GB42675	-	Group9.10:1770461-1781505	A-HYM-7-8-9	B-HYM-10-11-12	OK	1.76613	0.982738	-0.845712	-0.702062	0.2499	0.999727	no
GB49915	GB49915	-	Group13.12:835415-883659	A-HYM-7-8-9	B-HYM-10-11-12	OK	12.0053	6.6845	-0.844787	-1.07451	0.15205	0.999727	no
GB55379	GB55379	-	Group2.19:2489990-2492726	A-HYM-7-8-9	B-HYM-10-11-12	NOTEST	0.0431182	0.0240081	-0.844775	0	1	1	no
GB46954	GB46954	-	Group3.5:576252-578822	A-HYM-7-8-9	B-HYM-10-11-12	NOTEST	0.0285391	0.0159073	-0.843253	0	1	1	no
GB51867	GB51867	-	Group1.14:446306-450759	A-HYM-7-8-9	B-HYM-10-11-12	OK	78.519	43.8065	-0.841898	-1.60975	0.05425	0.89761	no
GB50822	GB50822	-	Group2.11:1054412-1061686	A-HYM-7-8-9	B-HYM-10-11-12	OK	13.6597	7.62614	-0.840899	-1.75805	0.00175	0.192939	no
GB54669	GB54669	-	Group15.10:5226-5526	A-HYM-7-8-9	B-HYM-10-11-12	OK	2.17346	1.21363	-0.840666	-1.68506	0.2811	0.999727	no
GB53360	GB53360	-	Group9.12:545701-546964	A-HYM-7-8-9	B-HYM-10-11-12	OK	510.08	285.099	-0.839262	-2.59111	0.00035	0.0790007	no
GB51184	GB51184	-	Group6.1:667149-667581	A-HYM-7-8-9	B-HYM-10-11-12	NOTEST	0.511151	0.285896	-0.83826	0	1	1	no
GB48792	GB48792	-	Group10.27:290842-291405	A-HYM-7-8-9	B-HYM-10-11-12	OK	1.90211	1.0643	-0.837693	-1.36164	0.29255	0.999727	no
GB40763	GB40763	-	Group1.10:414369-419617	A-HYM-7-8-9	B-HYM-10-11-12	NOTEST	0.258294	0.144749	-0.835463	0	1	1	no
GB42040	GB42040	-	Group5.11:189738-190733	A-HYM-7-8-9	B-HYM-10-11-12	NOTEST	0.0926169	0.0519299	-0.834711	0	1	1	no
GB50034	GB50034	-	Group15.19:1865032-1869709	A-HYM-7-8-9	B-HYM-10-11-12	OK	170.045	95.3608	-0.834447	-0.767244	0.24105	0.999727	no
GB45148	GB45148	-	Group11.18:2267016-2277458	A-HYM-7-8-9	B-HYM-10-11-12	OK	8.61715	4.83486	-0.833735	-0.766834	0.1429	0.999727	no
GB45316	GB45316	-	Group6.37:1287966-1290309	A-HYM-7-8-9	B-HYM-10-11-12	OK	50.4559	28.3134	-0.833539	-2.20265	0.00115	0.153055	no
GB48655	GB48655	-	Group5.12:329000-752923	A-HYM-7-8-9	B-HYM-10-11-12	OK	3.6282	2.03626	-0.833333	-0.907548	0.0976	0.999727	no
GB46095	GB46095	-	GroupUn149:730-25194	A-HYM-7-8-9	B-HYM-10-11-12	NOTEST	0.11233	0.0630511	-0.833147	0	1	1	no
GB54834	GB54834	-	Group1.8:285561-286390	A-HYM-7-8-9	B-HYM-10-11-12	OK	10.3192	5.79567	-0.832286	-2.95208	0.2659	0.999727	no
GB52291	GB52291	-	Group5.2:607519-640323	A-HYM-7-8-9	B-HYM-10-11-12	NOTEST	0.238599	0.134104	-0.83124	0	1	1	no
GB45522	GB45522	-	Group1.35:497583-497950	A-HYM-7-8-9	B-HYM-10-11-12	OK	259.36	145.871	-0.830266	-8.41248	0.0477	0.862673	no
GB49478	GB49478	-	Group15.13:103363-109255	A-HYM-7-8-9	B-HYM-10-11-12	OK	3.41783	1.92258	-0.830035	-0.959433	0.03925	0.807584	no
GB47926	GB47926	-	Group15.16:328366-330867	A-HYM-7-8-9	B-HYM-10-11-12	NOTEST	0.221466	0.124697	-0.828651	0	1	1	no
GB43995	GB43995	-	GroupUn1283:4605-10135	A-HYM-7-8-9	B-HYM-10-11-12	NOTEST	0.0056759	0.00319631	-0.828442	0	1	1	no
GB50653	GB50653	-	Group13.5:545107-551423	A-HYM-7-8-9	B-HYM-10-11-12	NOTEST	0.010419	0.00586906	-0.828013	0	1	1	no
GB46899	GB46899	-	Group3.5:34979-39763	A-HYM-7-8-9	B-HYM-10-11-12	OK	250.869	141.513	-0.826001	-3.50113	0.0006	0.106051	no
GB45094	GB45094	-	Group11.18:388699-392062	A-HYM-7-8-9	B-HYM-10-11-12	OK	32.3527	18.25	-0.825989	-2.45173	0.00225	0.219136	no
GB42888	GB42888	-	Group9.10:3721540-3725074	A-HYM-7-8-9	B-HYM-10-11-12	NOTEST	0.131323	0.0741434	-0.824726	0	1	1	no
GB50986	GB50986	-	Group10.26:995693-997634	A-HYM-7-8-9	B-HYM-10-11-12	NOTEST	0.0148534	0.00838655	-0.824645	0	1	1	no
GB49360	GB49360	-	Group12.16:50892-52133	A-HYM-7-8-9	B-HYM-10-11-12	OK	0.757161	0.427587	-0.824381	-0.927893	0.20155	0.999727	no
GB48806	GB48806	-	Group10.27:493792-501270	A-HYM-7-8-9	B-HYM-10-11-12	NOTEST	0.0231298	0.0130701	-0.823483	0	1	1	no
GB53293	GB53293	-	Group9.12:1811102-1815774	A-HYM-7-8-9	B-HYM-10-11-12	OK	0.769885	0.435206	-0.822943	-0.80702	0.31945	0.999727	no
GB55711	GB55711	-	Group6.38:32169-90190	A-HYM-7-8-9	B-HYM-10-11-12	OK	3.04647	1.72216	-0.82292	-0.464442	0.48465	0.999727	no
GB54144	GB54144	-	Group14.13:247028-258281	A-HYM-7-8-9	B-HYM-10-11-12	NOTEST	0.161041	0.0910515	-0.822674	0	1	1	no
GB48081	GB48081	-	Group6.7:3144-18257	A-HYM-7-8-9	B-HYM-10-11-12	OK	2.7401	1.5501	-0.821872	-1.29779	0.02615	0.69963	no
GB45494	GB45494	-	Group1.35:472423-477518	A-HYM-7-8-9	B-HYM-10-11-12	OK	0.878729	0.497115	-0.821838	-0.878408	0.223	0.999727	no
GB51627	GB51627	-	Group1.37:1953938-1956463	A-HYM-7-8-9	B-HYM-10-11-12	OK	74.775	42.3425	-0.820449	-3.42641	0.0012	0.156591	no
GB54113	GB54113	-	Group14.13:1204862-1205670	A-HYM-7-8-9	B-HYM-10-11-12	OK	299.88	169.843	-0.820185	-3.36588	0.00345	0.271178	no
GB52824	GB52824	-	Group8.11:455524-459572	A-HYM-7-8-9	B-HYM-10-11-12	OK	4.92743	2.79481	-0.818082	-1.25974	0.0558	0.904881	no
GB49699	GB49699	-	Group7.5:4538-4766	A-HYM-7-8-9	B-HYM-10-11-12	OK	3.78187	2.14718	-0.816654	-1.69827	0.24525	0.999727	no
GB41643	GB41643	-	Group14.15:509201-511827	A-HYM-7-8-9	B-HYM-10-11-12	OK	24.1395	13.7155	-0.815594	-1.65182	0.00405	0.292845	no
GB45278	GB45278	-	Group11.18:4435148-4442784	A-HYM-7-8-9	B-HYM-10-11-12	OK	9.59651	5.45885	-0.813913	-1.78867	0.00465	0.315727	no
GB40936	GB40936	-	Group1.9:211992-214358	A-HYM-7-8-9	B-HYM-10-11-12	OK	0.678264	0.385965	-0.813376	-0.881416	0.22605	0.999727	no
GB48764	GB48764	-	Group10.27:217176-218972	A-HYM-7-8-9	B-HYM-10-11-12	OK	10.077	5.73629	-0.812882	-6.21363	0.61425	0.999727	no
GB45076	GB45076	-	Group11.18:519008-525467	A-HYM-7-8-9	B-HYM-10-11-12	NOTEST	0.0884444	0.0503513	-0.812742	0	1	1	no
GB49752	GB49752	-	Group2.18:1098145-1103794	A-HYM-7-8-9	B-HYM-10-11-12	OK	0.550534	0.313566	-0.812061	-0.88866	0.0775	0.999215	no
GB49224	GB49224	-	Group7.12:412535-412805	A-HYM-7-8-9	B-HYM-10-11-12	OK	373.136	212.541	-0.811957	-3.52298	0.00505	0.327573	no
GB45771	GB45771	-	Group6.2:181991-186979	A-HYM-7-8-9	B-HYM-10-11-12	NOTEST	0.118119	0.0673051	-0.811457	0	1	1	no
GB48664	GB48664	-	Group5.12:819231-821952	A-HYM-7-8-9	B-HYM-10-11-12	NOTEST	0.057413	0.0327418	-0.810244	0	1	1	no
GB48083	GB48083	-	Group6.7:104016-109876	A-HYM-7-8-9	B-HYM-10-11-12	OK	160.856	91.771	-0.809655	-1.74557	0.15675	0.999727	no
GB45443	GB45443	-	Group6.37:598512-600841	A-HYM-7-8-9	B-HYM-10-11-12	OK	75.9526	43.4159	-0.806878	-2.89531	0.00155	0.182321	no
GB49317	GB49317	-	Group12.16:770329-770701	A-HYM-7-8-9	B-HYM-10-11-12	NOTEST	0.123667	0.0707576	-0.805508	0	1	1	no
GB43063	GB43063	-	GroupUn4572:478-6424	A-HYM-7-8-9	B-HYM-10-11-12	OK	4.96691	2.84365	-0.804605	-0.50954	0.39045	0.999727	no
GB51223	GB51223	-	Group6.1:601228-602924	A-HYM-7-8-9	B-HYM-10-11-12	OK	1497.81	857.733	-0.80425	-1.95669	0.00455	0.312752	no
GB40264	GB40264	-	Group7.1:50205-52988	A-HYM-7-8-9	B-HYM-10-11-12	OK	1.23169	0.70578	-0.803344	-1.08244	0.2927	0.999727	no
GB46815	GB46815	-	GroupUn64:24481-29156	A-HYM-7-8-9	B-HYM-10-11-12	OK	0.802362	0.460523	-0.800981	-0.73748	0.13835	0.999727	no
GB47721	GB47721	-	Group1.2:350344-351614	A-HYM-7-8-9	B-HYM-10-11-12	OK	1.43117	0.821614	-0.800658	-0.92327	0.1409	0.999727	no
GB41320	GB41320	-	Group5.18:38071-39157	A-HYM-7-8-9	B-HYM-10-11-12	NOTEST	0.0874182	0.050195	-0.800389	0	1	1	no
GB40111	GB40111	-	Group13.7:367920-372786	A-HYM-7-8-9	B-HYM-10-11-12	NOTEST	0.0781132	0.0449129	-0.798437	0	1	1	no
GB51528	GB51528	-	Group3.7:418080-433981	A-HYM-7-8-9	B-HYM-10-11-12	OK	2.39213	1.37605	-0.797764	-0.725886	0.1994	0.999727	no
GB48953	GB48953	-	Group1.36:191448-194027	A-HYM-7-8-9	B-HYM-10-11-12	OK	9.33731	5.37688	-0.796238	-1.60422	0.0311	0.73945	no
GB43539	GB43539	-	Group14.9:1504229-1504536	A-HYM-7-8-9	B-HYM-10-11-12	OK	899.878	518.221	-0.796161	-16.895	0.04355	0.83611	no
GB50341	GB50341	-	Group1.3:221228-237456	A-HYM-7-8-9	B-HYM-10-11-12	NOTEST	0.0509129	0.0293389	-0.795215	0	1	1	no
GB47315	GB47315	-	Group11.16:1547211-1550102	A-HYM-7-8-9	B-HYM-10-11-12	OK	44.2148	25.5043	-0.79379	-2.29682	0.0096	0.442342	no
GB45496	GB45496	-	Group1.35:466184-466885	A-HYM-7-8-9	B-HYM-10-11-12	OK	299.023	172.532	-0.79339	-3.2333	0.0089	0.424733	no
GB45317	GB45317	-	Group6.37:1284237-1287964	A-HYM-7-8-9	B-HYM-10-11-12	OK	3.3509	1.93584	-0.791592	-0.319341	0.74	0.999727	no
GB51311	GB51311	-	Group16.4:68670-117388	A-HYM-7-8-9	B-HYM-10-11-12	NOTEST	0.225007	0.130002	-0.791435	0	1	1	no
GB54964	GB54964	-	Group1.41:2987-3702	A-HYM-7-8-9	B-HYM-10-11-12	OK	227.552	131.547	-0.790621	-3.21566	0.00335	0.26837	no
GB45346	GB45346	-	Group6.37:656575-658888	A-HYM-7-8-9	B-HYM-10-11-12	OK	7.5706	4.37813	-0.790094	-1.75229	0.13005	0.999727	no
GB40481	GB40481	-	Group8.6:387792-391168	A-HYM-7-8-9	B-HYM-10-11-12	OK	3.25241	1.88139	-0.789712	-1.20875	0.05935	0.924742	no
GB50965	GB50965	-	Group10.26:1160146-1165062	A-HYM-7-8-9	B-HYM-10-11-12	OK	46.1384	26.6918	-0.789572	-1.66853	0.02565	0.696071	no
GB46609	GB46609	-	Group11.1:536923-537650	A-HYM-7-8-9	B-HYM-10-11-12	OK	63.1673	36.545	-0.789503	-2.26407	0.0136	0.521609	no
GB53533	GB53533	-	Group6.32:347128-349832	A-HYM-7-8-9	B-HYM-10-11-12	OK	8.87314	5.14153	-0.787246	-2.32696	0.4066	0.999727	no
GB44403	GB44403	-	Group5.1:322002-322269	A-HYM-7-8-9	B-HYM-10-11-12	OK	3.51387	2.03853	-0.785529	-1.69107	0.22835	0.999727	no
GB52610	GB52610	-	Group10.25:392940-393363	A-HYM-7-8-9	B-HYM-10-11-12	OK	1.50364	0.872591	-0.785079	-1.01349	0.2187	0.999727	no
GB50550	GB50550	-	Group15.14:387283-390528	A-HYM-7-8-9	B-HYM-10-11-12	OK	14.2842	8.29309	-0.784442	-1.97149	0.0164	0.574275	no
GB43869	GB43869	-	Group8.8:30645-183714	A-HYM-7-8-9	B-HYM-10-11-12	OK	0.863787	0.501619	-0.784084	-0.137657	0.80275	0.999727	no
GB43515	GB43515	-	Group11.14:58847-61786	A-HYM-7-8-9	B-HYM-10-11-12	NOTEST	0.521881	0.303109	-0.783884	0	1	1	no
GB43575	GB43575	-	Group14.9:1001104-1033167	A-HYM-7-8-9	B-HYM-10-11-12	OK	2.43213	1.41311	-0.783344	-0.915625	0.0693	0.972066	no
GB40008	GB40008	-	Group1.33:432045-453635	A-HYM-7-8-9	B-HYM-10-11-12	OK	6.80481	3.95405	-0.783223	-1.37472	0.0069	0.369986	no
GB44070	GB44070	-	Group4.13:512740-517635	A-HYM-7-8-9	B-HYM-10-11-12	OK	2.95063	1.7155	-0.782397	-0.433427	0.4645	0.999727	no
GB46780	GB46780	-	Group5.9:1330655-1330868	A-HYM-7-8-9	B-HYM-10-11-12	OK	3.19157	1.85589	-0.782156	-1.74827	0.36205	0.999727	no
GB50293	GB50293	-	Group5.13:510542-512900	A-HYM-7-8-9	B-HYM-10-11-12	NOTEST	0.0874832	0.0508971	-0.781423	0	1	1	no
GB51623	GB51623	-	Group1.37:1494704-1495658	A-HYM-7-8-9	B-HYM-10-11-12	OK	158.68	92.3333	-0.781193	-2.41958	0.0026	0.234112	no
GB40849	GB40849	-	Group1.10:1123210-1124008	A-HYM-7-8-9	B-HYM-10-11-12	NOTEST	0.125073	0.0728017	-0.780723	0	1	1	no
GB41059	GB41059	-	Group1.17:98641-323308	A-HYM-7-8-9	B-HYM-10-11-12	OK	1.07558	0.626548	-0.779615	-0.107817	0.75205	0.999727	no
GB46935	GB46935	-	Group3.5:365676-365895	A-HYM-7-8-9	B-HYM-10-11-12	NOTEST	1.13378	0.660773	-0.778908	0	1	1	no
GB48319	GB48319	-	GroupUn3494:143-1389	A-HYM-7-8-9	B-HYM-10-11-12	OK	5.97502	3.48352	-0.778397	-1.64422	0.13425	0.999727	no
GB51302	GB51302	-	Group16.4:68670-117388	A-HYM-7-8-9	B-HYM-10-11-12	NOTEST	0.120158	0.070076	-0.777936	0	1	1	no
GB45706	GB45706	-	Group5.20:276514-280264	A-HYM-7-8-9	B-HYM-10-11-12	OK	286.463	167.171	-0.777029	-3.42164	0.0103	0.451551	no
GB42790	GB42790	-	Group9.10:972036-977755	A-HYM-7-8-9	B-HYM-10-11-12	NOTEST	0.101496	0.0592566	-0.776379	0	1	1	no
GB43601	GB43601	-	Group14.9:341771-362353	A-HYM-7-8-9	B-HYM-10-11-12	NOTEST	0.0927585	0.0541963	-0.775284	0	1	1	no
GB54076	GB54076	-	GroupUn3462:148-3157	A-HYM-7-8-9	B-HYM-10-11-12	OK	0.708695	0.414322	-0.774411	-0.625733	0.2004	0.999727	no
GB40298	GB40298	-	Group16.1:129676-130240	A-HYM-7-8-9	B-HYM-10-11-12	OK	1.49911	0.87716	-0.773197	-1.16578	0.1975	0.999727	no
GB43313	GB43313	-	Group7.17:679212-680740	A-HYM-7-8-9	B-HYM-10-11-12	OK	19.0644	11.1597	-0.772587	-1.98825	0.073	0.988103	no
GB53625	GB53625	-	Group12.10:108357-116745	A-HYM-7-8-9	B-HYM-10-11-12	OK	1.37962	0.808092	-0.771684	-0.971491	0.12985	0.999727	no
GB55570	GB55570	-	Group2.19:965795-967415	A-HYM-7-8-9	B-HYM-10-11-12	OK	153.925	90.2961	-0.769495	-2.6798	0.0013	0.16703	no
GB46568	GB46568	-	Group4.12:100343-101298	A-HYM-7-8-9	B-HYM-10-11-12	OK	17.2661	10.1312	-0.769138	-1.99187	0.06795	0.968703	no
GB49064	GB49064	-	Group3.4:748532-750795	A-HYM-7-8-9	B-HYM-10-11-12	NOTEST	0.280258	0.164549	-0.768239	0	1	1	no
GB51963	GB51963	-	Group12.17:2832188-2834049	A-HYM-7-8-9	B-HYM-10-11-12	OK	91.2577	53.581	-0.768226	-2.50254	0.00145	0.174869	no
GB50578	GB50578	-	Group15.14:659842-660967	A-HYM-7-8-9	B-HYM-10-11-12	NOTEST	0.0325623	0.019126	-0.767672	0	1	1	no
GB53071	GB53071	-	Group4.5:1763502-1764248	A-HYM-7-8-9	B-HYM-10-11-12	OK	76.413	44.9174	-0.766543	-21.3526	0.3362	0.999727	no
GB53524	GB53524	-	Group6.32:702418-707028	A-HYM-7-8-9	B-HYM-10-11-12	OK	13.9988	8.22938	-0.766447	-0.968546	0.08525	0.999727	no
GB42903	GB42903	-	Group9.10:4328796-4332837	A-HYM-7-8-9	B-HYM-10-11-12	NOTEST	0.0645375	0.037944	-0.766265	0	1	1	no
GB49833	GB49833	-	Group11.13:2466-6005	A-HYM-7-8-9	B-HYM-10-11-12	NOTEST	0.0563095	0.0331472	-0.764492	0	1	1	no
GB52477	GB52477	-	Group2.17:979141-981094	A-HYM-7-8-9	B-HYM-10-11-12	OK	2.07269	1.2205	-0.764031	-0.2504	0.67475	0.999727	no
GB48449	GB48449	-	Group10.23:1235656-1236476	A-HYM-7-8-9	B-HYM-10-11-12	OK	2.20919	1.30114	-0.763743	-1.05952	0.15265	0.999727	no
GB45740	GB45740	-	Group5.20:655013-656039	A-HYM-7-8-9	B-HYM-10-11-12	OK	187.713	110.567	-0.763606	-2.5055	0.00255	0.232747	no
GB45252	GB45252	-	Group11.18:4208258-4210055	A-HYM-7-8-9	B-HYM-10-11-12	OK	25.8821	15.249	-0.763234	-2.19852	0.0182	0.599595	no
GB54134	GB54134	-	Group14.13:485068-488365	A-HYM-7-8-9	B-HYM-10-11-12	NOTEST	0.303815	0.17904	-0.762912	0	1	1	no
GB49359	GB49359	-	Group12.16:45525-46080	A-HYM-7-8-9	B-HYM-10-11-12	OK	44.2037	26.0763	-0.761426	-1.51317	0.02355	0.672403	no
GB54547	GB54547	-	Group8.7:1093611-1097932	A-HYM-7-8-9	B-HYM-10-11-12	OK	15.3142	9.04297	-0.759999	-0.740684	0.3346	0.999727	no
GB47877	GB47877	-	Group8.1:65282-66262	A-HYM-7-8-9	B-HYM-10-11-12	OK	48.1736	28.4469	-0.759968	-2.01035	0.018	0.598316	no
GB53042	GB53042	-	Group4.16:787406-788429	A-HYM-7-8-9	B-HYM-10-11-12	OK	61.0691	36.09	-0.758843	-1.84144	0.02395	0.678029	no
GB42799	GB42799	-	Group9.10:1110942-1112983	A-HYM-7-8-9	B-HYM-10-11-12	OK	1.1131	0.657826	-0.758807	-0.865494	0.13705	0.999727	no
GB43292	GB43292	-	Group7.17:85542-89930	A-HYM-7-8-9	B-HYM-10-11-12	OK	1.32804	0.785198	-0.758171	-1.01866	0.09125	0.999727	no
GB54462	GB54462	-	Group6.10:317499-344079	A-HYM-7-8-9	B-HYM-10-11-12	OK	69.2411	40.9385	-0.758171	-1.91803	0.0048	0.320698	no
GB46528	GB46528	-	Group1.23:1413293-1414854	A-HYM-7-8-9	B-HYM-10-11-12	OK	45.392	26.8382	-0.75815	-1.98541	0.05165	0.887562	no
GB50312	GB50312	-	GroupUn1126:5149-8371	A-HYM-7-8-9	B-HYM-10-11-12	OK	1.40164	0.829164	-0.757389	-0.956323	0.08675	0.999727	no
GB53009	GB53009	-	Group4.16:213032-235221	A-HYM-7-8-9	B-HYM-10-11-12	OK	9.4261	5.57734	-0.757083	-1.28829	0.00675	0.368449	no
GB45920	GB45920	-	GroupUn1661:351-531	A-HYM-7-8-9	B-HYM-10-11-12	OK	3.99721	2.36651	-0.756235	-2.13989	0.38925	0.999727	no
GB47875	GB47875	-	Group8.1:159978-210836	A-HYM-7-8-9	B-HYM-10-11-12	OK	14.7762	8.74995	-0.755926	-1.17721	0.05455	0.898064	no
GB44402	GB44402	-	Group5.1:165858-319232	A-HYM-7-8-9	B-HYM-10-11-12	NOTEST	0.10207	0.0604553	-0.755625	0	1	1	no
GB53717	GB53717	-	Group3.9:1022266-1023538	A-HYM-7-8-9	B-HYM-10-11-12	OK	69.4288	41.1382	-0.755057	-2.01255	0.00905	0.430049	no
GB54770	GB54770	-	Group13.3:183548-184075	A-HYM-7-8-9	B-HYM-10-11-12	OK	1.7633	1.04488	-0.754942	-0.989581	0.19765	0.999727	no
GB42948	GB42948	-	Group10.11:184151-249032	A-HYM-7-8-9	B-HYM-10-11-12	OK	0.872331	0.516979	-0.754771	-0.706183	0.23535	0.999727	no
GB49134	GB49134	-	Group3.4:720789-720976	A-HYM-7-8-9	B-HYM-10-11-12	OK	28.7094	17.0154	-0.754685	-10.4033	0.41425	0.999727	no
GB42096	GB42096	-	Group11.9:127152-133185	A-HYM-7-8-9	B-HYM-10-11-12	NOTEST	0.133273	0.0791347	-0.752006	0	1	1	no
GB55982	GB55982	-	GroupUn2903:481-2437	A-HYM-7-8-9	B-HYM-10-11-12	OK	8.53817	5.07213	-0.751334	-1.29927	0.05865	0.921491	no
GB51978	GB51978	-	Group12.17:2362659-2363648	A-HYM-7-8-9	B-HYM-10-11-12	OK	39.4788	23.4599	-0.750879	-1.98371	0.02575	0.697086	no
GB45437	GB45437	-	Group6.37:522813-532107	A-HYM-7-8-9	B-HYM-10-11-12	OK	2.45731	1.46119	-0.749939	-1.08605	0.0322	0.750644	no
GB53795	GB53795	-	Group7.10:371975-372798	A-HYM-7-8-9	B-HYM-10-11-12	NOTEST	0.500779	0.298081	-0.748468	0	1	1	no
GB48148	GB48148	-	Group7.24:394814-397374	A-HYM-7-8-9	B-HYM-10-11-12	OK	5.75243	3.42501	-0.748065	-1.00111	0.0592	0.923697	no
GB55633	GB55633	-	Group2.19:2400293-2402416	A-HYM-7-8-9	B-HYM-10-11-12	NOTEST	0.616796	0.367399	-0.747448	0	1	1	no
GB47121	GB47121	-	Group12.4:10678-14236	A-HYM-7-8-9	B-HYM-10-11-12	NOTEST	0.047187	0.0281223	-0.746673	0	1	1	no
GB44038	GB44038	-	Group4.13:1297429-1325246	A-HYM-7-8-9	B-HYM-10-11-12	OK	13.2741	7.91258	-0.746396	-0.224785	0.84345	0.999727	no
GB48306	GB48306	-	GroupUn94:53671-55247	A-HYM-7-8-9	B-HYM-10-11-12	OK	96.7044	57.7456	-0.743869	-1.70631	0.00285	0.246651	no
GB42460	GB42460	-	Group7.21:167686-170196	A-HYM-7-8-9	B-HYM-10-11-12	NOTEST	0.232921	0.139086	-0.743865	0	1	1	no
GB50642	GB50642	-	Group3.19:77578-78737	A-HYM-7-8-9	B-HYM-10-11-12	OK	129.397	77.2695	-0.743833	-2.14585	0.01415	0.532914	no
GB42081	GB42081	-	Group5.11:672385-677314	A-HYM-7-8-9	B-HYM-10-11-12	OK	21.9143	13.0915	-0.743237	-1.38711	0.1019	0.999727	no
GB54810	GB54810	-	Group8.12:101184-114931	A-HYM-7-8-9	B-HYM-10-11-12	OK	1.51608	0.905776	-0.743114	-0.249221	0.58935	0.999727	no
GB52965	GB52965	-	GroupUn2616:573-708	A-HYM-7-8-9	B-HYM-10-11-12	NOTEST	2.40301	1.43585	-0.742932	0	1	1	no
GB48154	GB48154	-	Group7.24:422637-423512	A-HYM-7-8-9	B-HYM-10-11-12	OK	89.9351	53.7396	-0.742898	-1.63821	0.00705	0.372646	no
GB51780	GB51780	-	Group12.6:158878-160410	A-HYM-7-8-9	B-HYM-10-11-12	OK	3.23858	1.93522	-0.742866	-0.992651	0.12885	0.999727	no
GB40616	GB40616	-	Group12.13:2358090-2359203	A-HYM-7-8-9	B-HYM-10-11-12	OK	7.06987	4.22469	-0.74284	-1.19553	0.09625	0.999727	no
GB41209	GB41209	-	Group3.16:797428-797726	A-HYM-7-8-9	B-HYM-10-11-12	NOTEST	1.10156	0.658741	-0.74176	0	1	1	no
GB46367	GB46367	-	Group10.13:123452-126039	A-HYM-7-8-9	B-HYM-10-11-12	OK	4.52409	2.70894	-0.739898	-1.13306	0.0816	0.999727	no
GB46626	GB46626	-	Group11.1:232038-244620	A-HYM-7-8-9	B-HYM-10-11-12	OK	1.07563	0.64409	-0.739849	-0.825681	0.2078	0.999727	no
GB42636	GB42636	-	Group9.10:2448407-2451979	A-HYM-7-8-9	B-HYM-10-11-12	NOTEST	0.255508	0.15311	-0.738801	0	1	1	no
GB52819	GB52819	-	Group8.11:519685-524299	A-HYM-7-8-9	B-HYM-10-11-12	OK	88.3676	52.9679	-0.738399	-2.06424	0.0049	0.324137	no
GB47483	GB47483	-	Group1.29:630637-631012	A-HYM-7-8-9	B-HYM-10-11-12	OK	2.08827	1.25223	-0.737814	-1.13483	0.22265	0.999727	no
GB42333	GB42333	-	Group1.43:314017-314254	A-HYM-7-8-9	B-HYM-10-11-12	NOTEST	0.302782	0.18157	-0.737757	0	1	1	no
GB46033	GB46033	-	Group6.15:17360-29021	A-HYM-7-8-9	B-HYM-10-11-12	OK	11.8875	7.12862	-0.737752	-0.0139485	0.0857	0.999727	no
GB45699	GB45699	-	Group5.20:251591-252846	A-HYM-7-8-9	B-HYM-10-11-12	OK	107.376	64.3923	-0.737717	-2.27928	0.00295	0.25204	no
GB54118	GB54118	-	Group14.13:916595-950687	A-HYM-7-8-9	B-HYM-10-11-12	OK	2.20878	1.32479	-0.737481	-0.722261	0.10765	0.999727	no
GB47902	GB47902	-	GroupUn11:6918-16180	A-HYM-7-8-9	B-HYM-10-11-12	OK	1.71428	1.02837	-0.737235	-1.05432	0.175	0.999727	no
GB44641	GB44641	-	Group5.14:1953136-1954462	A-HYM-7-8-9	B-HYM-10-11-12	OK	102.822	61.7073	-0.736641	-3.0248	0.0043	0.304334	no
GB53277	GB53277	-	GroupUn1160:1633-1963	A-HYM-7-8-9	B-HYM-10-11-12	NOTEST	0.146538	0.0879604	-0.736352	0	1	1	no
GB50512	GB50512	-	Group15.14:1279554-1282949	A-HYM-7-8-9	B-HYM-10-11-12	NOTEST	0.436863	0.262288	-0.736029	0	1	1	no
GB48253	GB48253	-	Group13.4:66441-71502	A-HYM-7-8-9	B-HYM-10-11-12	NOTEST	0.270612	0.162487	-0.735904	0	1	1	no
GB55126	GB55126	-	GroupUn3544:126-2213	A-HYM-7-8-9	B-HYM-10-11-12	NOTEST	0.0334322	0.0200754	-0.735812	0	1	1	no
GB47058	GB47058	-	Group3.15:726972-727203	A-HYM-7-8-9	B-HYM-10-11-12	OK	76.5861	45.9939	-0.735641	-2.63775	0.0704	0.975843	no
GB53580	GB53580	-	Group6.32:895882-916704	A-HYM-7-8-9	B-HYM-10-11-12	OK	11.262	6.76512	-0.735271	-0.58329	0.4448	0.999727	no
GB53588	GB53588	-	Group10.10:245236-259280	A-HYM-7-8-9	B-HYM-10-11-12	NOTEST	0.166047	0.0999657	-0.732091	0	1	1	no
GB45514	GB45514	-	Group1.35:139055-140710	A-HYM-7-8-9	B-HYM-10-11-12	OK	41.6602	25.0924	-0.731417	-1.73978	0.0137	0.523641	no
GB40658	GB40658	-	Group12.13:505712-510108	A-HYM-7-8-9	B-HYM-10-11-12	NOTEST	0.0799553	0.0481634	-0.731257	0	1	1	no
GB46073	GB46073	-	Group6.15:393064-406900	A-HYM-7-8-9	B-HYM-10-11-12	OK	18.5464	11.1801	-0.730199	-1.35795	0.0096	0.442342	no
GB45573	GB45573	-	GroupUn4370:1087-3924	A-HYM-7-8-9	B-HYM-10-11-12	OK	1.16661	0.703582	-0.729528	-0.993188	0.26205	0.999727	no
GB51989	GB51989	-	Group12.17:1803935-1823223	A-HYM-7-8-9	B-HYM-10-11-12	OK	3.12283	1.88421	-0.728894	-0.485863	0.36385	0.999727	no
GB49485	GB49485	-	Group15.13:210649-219494	A-HYM-7-8-9	B-HYM-10-11-12	OK	31.0053	18.7106	-0.728661	-1.34641	0.1105	0.999727	no
GB43779	GB43779	-	Group14.7:109066-111894	A-HYM-7-8-9	B-HYM-10-11-12	OK	1.82907	1.10381	-0.728627	-1.39834	0.0988	0.999727	no
GB40114	GB40114	-	Group13.7:404384-411255	A-HYM-7-8-9	B-HYM-10-11-12	OK	1.01871	0.615213	-0.727592	-0.844718	0.1622	0.999727	no
GB46044	GB46044	-	Group6.15:100532-105690	A-HYM-7-8-9	B-HYM-10-11-12	OK	2.19669	1.32915	-0.724827	-0.982789	0.0738	0.991447	no
GB44985	GB44985	-	Group11.18:2985676-2989202	A-HYM-7-8-9	B-HYM-10-11-12	OK	175.894	106.428	-0.724824	-2.03755	0.0032	0.263299	no
GB51712	GB51712	-	Group8.21:9851-13636	A-HYM-7-8-9	B-HYM-10-11-12	OK	244.117	147.802	-0.723913	-1.88237	0.0038	0.286553	no
GB41091	GB41091	-	GroupUn2580:697-973	A-HYM-7-8-9	B-HYM-10-11-12	NOTEST	0.209159	0.126647	-0.723787	0	1	1	no
GB40792	GB40792	-	Group1.10:19636-34222	A-HYM-7-8-9	B-HYM-10-11-12	NOTEST	1.37739	0.834621	-0.72274	0	1	1	no
GB45828	GB45828	-	Group1.21:414421-421499	A-HYM-7-8-9	B-HYM-10-11-12	OK	64.2647	38.9985	-0.720607	-0.789963	0.28005	0.999727	no
GB43792	GB43792	-	Group14.7:334815-355538	A-HYM-7-8-9	B-HYM-10-11-12	NOTEST	0.0258761	0.0157072	-0.720195	0	1	1	no
GB42046	GB42046	-	Group5.11:96665-98078	A-HYM-7-8-9	B-HYM-10-11-12	OK	14.0696	8.54114	-0.720086	-3.04715	0.20215	0.999727	no
GB55972	GB55972	-	GroupUn86:87362-89838	A-HYM-7-8-9	B-HYM-10-11-12	OK	52.6426	31.9577	-0.720066	-2.37717	0.0138	0.52506	no
GB43279	GB43279	-	Group7.17:670146-675558	A-HYM-7-8-9	B-HYM-10-11-12	OK	211.531	128.434	-0.719847	-2.11688	0.0027	0.239884	no
GB50298	GB50298	-	Group5.13:287053-294501	A-HYM-7-8-9	B-HYM-10-11-12	OK	59.2156	35.977	-0.718903	-2.11794	0.01	0.448238	no
GB54001	GB54001	-	Group9.7:327421-751734	A-HYM-7-8-9	B-HYM-10-11-12	OK	30.5363	18.5569	-0.718571	-0.951889	0.2165	0.999727	no
GB52806	GB52806	-	Group14.14:1094382-1099519	A-HYM-7-8-9	B-HYM-10-11-12	OK	24.5316	14.9307	-0.716361	-0.530846	0.5041	0.999727	no
GB48727	GB48727	-	Group10.9:117613-121832	A-HYM-7-8-9	B-HYM-10-11-12	NOTEST	0.180528	0.109982	-0.714954	0	1	1	no
GB49161	GB49161	-	Group3.14:114896-134559	A-HYM-7-8-9	B-HYM-10-11-12	OK	74.2931	45.3312	-0.712722	-1.23095	0.1658	0.999727	no
GB54686	GB54686	-	Group15.10:170782-174100	A-HYM-7-8-9	B-HYM-10-11-12	OK	28.0533	17.1173	-0.712715	-0.794817	0.41565	0.999727	no
GB44189	GB44189	-	Group4.13:1380381-1384861	A-HYM-7-8-9	B-HYM-10-11-12	OK	475.632	290.553	-0.711046	-2.03759	0.0052	0.329623	no
GB53414	GB53414	-	Group9.12:944206-948520	A-HYM-7-8-9	B-HYM-10-11-12	OK	7.20047	4.39903	-0.710906	-0.931404	0.04445	0.840818	no
GB45824	GB45824	-	Group1.21:458954-461119	A-HYM-7-8-9	B-HYM-10-11-12	OK	56.5837	34.5735	-0.710721	-1.8495	0.0152	0.557378	no
GB52785	GB52785	-	Group14.14:885336-888500	A-HYM-7-8-9	B-HYM-10-11-12	OK	49.2561	30.1105	-0.710034	-1.68143	0.0044	0.308148	no
GB55592	GB55592	-	Group2.19:1393223-1396228	A-HYM-7-8-9	B-HYM-10-11-12	NOTEST	0.0649921	0.0397352	-0.709849	0	1	1	no
GB50655	GB50655	-	Group13.5:532605-535472	A-HYM-7-8-9	B-HYM-10-11-12	OK	2.21481	1.35421	-0.709725	-0.925561	0.1828	0.999727	no
GB55202	GB55202	-	Group11.6:798636-806542	A-HYM-7-8-9	B-HYM-10-11-12	NOTEST	0.233019	0.142478	-0.709708	0	1	1	no
GB49837	GB49837	-	Group11.13:82199-90416	A-HYM-7-8-9	B-HYM-10-11-12	OK	36.3604	22.258	-0.708042	-1.3365	0.0814	0.999727	no
GB46716	GB46716	-	Group5.9:643787-821436	A-HYM-7-8-9	B-HYM-10-11-12	NOTEST	0.778787	0.476773	-0.707926	0	1	1	no
GB54417	GB54417	-	Group15.9:321592-325774	A-HYM-7-8-9	B-HYM-10-11-12	OK	23.0072	14.0891	-0.707504	-1.36221	0.01785	0.596894	no
GB50445	GB50445	-	Group4.9:391-2059	A-HYM-7-8-9	B-HYM-10-11-12	OK	18.1898	11.1398	-0.707415	-1.58725	0.0421	0.82438	no
GB50054	GB50054	-	Group15.19:1397241-1398649	A-HYM-7-8-9	B-HYM-10-11-12	OK	1.92202	1.17712	-0.707359	-1.03217	0.1449	0.999727	no
GB41191	GB41191	-	Group15.3:260210-261808	A-HYM-7-8-9	B-HYM-10-11-12	OK	38.8586	23.807	-0.706846	-1.75486	0.02835	0.715302	no
GB44607	GB44607	-	Group5.14:1079657-1090831	A-HYM-7-8-9	B-HYM-10-11-12	OK	4.4092	2.70146	-0.706778	-0.360391	0.4967	0.999727	no
GB44655	GB44655	-	Group5.14:2102295-2102490	A-HYM-7-8-9	B-HYM-10-11-12	NOTEST	0.515185	0.315702	-0.70653	0	1	1	no
GB46205	GB46205	-	Group15.5:77568-86367	A-HYM-7-8-9	B-HYM-10-11-12	OK	12.637	7.74915	-0.70554	-0.491364	0.3378	0.999727	no
GB50055	GB50055	-	Group15.19:1393431-1394983	A-HYM-7-8-9	B-HYM-10-11-12	OK	1.32674	0.813843	-0.705065	-0.97589	0.1695	0.999727	no
GB51179	GB51179	-	GroupUn1346:1175-7706	A-HYM-7-8-9	B-HYM-10-11-12	NOTEST	0.339816	0.208465	-0.704952	0	1	1	no
GB40475	GB40475	-	Group8.6:312281-316147	A-HYM-7-8-9	B-HYM-10-11-12	OK	5.06872	3.1105	-0.704477	-0.958102	0.2471	0.999727	no
GB50368	GB50368	-	Group1.3:308681-310099	A-HYM-7-8-9	B-HYM-10-11-12	OK	65.2411	40.046	-0.704123	-1.99801	0.01075	0.460994	no
GB55782	GB55782	-	Group3.8:897970-937390	A-HYM-7-8-9	B-HYM-10-11-12	OK	166.199	102.045	-0.703704	-1.65919	0.02345	0.671845	no
GB47564	GB47564	-	Group16.5:553326-553638	A-HYM-7-8-9	B-HYM-10-11-12	OK	1.06984	0.657268	-0.702838	-0.942624	0.3788	0.999727	no
GB46820	GB46820	-	GroupUn964:0-865	A-HYM-7-8-9	B-HYM-10-11-12	NOTEST	0.0713741	0.0438584	-0.702548	0	1	1	no
GB46994	GB46994	-	GroupUn2999:348-967	A-HYM-7-8-9	B-HYM-10-11-12	OK	6.0859	3.74012	-0.702384	-1.26026	0.12335	0.999727	no
GB47885	GB47885	-	Group8.1:44328-49187	A-HYM-7-8-9	B-HYM-10-11-12	OK	2.03801	1.25288	-0.701919	-0.423334	0.57715	0.999727	no
GB51189	GB51189	-	Group6.1:583656-593212	A-HYM-7-8-9	B-HYM-10-11-12	OK	12.4213	7.63854	-0.701452	-1.43349	0.0099	0.448129	no
GB48249	GB48249	-	Group13.4:1706-2518	A-HYM-7-8-9	B-HYM-10-11-12	OK	10.5238	6.47519	-0.700662	-2.62145	0.2185	0.999727	no
GB43581	GB43581	-	Group14.9:916459-919248	A-HYM-7-8-9	B-HYM-10-11-12	NOTEST	0.378829	0.23318	-0.700103	0	1	1	no
GB42758	GB42758	-	Group9.10:244907-245993	A-HYM-7-8-9	B-HYM-10-11-12	OK	2.7924	1.71974	-0.699314	-0.795493	0.1087	0.999727	no
GB47465	GB47465	-	Group1.29:339999-340614	A-HYM-7-8-9	B-HYM-10-11-12	OK	151.836	93.5739	-0.698333	-1.89254	0.00655	0.366855	no
GB48584	GB48584	-	Group6.16:250018-258526	A-HYM-7-8-9	B-HYM-10-11-12	NOTEST	0.0701672	0.0432463	-0.698221	0	1	1	no
GB47310	GB47310	-	Group11.16:1517097-1523461	A-HYM-7-8-9	B-HYM-10-11-12	OK	158.12	97.4572	-0.698181	-1.12121	0.09045	0.999727	no
GB48694	GB48694	-	Group2.3:73493-78129	A-HYM-7-8-9	B-HYM-10-11-12	OK	8.15014	5.02705	-0.697113	-1.19246	0.0622	0.942765	no
GB54103	GB54103	-	Group14.13:1292247-1295671	A-HYM-7-8-9	B-HYM-10-11-12	OK	45.2047	27.9245	-0.694942	-1.87688	0.0164	0.574275	no
GB55856	GB55856	-	Group3.8:2154617-2157383	A-HYM-7-8-9	B-HYM-10-11-12	NOTEST	0.168956	0.104498	-0.693177	0	1	1	no
GB41014	GB41014	-	GroupUn4709:802-2303	A-HYM-7-8-9	B-HYM-10-11-12	OK	0.894013	0.553079	-0.692809	-0.866153	0.36515	0.999727	no
GB47161	GB47161	-	GroupUn274:4-3277	A-HYM-7-8-9	B-HYM-10-11-12	OK	26.5295	16.4194	-0.692198	-0.603938	0.39805	0.999727	no
GB49401	GB49401	-	Group12.16:833096-835730	A-HYM-7-8-9	B-HYM-10-11-12	NOTEST	0.490235	0.303503	-0.691763	0	1	1	no
GB43306	GB43306	-	Group7.17:393035-397523	A-HYM-7-8-9	B-HYM-10-11-12	OK	4.6297	2.86699	-0.691383	-1.06092	0.11075	0.999727	no
GB42996	GB42996	-	Group4.10:117877-246022	A-HYM-7-8-9	B-HYM-10-11-12	OK	0.554791	0.343842	-0.690199	-0.0114372	0.09295	0.999727	no
GB55228	GB55228	-	Group11.6:1130601-1143781	A-HYM-7-8-9	B-HYM-10-11-12	OK	18.2642	11.3223	-0.689852	-1.15191	0.0233	0.670705	no
GB53332	GB53332	-	Group9.12:980890-982741	A-HYM-7-8-9	B-HYM-10-11-12	OK	0.905075	0.561074	-0.689846	-0.889067	0.1976	0.999727	no
GB41758	GB41758	-	Group8.9:1415155-1425184	A-HYM-7-8-9	B-HYM-10-11-12	OK	68.9767	42.7663	-0.689634	-0.852945	0.1369	0.999727	no
GB45925	GB45925	-	Group16.8:875480-911236	A-HYM-7-8-9	B-HYM-10-11-12	NOTEST	0.247905	0.15377	-0.689018	0	1	1	no
GB45666	GB45666	-	Group5.20:235974-244288	A-HYM-7-8-9	B-HYM-10-11-12	OK	35.844	22.2352	-0.688887	-1.77125	0.01885	0.605925	no
GB55197	GB55197	-	Group11.6:352853-353857	A-HYM-7-8-9	B-HYM-10-11-12	NOTEST	0.183904	0.114114	-0.688477	0	1	1	no
GB48080	GB48080	-	Group6.7:3144-18257	A-HYM-7-8-9	B-HYM-10-11-12	OK	0.645988	0.40107	-0.687655	-0.233577	0.68835	0.999727	no
GB44195	GB44195	-	Group4.13:1438559-1439570	A-HYM-7-8-9	B-HYM-10-11-12	NOTEST	0.0547205	0.0340322	-0.685182	0	1	1	no
GB47541	GB47541	-	GroupUn63:1256-1409	A-HYM-7-8-9	B-HYM-10-11-12	OK	9.64357	5.9982	-0.685038	-3.20907	0.38195	0.999727	no
GB42346	GB42346	-	GroupUn332:2374-4862	A-HYM-7-8-9	B-HYM-10-11-12	OK	15.08	9.38626	-0.684012	-1.11727	0.0534	0.893164	no
GB40853	GB40853	-	Group1.10:1160594-1163814	A-HYM-7-8-9	B-HYM-10-11-12	OK	5.97215	3.72007	-0.68292	-1.55388	0.20945	0.999727	no
GB43175	GB43175	-	Group11.20:100645-104837	A-HYM-7-8-9	B-HYM-10-11-12	OK	56.2539	35.0483	-0.682607	-1.86564	0.00735	0.383647	no
GB53300	GB53300	-	Group9.12:1404576-1413089	A-HYM-7-8-9	B-HYM-10-11-12	OK	15.6095	9.72975	-0.681951	-1.1177	0.06335	0.949323	no
GB40817	GB40817	-	Group1.10:521898-522200	A-HYM-7-8-9	B-HYM-10-11-12	NOTEST	0.590451	0.3683	-0.680936	0	1	1	no
GB45550	GB45550	-	Group9.1:201980-202337	A-HYM-7-8-9	B-HYM-10-11-12	NOTEST	0.274585	0.171536	-0.678742	0	1	1	no
GB42449	GB42449	-	Group7.21:42586-43665	A-HYM-7-8-9	B-HYM-10-11-12	OK	16.1324	10.0836	-0.677948	-1.58069	0.08145	0.999727	no
GB52598	GB52598	-	Group8.3:138883-143588	A-HYM-7-8-9	B-HYM-10-11-12	OK	50.0502	31.2861	-0.677854	-1.63052	0.0059	0.348841	no
GB47116	GB47116	-	GroupUn6:246484-247325	A-HYM-7-8-9	B-HYM-10-11-12	OK	10.1224	6.33334	-0.676515	-1.33299	0.1213	0.999727	no
GB50727	GB50727	-	Group2.11:1577653-1578665	A-HYM-7-8-9	B-HYM-10-11-12	OK	314.393	196.717	-0.676445	-2.65551	0.0065	0.366855	no
GB55026	GB55026	-	GroupUn169:26081-57519	A-HYM-7-8-9	B-HYM-10-11-12	NOTEST	0.280288	0.175399	-0.676271	0	1	1	no
GB50171	GB50171	-	Group15.19:1307929-1309078	A-HYM-7-8-9	B-HYM-10-11-12	OK	0.407854	0.255479	-0.674847	-0.590223	0.26505	0.999727	no
GB44150	GB44150	-	Group4.13:572994-574055	A-HYM-7-8-9	B-HYM-10-11-12	OK	6.63412	4.15853	-0.673831	-1.15101	0.1143	0.999727	no
GB40839	GB40839	-	Group1.10:1056924-1063615	A-HYM-7-8-9	B-HYM-10-11-12	NOTEST	0.455916	0.286037	-0.672564	0	1	1	no
GB55082	GB55082	-	Group12.8:354508-360205	A-HYM-7-8-9	B-HYM-10-11-12	OK	41.5739	26.0874	-0.672326	-1.34367	0.07795	0.999727	no
GB48026	GB48026	-	Group1.4:138396-146422	A-HYM-7-8-9	B-HYM-10-11-12	OK	0.492481	0.309032	-0.67231	-0.613383	0.1872	0.999727	no
GB51906	GB51906	-	Group3.3:153870-168323	A-HYM-7-8-9	B-HYM-10-11-12	OK	22.0566	13.8484	-0.671486	-0.286769	0.5615	0.999727	no
GB42261	GB42261	-	Group14.8:306160-325318	A-HYM-7-8-9	B-HYM-10-11-12	OK	5.95239	3.73788	-0.671247	-1.10461	0.0697	0.972889	no
GB49435	GB49435	-	Group15.13:396539-397662	A-HYM-7-8-9	B-HYM-10-11-12	OK	54.1818	34.037	-0.670704	-3.19087	0.136	0.999727	no
GB50393	GB50393	-	Group4.9:2046191-2060011	A-HYM-7-8-9	B-HYM-10-11-12	OK	3.63404	2.28571	-0.668932	-1.31624	0.27285	0.999727	no
GB53688	GB53688	-	Group3.9:247221-274095	A-HYM-7-8-9	B-HYM-10-11-12	NOTEST	0.136129	0.085674	-0.668042	0	1	1	no
GB44066	GB44066	-	Group4.13:539675-540556	A-HYM-7-8-9	B-HYM-10-11-12	NOTEST	0.491512	0.309426	-0.667632	0	1	1	no
GB41393	GB41393	-	Group9.4:388790-390961	A-HYM-7-8-9	B-HYM-10-11-12	OK	730.018	459.716	-0.667188	-6.68714	0.04425	0.840373	no
GB50955	GB50955	-	Group10.26:1519645-1525114	A-HYM-7-8-9	B-HYM-10-11-12	OK	114.628	72.1901	-0.667083	-1.60485	0.00495	0.325511	no
GB41093	GB41093	-	Group6.9:354065-357627	A-HYM-7-8-9	B-HYM-10-11-12	OK	2.36786	1.49198	-0.666352	-0.840791	0.14035	0.999727	no
GB50272	GB50272	-	Group15.19:3523952-3528561	A-HYM-7-8-9	B-HYM-10-11-12	OK	67.0953	42.3055	-0.665365	-2.0879	0.0074	0.384455	no
GB52756	GB52756	-	Group14.14:201214-205921	A-HYM-7-8-9	B-HYM-10-11-12	OK	9.32487	5.88382	-0.664329	-0.914942	0.0496	0.874835	no
GB43892	GB43892	-	Group8.8:588982-593480	A-HYM-7-8-9	B-HYM-10-11-12	OK	5.22431	3.29705	-0.664064	-1.0254	0.05905	0.922649	no
GB40489	GB40489	-	Group8.6:489299-493737	A-HYM-7-8-9	B-HYM-10-11-12	OK	156.2	98.6032	-0.66369	-2.39094	0.0116	0.479591	no
GB48350	GB48350	-	Group10.23:1038687-1040497	A-HYM-7-8-9	B-HYM-10-11-12	OK	43.8553	27.7127	-0.662204	-1.9808	0.0193	0.611548	no
GB40579	GB40579	-	Group10.19:88285-88363	A-HYM-7-8-9	B-HYM-10-11-12	OK	365.681	231.138	-0.661831	-100.117	0.53205	0.999727	no
GB50530	GB50530	-	Group15.14:608096-609315	A-HYM-7-8-9	B-HYM-10-11-12	NOTEST	0.339213	0.214464	-0.661459	0	1	1	no
GB43737	GB43737	-	Group14.10:459919-464764	A-HYM-7-8-9	B-HYM-10-11-12	OK	9.05616	5.72661	-0.661217	-1.28025	0.0499	0.876425	no
GB45764	GB45764	-	Group6.2:443640-445197	A-HYM-7-8-9	B-HYM-10-11-12	NOTEST	0.345571	0.218524	-0.661189	0	1	1	no
GB47988	GB47988	-	Group13.6:295913-297396	A-HYM-7-8-9	B-HYM-10-11-12	NOTEST	0.0484539	0.0306698	-0.659796	0	1	1	no
GB48260	GB48260	-	Group13.4:286131-309418	A-HYM-7-8-9	B-HYM-10-11-12	OK	14.097	8.92445	-0.659549	-0.185779	0.58455	0.999727	no
GB42691	GB42691	-	Group9.10:1681331-1684216	A-HYM-7-8-9	B-HYM-10-11-12	OK	38.496	24.377	-0.659191	-1.7652	0.01605	0.571559	no
GB55040	GB55040	-	Group5.5:453703-459228	A-HYM-7-8-9	B-HYM-10-11-12	OK	5.46792	3.46256	-0.659153	-1.0596	0.124	0.999727	no
GB53756	GB53756	-	Group3.9:2291579-2294138	A-HYM-7-8-9	B-HYM-10-11-12	OK	0.861324	0.545594	-0.658729	-0.858238	0.1781	0.999727	no
GB48196	GB48196	-	Group10.2:89626-92170	A-HYM-7-8-9	B-HYM-10-11-12	NOTEST	0.0590053	0.0373831	-0.65846	0	1	1	no
GB50045	GB50045	-	Group15.19:1623932-1630967	A-HYM-7-8-9	B-HYM-10-11-12	OK	9.56372	6.06012	-0.658226	-0.222722	0.72325	0.999727	no
GB40268	GB40268	-	Group7.1:12935-15781	A-HYM-7-8-9	B-HYM-10-11-12	NOTEST	0.190505	0.120746	-0.657853	0	1	1	no
GB41851	GB41851	-	Group8.9:118649-146815	A-HYM-7-8-9	B-HYM-10-11-12	OK	4.92032	3.11973	-0.657332	-0.135431	0.83165	0.999727	no
GB51497	GB51497	-	Group3.7:40302-41230	A-HYM-7-8-9	B-HYM-10-11-12	OK	213.949	135.75	-0.656315	-2.24907	0.00755	0.389823	no
GB41706	GB41706	-	Group14.15:652140-652864	A-HYM-7-8-9	B-HYM-10-11-12	NOTEST	0.0557876	0.035403	-0.656073	0	1	1	no
GB50153	GB50153	-	Group15.19:767955-770271	A-HYM-7-8-9	B-HYM-10-11-12	NOTEST	0.0466943	0.0296348	-0.655955	0	1	1	no
GB53389	GB53389	-	Group9.12:84024-106467	A-HYM-7-8-9	B-HYM-10-11-12	OK	57.8432	36.7236	-0.655442	-1.07552	0.07665	0.997504	no
GB53048	GB53048	-	Group4.16:848287-925024	A-HYM-7-8-9	B-HYM-10-11-12	OK	2.36992	1.50493	-0.655147	-0.085254	0.8421	0.999727	no
GB44724	GB44724	-	Group1.22:564347-570270	A-HYM-7-8-9	B-HYM-10-11-12	OK	2.98494	1.89629	-0.654526	-1.36973	0.3911	0.999727	no
GB51003	GB51003	-	Group10.26:320199-322696	A-HYM-7-8-9	B-HYM-10-11-12	OK	75.4063	47.9319	-0.6537	-1.96903	0.01375	0.524951	no
GB47581	GB47581	-	Group16.5:313376-314678	A-HYM-7-8-9	B-HYM-10-11-12	OK	53.9803	34.3164	-0.653535	-1.35023	0.05235	0.889469	no
GB54257	GB54257	-	Group10.24:12323-18700	A-HYM-7-8-9	B-HYM-10-11-12	OK	10.8187	6.87765	-0.653534	-0.0391641	0.3949	0.999727	no
GB46681	GB46681	-	Group5.9:1362890-1366514	A-HYM-7-8-9	B-HYM-10-11-12	OK	44.5679	28.3339	-0.653477	-1.22254	0.04	0.81181	no
GB53633	GB53633	-	Group3.9:2286444-2289812	A-HYM-7-8-9	B-HYM-10-11-12	OK	12.0467	7.65947	-0.653323	-0.673194	0.48685	0.999727	no
GB55865	GB55865	-	Group1.39:2033-4498	A-HYM-7-8-9	B-HYM-10-11-12	NOTEST	0.0614732	0.0390892	-0.653188	0	1	1	no
GB54208	GB54208	-	Group14.13:1424626-1428486	A-HYM-7-8-9	B-HYM-10-11-12	OK	50.8725	32.3878	-0.651438	-2.00062	0.00855	0.414545	no
GB48824	GB48824	-	GroupUn14:21726-41750	A-HYM-7-8-9	B-HYM-10-11-12	OK	94.8678	60.4408	-0.650395	-1.88509	0.0372	0.792035	no
GB52051	GB52051	-	Group12.17:636518-637082	A-HYM-7-8-9	B-HYM-10-11-12	OK	13.4391	8.56386	-0.650102	-1.16886	0.1077	0.999727	no
GB53074	GB53074	-	Group4.5:1736366-1742365	A-HYM-7-8-9	B-HYM-10-11-12	OK	7.42457	4.73146	-0.650023	-1.65426	0.52055	0.999727	no
GB52902	GB52902	-	Group15.11:436346-438275	A-HYM-7-8-9	B-HYM-10-11-12	OK	4.65278	2.96532	-0.649906	-0.893575	0.12545	0.999727	no
GB50450	GB50450	-	Group4.9:163287-169740	A-HYM-7-8-9	B-HYM-10-11-12	NOTEST	0.0570508	0.0363942	-0.648539	0	1	1	no
GB46926	GB46926	-	Group3.5:205422-209550	A-HYM-7-8-9	B-HYM-10-11-12	OK	14.873	9.4886	-0.648432	-1.31868	0.0496	0.874835	no
GB53484	GB53484	-	Group9.12:1647596-1647914	A-HYM-7-8-9	B-HYM-10-11-12	OK	14.1935	9.06215	-0.647303	-1.91303	0.20015	0.999727	no
GB40196	GB40196	-	Group12.5:599059-602076	A-HYM-7-8-9	B-HYM-10-11-12	NOTEST	0.0521353	0.0333154	-0.646072	0	1	1	no
GB42438	GB42438	-	Group7.21:832863-964154	A-HYM-7-8-9	B-HYM-10-11-12	NOTEST	0.0590274	0.0377201	-0.646052	0	1	1	no
GB51673	GB51673	-	Group8.21:428240-455480	A-HYM-7-8-9	B-HYM-10-11-12	OK	0.500608	0.320021	-0.645512	-0.606908	0.2541	0.999727	no
GB49197	GB49197	-	GroupUn2132:134-1358	A-HYM-7-8-9	B-HYM-10-11-12	OK	0.919641	0.588379	-0.644325	-0.839701	0.22415	0.999727	no
GB50079	GB50079	-	Group15.19:924042-953756	A-HYM-7-8-9	B-HYM-10-11-12	OK	2.64323	1.69214	-0.643459	-0.166096	0.71255	0.999727	no
GB42513	GB42513	-	GroupUn5227:458-611	A-HYM-7-8-9	B-HYM-10-11-12	NOTEST	1.21926	0.780719	-0.643134	0	1	1	no
GB48410	GB48410	-	Group10.23:608683-616889	A-HYM-7-8-9	B-HYM-10-11-12	OK	49.05	31.417	-0.642707	-0.567706	0.345	0.999727	no
GB40811	GB40811	-	Group1.10:358028-380412	A-HYM-7-8-9	B-HYM-10-11-12	OK	1.5496	0.992579	-0.642641	-0.0844061	0.8441	0.999727	no
GB42427	GB42427	-	Group7.21:1248416-1269370	A-HYM-7-8-9	B-HYM-10-11-12	NOTEST	0.131263	0.0841159	-0.642008	0	1	1	no
GB51430	GB51430	-	GroupUn95:18428-18990	A-HYM-7-8-9	B-HYM-10-11-12	OK	154.47	99.0029	-0.641781	-2.46359	0.04755	0.862673	no
GB45700	GB45700	-	Group5.20:254315-256004	A-HYM-7-8-9	B-HYM-10-11-12	OK	40.0422	25.6672	-0.641597	-1.38043	0.02065	0.633456	no
GB53509	GB53509	-	GroupUn3938:5167-38458	A-HYM-7-8-9	B-HYM-10-11-12	OK	27.1263	17.3888	-0.641533	-0.831364	0.1279	0.999727	no
GB48653	GB48653	-	Group5.12:199255-261215	A-HYM-7-8-9	B-HYM-10-11-12	OK	1.76034	1.12848	-0.641472	-0.745255	0.2054	0.999727	no
GB47942	GB47942	-	Group15.16:334540-342502	A-HYM-7-8-9	B-HYM-10-11-12	OK	12.1252	7.77364	-0.641343	-1.2	0.02815	0.714215	no
GB43440	GB43440	-	Group2.7:283808-284831	A-HYM-7-8-9	B-HYM-10-11-12	OK	68.7075	44.0505	-0.641311	-1.71245	0.0439	0.838013	no
GB51887	GB51887	-	Group3.3:388762-392709	A-HYM-7-8-9	B-HYM-10-11-12	OK	0.383384	0.245833	-0.641107	-0.59741	0.1944	0.999727	no
GB47934	GB47934	-	Group15.16:9408-30122	A-HYM-7-8-9	B-HYM-10-11-12	OK	2.71877	1.74349	-0.640977	-0.848425	0.2262	0.999727	no
GB45545	GB45545	-	Group9.1:3843-5041	A-HYM-7-8-9	B-HYM-10-11-12	OK	336.74	215.951	-0.640932	-2.48264	0.00615	0.358546	no
GB47576	GB47576	-	Group16.5:413871-416067	A-HYM-7-8-9	B-HYM-10-11-12	OK	55.0439	35.315	-0.6403	-1.26816	0.06085	0.932795	no
GB44505	GB44505	-	Group5.14:1139325-1140880	A-HYM-7-8-9	B-HYM-10-11-12	OK	25.9839	16.6731	-0.640093	-1.25882	0.04295	0.831761	no
GB46567	GB46567	-	Group4.12:10499-12729	A-HYM-7-8-9	B-HYM-10-11-12	OK	268.257	172.148	-0.639969	-2.35615	0.00595	0.350557	no
GB40687	GB40687	-	Group12.13:1445571-1456620	A-HYM-7-8-9	B-HYM-10-11-12	OK	1.15876	0.743911	-0.639375	-0.824206	0.4611	0.999727	no
GB47711	GB47711	-	Group1.2:66062-67306	A-HYM-7-8-9	B-HYM-10-11-12	OK	2.19699	1.41059	-0.639233	-1.26662	0.463	0.999727	no
GB42376	GB42376	-	Group6.36:221145-222995	A-HYM-7-8-9	B-HYM-10-11-12	OK	54.8198	35.202	-0.63904	-2.01223	0.01235	0.496467	no
GB45379	GB45379	-	Group6.37:71518-85442	A-HYM-7-8-9	B-HYM-10-11-12	OK	3.71016	2.38274	-0.638856	-0.0626007	0.64615	0.999727	no
GB55057	GB55057	-	Group11.11:18462-18879	A-HYM-7-8-9	B-HYM-10-11-12	OK	18.5874	11.9381	-0.63875	-1.11734	0.11175	0.999727	no
GB42839	GB42839	-	Group9.10:2038866-2041240	A-HYM-7-8-9	B-HYM-10-11-12	NOTEST	0.0906341	0.0582232	-0.63846	0	1	1	no
GB48830	GB48830	-	GroupUn14:56850-62871	A-HYM-7-8-9	B-HYM-10-11-12	OK	29.9359	19.233	-0.63829	-1.85813	0.13415	0.999727	no
GB55327	GB55327	-	Group1.32:28833-30054	A-HYM-7-8-9	B-HYM-10-11-12	OK	22.1656	14.2451	-0.637859	-0.96651	0.07465	0.993169	no
GB44668	GB44668	-	Group5.14:2238751-2267385	A-HYM-7-8-9	B-HYM-10-11-12	OK	2.58833	1.66378	-0.637553	-0.0292078	0.4424	0.999727	no
GB43969	GB43969	-	Group11.3:175853-178028	A-HYM-7-8-9	B-HYM-10-11-12	OK	26.2643	16.8906	-0.636885	-1.36183	0.13535	0.999727	no
GB49113	GB49113	-	Group3.4:377319-378097	A-HYM-7-8-9	B-HYM-10-11-12	OK	175.949	113.19	-0.636418	-6.42686	0.14635	0.999727	no
GB47210	GB47210	-	Group11.16:1465798-1471241	A-HYM-7-8-9	B-HYM-10-11-12	OK	6.40888	4.12511	-0.635641	-0.505598	0.38695	0.999727	no
GB45165	GB45165	-	Group11.18:2746775-2770547	A-HYM-7-8-9	B-HYM-10-11-12	NOTEST	0.0639948	0.0411971	-0.635412	0	1	1	no
GB47740	GB47740	-	Group1.2:677496-679368	A-HYM-7-8-9	B-HYM-10-11-12	OK	0.773225	0.497792	-0.635344	-0.734383	0.18895	0.999727	no
GB46762	GB46762	-	Group5.9:850905-852445	A-HYM-7-8-9	B-HYM-10-11-12	OK	2.49203	1.60517	-0.634593	-1.03822	0.2079	0.999727	no
GB54275	GB54275	-	Group10.24:179905-180883	A-HYM-7-8-9	B-HYM-10-11-12	OK	1.22041	0.78677	-0.633354	-0.880531	0.44785	0.999727	no
GB51797	GB51797	-	Group15.8:81336-88748	A-HYM-7-8-9	B-HYM-10-11-12	OK	5.67902	3.66114	-0.63335	-0.790632	0.07395	0.991594	no
GB42358	GB42358	-	Group6.36:145981-154563	A-HYM-7-8-9	B-HYM-10-11-12	OK	1.46221	0.942682	-0.633304	-0.81362	0.1474	0.999727	no
GB45201	GB45201	-	Group11.18:3461789-3522788	A-HYM-7-8-9	B-HYM-10-11-12	OK	1.45169	0.936564	-0.632285	-0.0560369	0.7055	0.999727	no
GB52070	GB52070	-	Group12.17:1434170-1436246	A-HYM-7-8-9	B-HYM-10-11-12	OK	133.709	86.2983	-0.631694	-1.44215	0.07245	0.984648	no
GB43311	GB43311	-	Group7.17:514098-518027	A-HYM-7-8-9	B-HYM-10-11-12	OK	0.866746	0.559432	-0.631645	-0.820368	0.2093	0.999727	no
GB53025	GB53025	-	Group4.16:569265-574299	A-HYM-7-8-9	B-HYM-10-11-12	OK	30.5525	19.7206	-0.631586	-0.719918	0.2821	0.999727	no
GB48087	GB48087	-	Group6.7:130631-175921	A-HYM-7-8-9	B-HYM-10-11-12	OK	7.39878	4.77645	-0.631349	-2.08731	0.42475	0.999727	no
GB50215	GB50215	-	Group15.19:2048476-2058856	A-HYM-7-8-9	B-HYM-10-11-12	OK	87.9815	56.8196	-0.630811	-0.219664	0.7448	0.999727	no
GB50807	GB50807	-	Group2.11:899763-900953	A-HYM-7-8-9	B-HYM-10-11-12	OK	527.902	340.927	-0.630806	-3.43964	0.0267	0.703837	no
GB49526	GB49526	-	Group4.6:842958-843452	A-HYM-7-8-9	B-HYM-10-11-12	OK	11.0358	7.13036	-0.630145	-1.29322	0.17975	0.999727	no
GB52185	GB52185	-	Group6.14:294820-298842	A-HYM-7-8-9	B-HYM-10-11-12	NOTEST	0.0122905	0.00794136	-0.630087	0	1	1	no
GB54667	GB54667	-	Group15.10:29846-30627	A-HYM-7-8-9	B-HYM-10-11-12	NOTEST	0.493312	0.318772	-0.629977	0	1	1	no
GB46030	GB46030	-	Group6.15:40339-46313	A-HYM-7-8-9	B-HYM-10-11-12	OK	6.75052	4.36217	-0.629954	-0.991163	0.098	0.999727	no
GB51515	GB51515	-	Group3.7:255711-276539	A-HYM-7-8-9	B-HYM-10-11-12	OK	2.16939	1.40189	-0.62992	-0.851217	0.0841	0.999727	no
GB51010	GB51010	-	Group10.26:156894-161434	A-HYM-7-8-9	B-HYM-10-11-12	OK	0.684265	0.442316	-0.629477	-0.519592	0.3993	0.999727	no
GB49274	GB49274	-	Group1.40:351552-353135	A-HYM-7-8-9	B-HYM-10-11-12	OK	3.14344	2.03263	-0.628994	-1.28432	0.37865	0.999727	no
GB52622	GB52622	-	Group10.25:202378-203040	A-HYM-7-8-9	B-HYM-10-11-12	OK	3.51941	2.27641	-0.628577	-1.87885	0.50705	0.999727	no
GB53238	GB53238	-	Group1.7:506271-508062	A-HYM-7-8-9	B-HYM-10-11-12	OK	95.0559	61.5271	-0.627556	-2.00911	0.0078	0.397205	no
GB49461	GB49461	-	Group15.13:173364-178663	A-HYM-7-8-9	B-HYM-10-11-12	NOTEST	0.368471	0.238555	-0.627231	0	1	1	no
GB53252	GB53252	-	Group1.7:597897-606661	A-HYM-7-8-9	B-HYM-10-11-12	NOTEST	0.161099	0.10434	-0.626659	0	1	1	no
GB53430	GB53430	-	Group9.12:1379648-1383258	A-HYM-7-8-9	B-HYM-10-11-12	OK	41.2443	26.7213	-0.626206	-1.33416	0.0752	0.994116	no
GB42752	GB42752	-	Group9.10:46408-49223	A-HYM-7-8-9	B-HYM-10-11-12	OK	45.9758	29.809	-0.625125	-1.85467	0.01545	0.561003	no
GB54252	GB54252	-	Group10.24:35010-46224	A-HYM-7-8-9	B-HYM-10-11-12	OK	42.8555	27.8007	-0.624359	-0.986656	0.16965	0.999727	no
GB44387	GB44387	-	Group10.15:145536-183750	A-HYM-7-8-9	B-HYM-10-11-12	OK	1.0738	0.697024	-0.623448	-0.599322	0.1363	0.999727	no
GB53402	GB53402	-	Group9.12:574558-580683	A-HYM-7-8-9	B-HYM-10-11-12	OK	33.3802	21.668	-0.623424	-0.800244	0.36855	0.999727	no
GB46411	GB46411	-	Group1.23:865055-865735	A-HYM-7-8-9	B-HYM-10-11-12	OK	0.791857	0.514117	-0.623142	-0.670172	0.3198	0.999727	no
GB50426	GB50426	-	Group4.9:420065-420809	A-HYM-7-8-9	B-HYM-10-11-12	NOTEST	0.0673331	0.0437209	-0.622993	0	1	1	no
GB47029	GB47029	-	Group3.15:344606-345715	A-HYM-7-8-9	B-HYM-10-11-12	OK	44.9752	29.2108	-0.622626	-1.26369	0.05865	0.921491	no
GB47506	GB47506	-	Group1.29:1329160-1330695	A-HYM-7-8-9	B-HYM-10-11-12	OK	15.3341	9.96345	-0.622022	-1.04181	0.07095	0.979403	no
GB49462	GB49462	-	Group15.13:162741-164549	A-HYM-7-8-9	B-HYM-10-11-12	OK	9.85035	6.40038	-0.622019	-0.98988	0.07745	0.999215	no
GB41426	GB41426	-	Group6.20:1248784-1251703	A-HYM-7-8-9	B-HYM-10-11-12	OK	45.502	29.5656	-0.62201	-12.5523	0.47045	0.999727	no
GB47379	GB47379	-	Group1.29:1352893-1361344	A-HYM-7-8-9	B-HYM-10-11-12	OK	19.8783	12.9187	-0.621731	-1.20597	0.02465	0.682235	no
GB45578	GB45578	-	GroupUn5064:1261-2242	A-HYM-7-8-9	B-HYM-10-11-12	NOTEST	0.375669	0.244175	-0.621548	0	1	1	no
GB49663	GB49663	-	Group11.5:114794-116138	A-HYM-7-8-9	B-HYM-10-11-12	NOTEST	0.125073	0.0812955	-0.621519	0	1	1	no
GB52523	GB52523	-	Group10.21:178670-180773	A-HYM-7-8-9	B-HYM-10-11-12	NOTEST	0.0460007	0.0299016	-0.621433	0	1	1	no
GB42087	GB42087	-	Group5.11:703550-704066	A-HYM-7-8-9	B-HYM-10-11-12	OK	44.1933	28.7322	-0.62116	-1.68271	0.0878	0.999727	no
GB54393	GB54393	-	Group16.2:841492-845938	A-HYM-7-8-9	B-HYM-10-11-12	NOTEST	0.387176	0.251794	-0.620742	0	1	1	no
GB54452	GB54452	-	Group15.9:313144-315226	A-HYM-7-8-9	B-HYM-10-11-12	OK	14.6226	9.50962	-0.620741	-1.81587	0.23985	0.999727	no
GB44600	GB44600	-	Group5.14:1045246-1046327	A-HYM-7-8-9	B-HYM-10-11-12	OK	65.1819	42.3938	-0.620618	-1.79286	0.02935	0.723551	no
GB41807	GB41807	-	Group8.9:522036-525461	A-HYM-7-8-9	B-HYM-10-11-12	OK	75.1286	48.8736	-0.620308	-1.84971	0.0098	0.444808	no
GB40021	GB40021	-	Group1.33:206645-217678	A-HYM-7-8-9	B-HYM-10-11-12	OK	29.4589	19.1695	-0.619894	-1.26595	0.0397	0.809163	no
GB43910	GB43910	-	Group8.8:836489-837910	A-HYM-7-8-9	B-HYM-10-11-12	OK	12.0716	7.86316	-0.618435	-0.986453	0.138	0.999727	no
GB46814	GB46814	-	GroupUn64:37912-42844	A-HYM-7-8-9	B-HYM-10-11-12	OK	6.56439	4.27659	-0.618199	-1.13046	0.10055	0.999727	no
GB44733	GB44733	-	Group1.22:379068-410408	A-HYM-7-8-9	B-HYM-10-11-12	OK	28.3144	18.448	-0.618071	-0.449075	0.433	0.999727	no
GB53274	GB53274	-	GroupUn68:81138-81744	A-HYM-7-8-9	B-HYM-10-11-12	NOTEST	5.67335	3.69819	-0.61738	0	1	1	no
GB41534	GB41534	-	GroupUn2331:1345-1768	A-HYM-7-8-9	B-HYM-10-11-12	NOTEST	0.0479613	0.0312726	-0.61697	0	1	1	no
GB48459	GB48459	-	Group10.23:1365480-1406059	A-HYM-7-8-9	B-HYM-10-11-12	NOTEST	0.0363067	0.0236787	-0.616647	0	1	1	no
GB43867	GB43867	-	Group8.8:12610-20262	A-HYM-7-8-9	B-HYM-10-11-12	NOTEST	0.11758	0.0767125	-0.616104	0	1	1	no
GB45033	GB45033	-	Group11.18:1949445-1950641	A-HYM-7-8-9	B-HYM-10-11-12	OK	17.5388	11.4432	-0.616066	-2.90434	0.26205	0.999727	no
GB55175	GB55175	-	Group11.6:681018-758031	A-HYM-7-8-9	B-HYM-10-11-12	NOTEST	0.0380346	0.0248172	-0.61597	0	1	1	no
GB49139	GB49139	-	Group3.4:773704-776186	A-HYM-7-8-9	B-HYM-10-11-12	OK	23.647	15.4359	-0.615365	-1.29557	0.09815	0.999727	no
GB45884	GB45884	-	Group1.21:571531-578939	A-HYM-7-8-9	B-HYM-10-11-12	OK	41.738	27.2498	-0.615115	-0.927706	0.15725	0.999727	no
GB44975	GB44975	-	Group11.18:3184389-3187060	A-HYM-7-8-9	B-HYM-10-11-12	NOTEST	0.128768	0.0840893	-0.614778	0	1	1	no
GB50532	GB50532	-	Group15.14:503377-510685	A-HYM-7-8-9	B-HYM-10-11-12	NOTEST	0.0677211	0.044234	-0.614448	0	1	1	no
GB55039	GB55039	-	Group5.5:445648-450899	A-HYM-7-8-9	B-HYM-10-11-12	OK	192.939	126.027	-0.614409	-1.66869	0.0094	0.440774	no
GB51567	GB51567	-	Group1.37:1249616-1249979	A-HYM-7-8-9	B-HYM-10-11-12	OK	1.1477	0.749828	-0.614117	-0.830223	0.44705	0.999727	no
GB53835	GB53835	-	Group3.12:314355-348079	A-HYM-7-8-9	B-HYM-10-11-12	OK	6.41044	4.19057	-0.613276	-0.405955	0.3778	0.999727	no
GB42486	GB42486	-	Group7.21:1443693-1443891	A-HYM-7-8-9	B-HYM-10-11-12	NOTEST	5.59675	3.65933	-0.613011	0	1	1	no
GB42370	GB42370	-	Group6.36:163423-165099	A-HYM-7-8-9	B-HYM-10-11-12	OK	3.4572	2.261	-0.612645	-0.948963	0.1765	0.999727	no
GB50227	GB50227	-	Group15.19:2191264-2195320	A-HYM-7-8-9	B-HYM-10-11-12	OK	0.763381	0.499278	-0.612559	-0.242486	0.65105	0.999727	no
GB46612	GB46612	-	Group11.1:525741-527915	A-HYM-7-8-9	B-HYM-10-11-12	OK	17.4779	11.4358	-0.611972	-1.05182	0.03735	0.794722	no
GB52267	GB52267	-	Group1.6:27041-30099	A-HYM-7-8-9	B-HYM-10-11-12	NOTEST	0.0651299	0.0426258	-0.611593	0	1	1	no
GB53545	GB53545	-	Group6.32:65322-68320	A-HYM-7-8-9	B-HYM-10-11-12	NOTEST	1.95377	1.27877	-0.611506	0	1	1	no
GB55922	GB55922	-	Group4.7:1510-2765	A-HYM-7-8-9	B-HYM-10-11-12	NOTEST	0.216879	0.141993	-0.611069	0	1	1	no
GB49903	GB49903	-	Group13.12:410437-425591	A-HYM-7-8-9	B-HYM-10-11-12	OK	15.5483	10.1819	-0.610751	-0.914787	0.16805	0.999727	no
GB54260	GB54260	-	Group10.24:15-8865	A-HYM-7-8-9	B-HYM-10-11-12	NOTEST	0.375235	0.245733	-0.610703	0	1	1	no
GB52203	GB52203	-	Group6.14:567435-568379	A-HYM-7-8-9	B-HYM-10-11-12	OK	0.748607	0.490534	-0.609855	-0.735485	0.31735	0.999727	no
GB51350	GB51350	-	Group16.4:1588313-1589568	A-HYM-7-8-9	B-HYM-10-11-12	OK	2.60452	1.70684	-0.60969	-1.30924	0.3838	0.999727	no
GB47097	GB47097	-	GroupUn6:141908-155200	A-HYM-7-8-9	B-HYM-10-11-12	OK	149.395	97.9094	-0.609609	-2.27232	0.00815	0.406964	no
GB50628	GB50628	-	GroupUn148:37324-38859	A-HYM-7-8-9	B-HYM-10-11-12	OK	152.82	100.208	-0.608837	-1.97498	0.01005	0.448238	no
GB50479	GB50479	-	Group4.9:1280680-1281538	A-HYM-7-8-9	B-HYM-10-11-12	OK	21.5934	14.1598	-0.60879	-1.01761	0.06995	0.97324	no
GB41464	GB41464	-	Group6.20:235481-318630	A-HYM-7-8-9	B-HYM-10-11-12	OK	1.28542	0.843035	-0.608572	-0.554452	0.22295	0.999727	no
GB40912	GB40912	-	Group5.8:456026-456433	A-HYM-7-8-9	B-HYM-10-11-12	NOTEST	3.70767	2.43207	-0.608333	0	1	1	no
GB53451	GB53451	-	Group9.12:1538316-1539020	A-HYM-7-8-9	B-HYM-10-11-12	OK	6.7989	4.46019	-0.608198	-1.0283	0.2091	0.999727	no
GB52560	GB52560	-	Group12.11:691364-703529	A-HYM-7-8-9	B-HYM-10-11-12	OK	23.8455	15.6447	-0.608044	-0.630563	0.45405	0.999727	no
GB42621	GB42621	-	Group9.10:2730939-2737964	A-HYM-7-8-9	B-HYM-10-11-12	OK	1.8223	1.19589	-0.607668	-0.723958	0.0937	0.999727	no
GB51279	GB51279	-	Group16.4:1386378-1392706	A-HYM-7-8-9	B-HYM-10-11-12	OK	11.1991	7.35047	-0.607475	-1.13907	0.10815	0.999727	no
GB47248	GB47248	-	Group11.16:357770-364203	A-HYM-7-8-9	B-HYM-10-11-12	OK	14.6505	9.61787	-0.607158	-1.35484	0.11925	0.999727	no
GB53932	GB53932	-	Group1.42:191915-195642	A-HYM-7-8-9	B-HYM-10-11-12	OK	144.917	95.1667	-0.606695	-1.95105	0.00685	0.369082	no
GB43017	GB43017	-	Group1.16:628592-630362	A-HYM-7-8-9	B-HYM-10-11-12	NOTEST	0.247826	0.162797	-0.606256	0	1	1	no
GB44451	GB44451	-	Group5.14:2171894-2173304	A-HYM-7-8-9	B-HYM-10-11-12	NOTEST	0.423111	0.278017	-0.605865	0	1	1	no
GB40472	GB40472	-	Group8.6:294672-296255	A-HYM-7-8-9	B-HYM-10-11-12	OK	1.11762	0.734749	-0.60511	-0.788032	0.2988	0.999727	no
GB40038	GB40038	-	GroupUn2145:26-1817	A-HYM-7-8-9	B-HYM-10-11-12	OK	13.4996	8.87499	-0.605098	-0.988661	0.125	0.999727	no
GB48720	GB48720	-	Group10.9:128428-134642	A-HYM-7-8-9	B-HYM-10-11-12	OK	17.5209	11.521	-0.604814	-0.990572	0.0582	0.920482	no
GB54950	GB54950	-	Group1.41:91547-94604	A-HYM-7-8-9	B-HYM-10-11-12	OK	30.9979	20.3928	-0.604112	-1.50499	0.0263	0.700062	no
GB47288	GB47288	-	Group11.16:987900-988839	A-HYM-7-8-9	B-HYM-10-11-12	OK	5.78063	3.80474	-0.603428	-1.76829	0.33995	0.999727	no
GB50264	GB50264	-	Group15.19:3479404-3481726	A-HYM-7-8-9	B-HYM-10-11-12	OK	0.795134	0.52357	-0.602815	-0.782648	0.2362	0.999727	no
GB45311	GB45311	-	GroupUn196:1178-5168	A-HYM-7-8-9	B-HYM-10-11-12	OK	3.89011	2.56167	-0.602725	-1.19252	0.278	0.999727	no
GB48194	GB48194	-	GroupUn308:1683-10019	A-HYM-7-8-9	B-HYM-10-11-12	OK	6.6428	4.37479	-0.602578	-0.129138	0.8671	0.999727	no
GB44461	GB44461	-	Group5.14:2079743-2082943	A-HYM-7-8-9	B-HYM-10-11-12	OK	22.5188	14.8335	-0.602273	-1.54222	0.057	0.915453	no
GB51441	GB51441	-	GroupUn41:34398-54397	A-HYM-7-8-9	B-HYM-10-11-12	OK	9.26071	6.10234	-0.601759	-1.11041	0.0535	0.893164	no
GB45834	GB45834	-	Group1.21:385427-387853	A-HYM-7-8-9	B-HYM-10-11-12	OK	1.29967	0.856587	-0.601469	-0.74998	0.2244	0.999727	no
GB42851	GB42851	-	Group9.10:2464376-2468620	A-HYM-7-8-9	B-HYM-10-11-12	NOTEST	0.285107	0.187947	-0.601173	0	1	1	no
GB43006	GB43006	-	Group1.16:319531-323559	A-HYM-7-8-9	B-HYM-10-11-12	OK	4.22437	2.78606	-0.600513	-0.812772	0.10945	0.999727	no
GB46517	GB46517	-	Group1.23:809601-811090	A-HYM-7-8-9	B-HYM-10-11-12	OK	79.8039	52.6472	-0.600101	-1.87797	0.01715	0.5864	no
GB41153	GB41153	-	Group8.5:53856-55377	A-HYM-7-8-9	B-HYM-10-11-12	OK	59.7656	39.4438	-0.599517	-1.94217	0.02825	0.714939	no
GB42738	GB42738	-	Group9.10:204180-217789	A-HYM-7-8-9	B-HYM-10-11-12	OK	15.4211	10.1776	-0.599516	-0.679519	0.22655	0.999727	no
GB50478	GB50478	-	Group4.9:1276673-1280265	A-HYM-7-8-9	B-HYM-10-11-12	OK	18.5934	12.2753	-0.599029	-1.36312	0.1915	0.999727	no
GB41302	GB41302	-	Group5.18:153170-155540	A-HYM-7-8-9	B-HYM-10-11-12	OK	5.14626	3.39771	-0.598962	-0.928039	0.122	0.999727	no
GB52731	GB52731	-	Group14.14:152144-158073	A-HYM-7-8-9	B-HYM-10-11-12	OK	104.081	68.7452	-0.598381	-0.974695	0.09955	0.999727	no
GB45594	GB45594	-	GroupUn52:27830-30670	A-HYM-7-8-9	B-HYM-10-11-12	NOTEST	0.0845408	0.0558659	-0.59768	0	1	1	no
GB41249	GB41249	-	Group3.16:480134-481097	A-HYM-7-8-9	B-HYM-10-11-12	OK	19.3352	12.7853	-0.596741	-1.16935	0.07715	0.998556	no
GB46678	GB46678	-	Group5.9:1439724-1446451	A-HYM-7-8-9	B-HYM-10-11-12	OK	3.59246	2.37703	-0.595811	-0.929822	0.12345	0.999727	no
GB42801	GB42801	-	Group9.10:1127710-1135953	A-HYM-7-8-9	B-HYM-10-11-12	NOTEST	0.314703	0.208458	-0.594235	0	1	1	no
GB54486	GB54486	-	Group6.10:371610-377542	A-HYM-7-8-9	B-HYM-10-11-12	OK	11.1632	7.39903	-0.593345	-1.08351	0.0874	0.999727	no
GB43582	GB43582	-	Group14.9:915313-916246	A-HYM-7-8-9	B-HYM-10-11-12	NOTEST	0.1876	0.124376	-0.592951	0	1	1	no
GB48514	GB48514	-	Group6.16:1055529-1088044	A-HYM-7-8-9	B-HYM-10-11-12	OK	1.07414	0.712178	-0.592866	-0.658063	0.15545	0.999727	no
GB49332	GB49332	-	Group12.16:264780-272284	A-HYM-7-8-9	B-HYM-10-11-12	OK	0.876425	0.581153	-0.592714	-0.594581	0.1933	0.999727	no
GB40283	GB40283	-	Group13.14:38211-56720	A-HYM-7-8-9	B-HYM-10-11-12	OK	20.1023	13.3368	-0.591943	-1.27134	0.0176	0.594371	no
GB48480	GB48480	-	Group14.5:179296-181891	A-HYM-7-8-9	B-HYM-10-11-12	NOTEST	0.17503	0.116134	-0.591813	0	1	1	no
GB48330	GB48330	-	Group10.23:1416493-1425926	A-HYM-7-8-9	B-HYM-10-11-12	OK	2.99929	1.99044	-0.591529	-0.956219	0.127	0.999727	no
GB50137	GB50137	-	Group15.19:303278-307044	A-HYM-7-8-9	B-HYM-10-11-12	OK	8.88377	5.89792	-0.590964	-1.10928	0.06505	0.958971	no
GB40804	GB40804	-	Group1.10:190024-193580	A-HYM-7-8-9	B-HYM-10-11-12	OK	59.8592	39.7795	-0.589549	-1.78503	0.01355	0.521609	no
GB47538	GB47538	-	GroupUn63:20435-23802	A-HYM-7-8-9	B-HYM-10-11-12	OK	104.477	69.4397	-0.589359	-2.4593	0.01285	0.506211	no
GB48413	GB48413	-	Group10.23:638569-641637	A-HYM-7-8-9	B-HYM-10-11-12	OK	88.1482	58.5921	-0.589225	-1.78725	0.0206	0.632503	no
GB42082	GB42082	-	Group5.11:678044-680424	A-HYM-7-8-9	B-HYM-10-11-12	OK	221.914	147.524	-0.589054	-1.98354	0.01145	0.478417	no
GB49295	GB49295	-	GroupUn4673:3358-12072	A-HYM-7-8-9	B-HYM-10-11-12	OK	0.426963	0.283852	-0.588972	-0.55445	0.2672	0.999727	no
GB44206	GB44206	-	Group4.13:1943750-1945573	A-HYM-7-8-9	B-HYM-10-11-12	OK	202.756	134.878	-0.588091	-1.68438	0.0121	0.489361	no
GB51918	GB51918	-	Group3.3:520695-521519	A-HYM-7-8-9	B-HYM-10-11-12	OK	18.9854	12.6307	-0.587947	-1.26724	0.1316	0.999727	no
GB44527	GB44527	-	Group5.14:734366-735640	A-HYM-7-8-9	B-HYM-10-11-12	OK	88.0831	58.613	-0.587645	-2.08425	0.02545	0.694594	no
GB41918	GB41918	-	Group8.9:1491125-1491398	A-HYM-7-8-9	B-HYM-10-11-12	OK	83.1667	55.4121	-0.585806	-1.84978	0.10545	0.999727	no
GB55826	GB55826	-	Group3.8:1085342-1092432	A-HYM-7-8-9	B-HYM-10-11-12	OK	59.7414	39.8069	-0.585714	-2.05999	0.01265	0.503078	no
GB51247	GB51247	-	Group16.4:1889797-1916574	A-HYM-7-8-9	B-HYM-10-11-12	OK	83.4811	55.636	-0.58543	-1.56375	0.012	0.488273	no
GB55662	GB55662	-	Group2.19:3561493-3562540	A-HYM-7-8-9	B-HYM-10-11-12	OK	42.6714	28.4478	-0.584952	-1.72169	0.07215	0.984174	no
GB40337	GB40337	-	Group8.6:1821261-1835191	A-HYM-7-8-9	B-HYM-10-11-12	NOTEST	0.273891	0.18271	-0.584046	0	1	1	no
GB45382	GB45382	-	Group6.37:5939-8079	A-HYM-7-8-9	B-HYM-10-11-12	OK	26.4085	17.6237	-0.583485	-1.45133	0.0321	0.750526	no
GB52155	GB52155	-	Group6.14:644964-645800	A-HYM-7-8-9	B-HYM-10-11-12	OK	28.9684	19.339	-0.582968	-8.75128	0.61205	0.999727	no
GB41157	GB41157	-	Group8.5:44200-45826	A-HYM-7-8-9	B-HYM-10-11-12	OK	166.925	111.455	-0.582731	-2.2013	0.0124	0.496684	no
GB50610	GB50610	-	Group15.14:1372429-1374546	A-HYM-7-8-9	B-HYM-10-11-12	OK	0.50534	0.337418	-0.582716	-0.40886	0.289	0.999727	no
GB53624	GB53624	-	Group12.10:104800-105829	A-HYM-7-8-9	B-HYM-10-11-12	NOTEST	0.15595	0.104139	-0.582577	0	1	1	no
GB42182	GB42182	-	Group1.1:940409-942604	A-HYM-7-8-9	B-HYM-10-11-12	NOTEST	0.133546	0.0892036	-0.582164	0	1	1	no
GB49709	GB49709	-	Group7.5:390303-454310	A-HYM-7-8-9	B-HYM-10-11-12	OK	22.0005	14.6978	-0.581937	-0.952923	0.18125	0.999727	no
GB54852	GB54852	-	Group1.8:34852-45106	A-HYM-7-8-9	B-HYM-10-11-12	OK	14.1513	9.46153	-0.580788	-1.25689	0.03895	0.80418	no
GB42175	GB42175	-	Group1.1:382783-383335	A-HYM-7-8-9	B-HYM-10-11-12	OK	423.456	283.131	-0.580741	-1.9379	0.0128	0.505434	no
GB40327	GB40327	-	GroupUn438:3758-8263	A-HYM-7-8-9	B-HYM-10-11-12	NOTEST	0.360091	0.240959	-0.579574	0	1	1	no
GB40512	GB40512	-	Group8.6:666962-671525	A-HYM-7-8-9	B-HYM-10-11-12	NOTEST	2.88992	1.93462	-0.578981	0	1	1	no
GB42607	GB42607	-	Group9.10:2993616-2995336	A-HYM-7-8-9	B-HYM-10-11-12	OK	1.44341	0.966524	-0.578605	-0.645589	0.2502	0.999727	no
GB51371	GB51371	-	GroupUn622:71-1348	A-HYM-7-8-9	B-HYM-10-11-12	OK	52.8639	35.4243	-0.577545	-1.2173	0.04515	0.845437	no
GB44472	GB44472	-	Group5.14:1982099-1983237	A-HYM-7-8-9	B-HYM-10-11-12	NOTEST	0.271477	0.181985	-0.57701	0	1	1	no
GB42859	GB42859	-	Group9.10:2600543-2601394	A-HYM-7-8-9	B-HYM-10-11-12	OK	220.145	147.604	-0.576722	-1.89936	0.0241	0.679396	no
GB47713	GB47713	-	Group1.2:144283-145144	A-HYM-7-8-9	B-HYM-10-11-12	OK	0.652595	0.437788	-0.575955	-0.538783	0.46375	0.999727	no
GB53539	GB53539	-	Group6.32:88608-89446	A-HYM-7-8-9	B-HYM-10-11-12	OK	78.858	52.9234	-0.575352	-1.39161	0.0426	0.828827	no
GB53367	GB53367	-	Group9.12:391854-501917	A-HYM-7-8-9	B-HYM-10-11-12	NOTEST	0.190909	0.128149	-0.575061	0	1	1	no
GB46734	GB46734	-	Group5.9:145691-149158	A-HYM-7-8-9	B-HYM-10-11-12	OK	109.495	73.52	-0.574656	-1.59203	0.0472	0.862673	no
GB54878	GB54878	-	Group6.22:40786-41233	A-HYM-7-8-9	B-HYM-10-11-12	NOTEST	0.175727	0.118043	-0.574019	0	1	1	no
GB46126	GB46126	-	Group3.18:70764-203515	A-HYM-7-8-9	B-HYM-10-11-12	NOTEST	0.128467	0.0863286	-0.573485	0	1	1	no
GB45912	GB45912	-	Group2.8:36835-37549	A-HYM-7-8-9	B-HYM-10-11-12	OK	725.622	488.019	-0.572279	-1.60063	0.0167	0.578114	no
GB52414	GB52414	-	Group2.17:856363-860721	A-HYM-7-8-9	B-HYM-10-11-12	OK	1.93605	1.30216	-0.572211	-0.934808	0.1999	0.999727	no
GB55201	GB55201	-	Group11.6:780757-791467	A-HYM-7-8-9	B-HYM-10-11-12	NOTEST	0.171981	0.115718	-0.571635	0	1	1	no
GB41329	GB41329	-	Group5.18:72003-82428	A-HYM-7-8-9	B-HYM-10-11-12	OK	6.30865	4.24717	-0.570829	-0.0470046	0.7474	0.999727	no
GB50196	GB50196	-	Group15.19:1865032-1869709	A-HYM-7-8-9	B-HYM-10-11-12	OK	529.475	356.501	-0.570655	-1.03437	0.09325	0.999727	no
GB52585	GB52585	-	Group8.3:168144-353878	A-HYM-7-8-9	B-HYM-10-11-12	NOTEST	0.154329	0.103919	-0.570553	0	1	1	no
GB40434	GB40434	-	Group8.6:98765-99656	A-HYM-7-8-9	B-HYM-10-11-12	OK	162.338	109.319	-0.570466	-1.44982	0.0205	0.630592	no
GB55709	GB55709	-	Group6.38:25239-26187	A-HYM-7-8-9	B-HYM-10-11-12	NOTEST	18.4671	12.4395	-0.570022	0	1	1	no
GB46513	GB46513	-	Group1.23:747238-764062	A-HYM-7-8-9	B-HYM-10-11-12	OK	4.01061	2.7017	-0.569953	-0.816293	0.06355	0.950292	no
GB53068	GB53068	-	Group4.5:1792532-1794470	A-HYM-7-8-9	B-HYM-10-11-12	OK	96.2783	64.8658	-0.569753	-1.92652	0.01655	0.576506	no
GB48032	GB48032	-	Group1.4:224624-226983	A-HYM-7-8-9	B-HYM-10-11-12	OK	6.7296	4.53421	-0.56967	-0.971468	0.15595	0.999727	no
GB46570	GB46570	-	Group4.12:112187-113636	A-HYM-7-8-9	B-HYM-10-11-12	OK	1.62889	1.09784	-0.569222	-0.615083	0.2251	0.999727	no
GB54381	GB54381	-	Group16.2:360170-361751	A-HYM-7-8-9	B-HYM-10-11-12	OK	105.958	71.441	-0.568673	-1.30765	0.0243	0.680081	no
GB48552	GB48552	-	Group6.16:173855-174684	A-HYM-7-8-9	B-HYM-10-11-12	OK	188.009	126.81	-0.568137	-2.05333	0.0269	0.705354	no
GB48476	GB48476	-	Group14.5:147018-165670	A-HYM-7-8-9	B-HYM-10-11-12	OK	0.86349	0.582551	-0.567795	-0.60719	0.19735	0.999727	no
GB51900	GB51900	-	Group3.3:66833-73427	A-HYM-7-8-9	B-HYM-10-11-12	OK	102.728	69.3095	-0.567699	-1.24148	0.0382	0.798794	no
GB42447	GB42447	-	Group7.21:51115-53895	A-HYM-7-8-9	B-HYM-10-11-12	OK	30.589	20.6426	-0.567389	-1.25408	0.02995	0.728483	no
GB54416	GB54416	-	Group15.9:332674-336712	A-HYM-7-8-9	B-HYM-10-11-12	OK	46.861	31.6415	-0.56657	-1.24783	0.02375	0.675803	no
GB43271	GB43271	-	Group7.17:972533-994857	A-HYM-7-8-9	B-HYM-10-11-12	OK	1.80454	1.21846	-0.566565	-0.860666	0.3691	0.999727	no
GB55846	GB55846	-	Group3.8:1807622-1815339	A-HYM-7-8-9	B-HYM-10-11-12	OK	8.15605	5.50869	-0.566161	-0.917961	0.0759	0.996308	no
GB50060	GB50060	-	Group15.19:1322854-1324151	A-HYM-7-8-9	B-HYM-10-11-12	NOTEST	0.32149	0.217216	-0.565647	0	1	1	no
GB42340	GB42340	-	Group1.43:917439-917592	A-HYM-7-8-9	B-HYM-10-11-12	NOTEST	2.34859	1.58696	-0.56553	0	1	1	no
GB54017	GB54017	-	Group9.7:775014-776449	A-HYM-7-8-9	B-HYM-10-11-12	OK	0.534163	0.360966	-0.565417	-0.563223	0.3954	0.999727	no
GB45446	GB45446	-	Group6.37:615869-617506	A-HYM-7-8-9	B-HYM-10-11-12	OK	25.3198	17.1117	-0.565285	-1.06263	0.13265	0.999727	no
GB45239	GB45239	-	Group11.18:3922727-3973490	A-HYM-7-8-9	B-HYM-10-11-12	NOTEST	0.357784	0.241862	-0.564903	0	1	1	no
GB49048	GB49048	-	Group14.1:678472-683390	A-HYM-7-8-9	B-HYM-10-11-12	OK	10.9753	7.41992	-0.564789	-0.453651	0.55005	0.999727	no
GB47969	GB47969	-	Group7.19:202569-206895	A-HYM-7-8-9	B-HYM-10-11-12	OK	27.5472	18.6265	-0.564551	-1.30083	0.03435	0.77194	no
GB46772	GB46772	-	Group5.9:1242222-1244263	A-HYM-7-8-9	B-HYM-10-11-12	OK	128.209	86.7242	-0.563997	-1.75692	0.0143	0.535545	no
GB54696	GB54696	-	GroupUn205:11166-11388	A-HYM-7-8-9	B-HYM-10-11-12	OK	5.49924	3.72511	-0.561949	-1.49925	0.3646	0.999727	no
GB47924	GB47924	-	Group15.16:358901-361200	A-HYM-7-8-9	B-HYM-10-11-12	OK	23.5927	15.9824	-0.561856	-3.84726	0.345	0.999727	no
GB44089	GB44089	-	Group4.13:286971-296722	A-HYM-7-8-9	B-HYM-10-11-12	OK	2.97086	2.01309	-0.561466	-0.688263	0.1962	0.999727	no
GB44302	GB44302	-	Group7.22:629600-631403	A-HYM-7-8-9	B-HYM-10-11-12	OK	48.8618	33.122	-0.560918	-1.67617	0.0439	0.838013	no
GB50644	GB50644	-	Group3.19:117488-117951	A-HYM-7-8-9	B-HYM-10-11-12	NOTEST	0.651614	0.441815	-0.560576	0	1	1	no
GB40281	GB40281	-	Group13.14:134307-137446	A-HYM-7-8-9	B-HYM-10-11-12	OK	19.236	13.0453	-0.560278	-0.824627	0.111	0.999727	no
GB44007	GB44007	-	Group4.13:2230410-2235852	A-HYM-7-8-9	B-HYM-10-11-12	OK	4.50521	3.06001	-0.558057	-1.23977	0.2873	0.999727	no
GB53054	GB53054	-	Group14.3:62870-74440	A-HYM-7-8-9	B-HYM-10-11-12	OK	2.7058	1.83783	-0.558053	-0.624914	0.1592	0.999727	no
GB41737	GB41737	-	Group14.15:1394354-1395328	A-HYM-7-8-9	B-HYM-10-11-12	OK	112.506	76.4436	-0.557538	-1.47802	0.03355	0.76451	no
GB42278	GB42278	-	Group14.8:278301-279215	A-HYM-7-8-9	B-HYM-10-11-12	OK	121.598	82.6297	-0.557388	-1.37199	0.03805	0.798794	no
GB40527	GB40527	-	Group8.6:1121168-1121489	A-HYM-7-8-9	B-HYM-10-11-12	OK	2.80391	1.90561	-0.557186	-0.94581	0.31575	0.999727	no
GB55586	GB55586	-	Group2.19:1316111-1330811	A-HYM-7-8-9	B-HYM-10-11-12	OK	1.58053	1.0742	-0.557145	-0.202518	0.65835	0.999727	no
GB50101	GB50101	-	Group15.19:307728-341531	A-HYM-7-8-9	B-HYM-10-11-12	OK	30.0057	20.3933	-0.557142	-1.25194	0.0262	0.69963	no
GB49751	GB49751	-	Group2.18:1150547-1197128	A-HYM-7-8-9	B-HYM-10-11-12	OK	2.67362	1.8172	-0.557082	-0.674742	0.12915	0.999727	no
GB50860	GB50860	-	Group2.11:2001544-2012035	A-HYM-7-8-9	B-HYM-10-11-12	OK	4.76888	3.24209	-0.556727	-1.22966	0.3795	0.999727	no
GB50409	GB50409	-	Group4.9:1015917-1019815	A-HYM-7-8-9	B-HYM-10-11-12	OK	58.3585	39.6878	-0.556249	-1.30325	0.0152	0.557378	no
GB41084	GB41084	-	Group1.17:686874-689557	A-HYM-7-8-9	B-HYM-10-11-12	OK	640.752	436.012	-0.555397	-2.19921	0.019	0.607382	no
GB51173	GB51173	-	Group10.26:2624411-2625894	A-HYM-7-8-9	B-HYM-10-11-12	OK	2.21687	1.50978	-0.554188	-1.05579	0.5554	0.999727	no
GB46443	GB46443	-	Group1.23:303642-304854	A-HYM-7-8-9	B-HYM-10-11-12	OK	83.2559	56.7099	-0.553953	-1.52172	0.0465	0.8568	no
GB55243	GB55243	-	Group11.6:1394442-1396185	A-HYM-7-8-9	B-HYM-10-11-12	OK	13.6722	9.31428	-0.553727	-3.8458	0.4575	0.999727	no
GB55398	GB55398	-	Group2.19:2005054-2005887	A-HYM-7-8-9	B-HYM-10-11-12	NOTEST	5.94443	4.05171	-0.553007	0	1	1	no
GB41263	GB41263	-	Group3.16:788100-791320	A-HYM-7-8-9	B-HYM-10-11-12	OK	34.1145	23.2618	-0.552427	-1.6384	0.03455	0.772109	no
GB40197	GB40197	-	Group12.5:595063-597701	A-HYM-7-8-9	B-HYM-10-11-12	NOTEST	0.03675	0.025081	-0.55115	0	1	1	no
GB52043	GB52043	-	Group12.17:274176-276019	A-HYM-7-8-9	B-HYM-10-11-12	OK	25.6125	17.4801	-0.551138	-1.24163	0.0537	0.893823	no
GB44793	GB44793	-	Group1.22:422733-427006	A-HYM-7-8-9	B-HYM-10-11-12	OK	0.672005	0.4588	-0.550608	-0.588899	0.5007	0.999727	no
GB45372	GB45372	-	Group6.37:162350-168207	A-HYM-7-8-9	B-HYM-10-11-12	OK	31.9995	21.8607	-0.549711	-1.34677	0.092	0.999727	no
GB45075	GB45075	-	Group11.18:609635-716402	A-HYM-7-8-9	B-HYM-10-11-12	OK	1.33307	0.911402	-0.548589	-0.618662	0.21515	0.999727	no
GB48053	GB48053	-	Group8.13:184335-195190	A-HYM-7-8-9	B-HYM-10-11-12	NOTEST	0.248367	0.169821	-0.548456	0	1	1	no
GB53325	GB53325	-	Group9.12:1019797-1023744	A-HYM-7-8-9	B-HYM-10-11-12	OK	1.13	0.7727	-0.548345	-0.556618	0.294	0.999727	no
GB52894	GB52894	-	GroupUn192:12412-27672	A-HYM-7-8-9	B-HYM-10-11-12	OK	4.31784	2.95392	-0.547679	-0.871274	0.18825	0.999727	no
GB40595	GB40595	-	Group12.13:2708369-2709752	A-HYM-7-8-9	B-HYM-10-11-12	OK	76.2063	52.1352	-0.547651	-2.02646	0.0491	0.872809	no
GB51191	GB51191	-	Group6.1:463097-512825	A-HYM-7-8-9	B-HYM-10-11-12	NOTEST	0.145287	0.0994108	-0.547427	0	1	1	no
GB49231	GB49231	-	Group7.12:254815-266194	A-HYM-7-8-9	B-HYM-10-11-12	OK	2.04251	1.39823	-0.54674	-0.605905	0.22945	0.999727	no
GB47345	GB47345	-	Group10.28:70358-73764	A-HYM-7-8-9	B-HYM-10-11-12	OK	68.9061	47.2192	-0.545257	-1.27207	0.06375	0.951578	no
GB51771	GB51771	-	Group14.4:766-3002	A-HYM-7-8-9	B-HYM-10-11-12	OK	0.543526	0.372685	-0.544392	-0.52108	0.33705	0.999727	no
GB49654	GB49654	-	Group4.1:340494-346479	A-HYM-7-8-9	B-HYM-10-11-12	OK	66.3153	45.4758	-0.544244	-0.781138	0.1438	0.999727	no
GB46843	GB46843	-	GroupUn3236:638-908	A-HYM-7-8-9	B-HYM-10-11-12	OK	35.1881	24.1354	-0.543938	-1.59214	0.19645	0.999727	no
GB46304	GB46304	-	Group2.5:50763-55861	A-HYM-7-8-9	B-HYM-10-11-12	NOTEST	0.325516	0.223275	-0.543907	0	1	1	no
GB50286	GB50286	-	Group15.19:3846694-3870971	A-HYM-7-8-9	B-HYM-10-11-12	OK	6.66992	4.57729	-0.543177	-1.00791	0.05475	0.898761	no
GB48775	GB48775	-	Group10.27:26210-30561	A-HYM-7-8-9	B-HYM-10-11-12	OK	42.4082	29.1046	-0.543094	-1.526	0.0181	0.599595	no
GB48268	GB48268	-	Group13.4:403037-406773	A-HYM-7-8-9	B-HYM-10-11-12	OK	92.1827	63.2952	-0.542402	-1.65908	0.0363	0.785387	no
GB45010	GB45010	-	Group11.18:2580708-2581065	A-HYM-7-8-9	B-HYM-10-11-12	NOTEST	0.365698	0.251134	-0.542191	0	1	1	no
GB47665	GB47665	-	Group1.2:791717-794461	A-HYM-7-8-9	B-HYM-10-11-12	OK	31.4361	21.5924	-0.541898	-1.71014	0.07385	0.991447	no
GB53193	GB53193	-	Group1.7:510178-517043	A-HYM-7-8-9	B-HYM-10-11-12	OK	52.5728	36.1115	-0.541856	-0.555294	0.41875	0.999727	no
GB45661	GB45661	-	Group5.20:311855-313915	A-HYM-7-8-9	B-HYM-10-11-12	OK	102.343	70.3096	-0.541617	-1.45838	0.02915	0.722392	no
GB45042	GB45042	-	Group11.18:1554919-1556630	A-HYM-7-8-9	B-HYM-10-11-12	OK	77.8136	53.4663	-0.541393	-1.48974	0.03485	0.77415	no
GB48686	GB48686	-	GroupUn4451:7072-10465	A-HYM-7-8-9	B-HYM-10-11-12	OK	0.405412	0.278638	-0.540999	-0.452838	0.36495	0.999727	no
GB49328	GB49328	-	Group12.16:311829-320788	A-HYM-7-8-9	B-HYM-10-11-12	OK	7.69188	5.28817	-0.540567	-0.142554	0.82555	0.999727	no
GB50401	GB50401	-	Group4.9:1575511-1607665	A-HYM-7-8-9	B-HYM-10-11-12	NOTEST	0.192473	0.132458	-0.539121	0	1	1	no
GB46150	GB46150	-	Group3.18:387373-388579	A-HYM-7-8-9	B-HYM-10-11-12	OK	0.767696	0.528441	-0.538792	-0.4798	0.2956	0.999727	no
GB43142	GB43142	-	Group11.20:188786-194796	A-HYM-7-8-9	B-HYM-10-11-12	OK	4.96023	3.41466	-0.538667	-1.26099	0.3545	0.999727	no
GB45115	GB45115	-	Group11.18:1323452-1327891	A-HYM-7-8-9	B-HYM-10-11-12	OK	4.35852	3.00091	-0.538439	-0.793464	0.1199	0.999727	no
GB47128	GB47128	-	GroupUn1370:205-1143	A-HYM-7-8-9	B-HYM-10-11-12	OK	3.46245	2.38471	-0.537981	-0.842557	0.30045	0.999727	no
GB46087	GB46087	-	Group6.15:592589-600371	A-HYM-7-8-9	B-HYM-10-11-12	OK	11.1676	7.69523	-0.537278	-0.915636	0.068	0.968703	no
GB42410	GB42410	-	Group7.21:1634341-1636228	A-HYM-7-8-9	B-HYM-10-11-12	OK	6.17835	4.2578	-0.537114	-1.11595	0.2941	0.999727	no
GB53075	GB53075	-	Group4.5:1680380-1692574	A-HYM-7-8-9	B-HYM-10-11-12	NOTEST	1.04094	0.717508	-0.536827	0	1	1	no
GB46674	GB46674	-	Group5.9:1603381-1606890	A-HYM-7-8-9	B-HYM-10-11-12	OK	0.619213	0.426881	-0.536602	-0.691634	0.30835	0.999727	no
GB47949	GB47949	-	Group7.19:247212-259153	A-HYM-7-8-9	B-HYM-10-11-12	OK	8.28971	5.71509	-0.536545	-0.661266	0.14125	0.999727	no
GB54941	GB54941	-	Group1.41:404624-419793	A-HYM-7-8-9	B-HYM-10-11-12	OK	4.05561	2.79608	-0.536511	-0.704759	0.17345	0.999727	no
GB44063	GB44063	-	Group4.13:556295-559202	A-HYM-7-8-9	B-HYM-10-11-12	OK	309.295	213.251	-0.536435	-0.63854	0.32965	0.999727	no
GB46975	GB46975	-	GroupUn55:55507-64423	A-HYM-7-8-9	B-HYM-10-11-12	OK	6.34528	4.37548	-0.536244	-0.66629	0.14965	0.999727	no
GB55451	GB55451	-	Group2.19:888814-890431	A-HYM-7-8-9	B-HYM-10-11-12	OK	367.511	253.612	-0.535166	-1.76218	0.02315	0.668987	no
GB44299	GB44299	-	Group7.22:635478-640592	A-HYM-7-8-9	B-HYM-10-11-12	OK	125.188	86.3958	-0.535061	-1.57249	0.02215	0.657864	no
GB52496	GB52496	-	Group2.17:1301869-1303987	A-HYM-7-8-9	B-HYM-10-11-12	OK	1.77289	1.22377	-0.534774	-0.887488	0.2626	0.999727	no
GB52142	GB52142	-	GroupUn2973:0-1549	A-HYM-7-8-9	B-HYM-10-11-12	OK	17.6442	12.1824	-0.534398	-0.970977	0.14155	0.999727	no
GB52376	GB52376	-	Group2.17:972022-973593	A-HYM-7-8-9	B-HYM-10-11-12	NOTEST	0.494639	0.341526	-0.53438	0	1	1	no
GB45187	GB45187	-	Group11.18:2994846-2999217	A-HYM-7-8-9	B-HYM-10-11-12	NOTEST	0.31531	0.217894	-0.533147	0	1	1	no
GB54868	GB54868	-	Group1.8:336815-342959	A-HYM-7-8-9	B-HYM-10-11-12	OK	0.927967	0.641427	-0.532789	-0.594848	0.26835	0.999727	no
GB45549	GB45549	-	Group9.1:76170-88842	A-HYM-7-8-9	B-HYM-10-11-12	OK	93.2077	64.4278	-0.532766	-1.06251	0.24135	0.999727	no
GB55183	GB55183	-	Group11.6:146415-250375	A-HYM-7-8-9	B-HYM-10-11-12	OK	7.99021	5.52567	-0.532083	-0.735917	0.1763	0.999727	no
GB45202	GB45202	-	Group11.18:3525921-3539076	A-HYM-7-8-9	B-HYM-10-11-12	OK	7.61026	5.26296	-0.532072	-0.33257	0.57065	0.999727	no
GB51419	GB51419	-	Group8.4:145531-148265	A-HYM-7-8-9	B-HYM-10-11-12	OK	3.81751	2.6411	-0.531492	-0.781045	0.18315	0.999727	no
GB55453	GB55453	-	Group2.19:880832-886491	A-HYM-7-8-9	B-HYM-10-11-12	OK	28.6126	19.7992	-0.531206	-1.09326	0.03005	0.728483	no
GB49079	GB49079	-	Group3.4:422151-428142	A-HYM-7-8-9	B-HYM-10-11-12	OK	69.5321	48.1268	-0.530838	-1.68252	0.03005	0.728483	no
GB43134	GB43134	-	Group11.20:259814-266875	A-HYM-7-8-9	B-HYM-10-11-12	OK	38.7471	26.8422	-0.529585	-1.17065	0.14515	0.999727	no
GB46865	GB46865	-	Group3.5:543362-543850	A-HYM-7-8-9	B-HYM-10-11-12	OK	6.95116	4.8157	-0.529508	-2.58773	0.56985	0.999727	no
GB43805	GB43805	-	Group4.8:450084-474762	A-HYM-7-8-9	B-HYM-10-11-12	OK	30.759	21.3155	-0.529105	-1.16792	0.0411	0.818735	no
GB45626	GB45626	-	Group5.20:659905-664630	A-HYM-7-8-9	B-HYM-10-11-12	OK	6.44351	4.46567	-0.52897	-0.441546	0.6623	0.999727	no
GB43001	GB43001	-	GroupUn876:5-1618	A-HYM-7-8-9	B-HYM-10-11-12	OK	15.8091	10.9588	-0.528674	-1.0388	0.14205	0.999727	no
GB42593	GB42593	-	Group9.10:3814628-3822308	A-HYM-7-8-9	B-HYM-10-11-12	OK	3.7711	2.61431	-0.528551	-0.794265	0.1048	0.999727	no
GB55101	GB55101	-	Group12.8:749234-785838	A-HYM-7-8-9	B-HYM-10-11-12	OK	37.3242	25.8785	-0.528357	-1.08117	0.08795	0.999727	no
GB47873	GB47873	-	Group8.1:218909-257114	A-HYM-7-8-9	B-HYM-10-11-12	OK	1.59971	1.10944	-0.527978	-0.351491	0.5049	0.999727	no
GB53246	GB53246	-	Group1.7:552145-555416	A-HYM-7-8-9	B-HYM-10-11-12	OK	40.173	27.8792	-0.527041	-1.02286	0.2351	0.999727	no
GB40438	GB40438	-	Group8.6:86287-87615	A-HYM-7-8-9	B-HYM-10-11-12	OK	22.4822	15.6049	-0.526789	-1.1374	0.14155	0.999727	no
GB55143	GB55143	-	Group11.6:1221975-1230778	A-HYM-7-8-9	B-HYM-10-11-12	OK	0.756083	0.524868	-0.52659	-0.650825	0.2259	0.999727	no
GB49467	GB49467	-	Group15.13:56122-61619	A-HYM-7-8-9	B-HYM-10-11-12	OK	61.017	42.3678	-0.526244	-1.69345	0.0354	0.77962	no
GB45832	GB45832	-	Group1.21:396057-398167	A-HYM-7-8-9	B-HYM-10-11-12	OK	2.12512	1.4757	-0.526151	-0.925862	0.30075	0.999727	no
GB55448	GB55448	-	Group2.19:895617-897417	A-HYM-7-8-9	B-HYM-10-11-12	OK	5.21492	3.62231	-0.525734	-0.931391	0.18635	0.999727	no
GB52052	GB52052	-	Group12.17:658867-667158	A-HYM-7-8-9	B-HYM-10-11-12	OK	11.2818	7.83698	-0.525632	-0.977002	0.1038	0.999727	no
GB49724	GB49724	-	GroupUn3971:286-574	A-HYM-7-8-9	B-HYM-10-11-12	NOTEST	0.187083	0.130002	-0.525147	0	1	1	no
GB55758	GB55758	-	Group3.8:1493521-1494099	A-HYM-7-8-9	B-HYM-10-11-12	NOTEST	0.285108	0.198178	-0.524707	0	1	1	no
GB43859	GB43859	-	Group8.8:200399-203079	A-HYM-7-8-9	B-HYM-10-11-12	OK	2.50327	1.74008	-0.524655	-0.14504	0.8285	0.999727	no
GB40448	GB40448	-	Group8.6:27491-29982	A-HYM-7-8-9	B-HYM-10-11-12	OK	246.541	171.429	-0.524219	-1.33406	0.07765	0.999727	no
GB43916	GB43916	-	Group8.8:878326-882878	A-HYM-7-8-9	B-HYM-10-11-12	OK	2.03838	1.41745	-0.524122	-0.872174	0.1977	0.999727	no
GB55707	GB55707	-	Group6.38:17383-20325	A-HYM-7-8-9	B-HYM-10-11-12	OK	31.7963	22.1142	-0.523887	-1.23168	0.0711	0.97945	no
GB53997	GB53997	-	Group9.7:792941-793823	A-HYM-7-8-9	B-HYM-10-11-12	OK	8.22043	5.71766	-0.52379	-3.68956	0.64405	0.999727	no
GB54343	GB54343	-	Group16.2:281769-283322	A-HYM-7-8-9	B-HYM-10-11-12	OK	202.375	140.777	-0.523622	-1.76136	0.0277	0.70927	no
GB41884	GB41884	-	Group8.9:1037002-1048306	A-HYM-7-8-9	B-HYM-10-11-12	OK	15.6156	10.8633	-0.523528	-0.966301	0.12425	0.999727	no
GB47587	GB47587	-	Group16.5:186829-196301	A-HYM-7-8-9	B-HYM-10-11-12	OK	4.39772	3.05941	-0.523503	-1.35896	0.4377	0.999727	no
GB45817	GB45817	-	Group1.21:550193-551943	A-HYM-7-8-9	B-HYM-10-11-12	OK	29.9114	20.8097	-0.52344	-1.21613	0.0694	0.972066	no
GB53369	GB53369	-	Group9.12:374897-376057	A-HYM-7-8-9	B-HYM-10-11-12	NOTEST	0.362262	0.25206	-0.523266	0	1	1	no
GB48961	GB48961	-	Group1.15:1111986-1113836	A-HYM-7-8-9	B-HYM-10-11-12	OK	172.31	119.905	-0.523121	-1.45759	0.0244	0.680081	no
GB46001	GB46001	-	Group6.15:592589-600371	A-HYM-7-8-9	B-HYM-10-11-12	OK	0.896728	0.624217	-0.522624	-0.166175	0.6932	0.999727	no
GB43544	GB43544	-	Group14.9:1455330-1461665	A-HYM-7-8-9	B-HYM-10-11-12	OK	17.8341	12.4151	-0.522549	-0.268859	0.68545	0.999727	no
GB49354	GB49354	-	Group12.16:13158-17731	A-HYM-7-8-9	B-HYM-10-11-12	OK	16.8717	11.7452	-0.522531	-1.49474	0.0528	0.889479	no
GB48310	GB48310	-	GroupUn94:32110-36037	A-HYM-7-8-9	B-HYM-10-11-12	OK	1.77777	1.23761	-0.522516	-0.743837	0.2986	0.999727	no
GB54532	GB54532	-	Group8.7:336501-343233	A-HYM-7-8-9	B-HYM-10-11-12	OK	4.86261	3.38617	-0.522079	-0.601451	0.2195	0.999727	no
GB49579	GB49579	-	Group4.6:408516-409520	A-HYM-7-8-9	B-HYM-10-11-12	NOTEST	0.127523	0.0888089	-0.521983	0	1	1	no
GB42204	GB42204	-	Group1.34:327731-330092	A-HYM-7-8-9	B-HYM-10-11-12	OK	25.6412	17.8624	-0.52154	-1.30508	0.06305	0.947054	no
GB43273	GB43273	-	Group7.17:899641-948815	A-HYM-7-8-9	B-HYM-10-11-12	OK	1.1324	0.789033	-0.521231	-0.730946	0.52245	0.999727	no
GB51462	GB51462	-	GroupUn145:34423-35500	A-HYM-7-8-9	B-HYM-10-11-12	OK	176.907	123.265	-0.521221	-1.78052	0.0285	0.716921	no
GB41415	GB41415	-	Group6.20:1783689-1841849	A-HYM-7-8-9	B-HYM-10-11-12	OK	2.0991	1.46278	-0.52106	-0.487864	0.4535	0.999727	no
GB43087	GB43087	-	Group11.20:832887-841794	A-HYM-7-8-9	B-HYM-10-11-12	OK	2.79742	1.94974	-0.520818	-0.432963	0.3624	0.999727	no
GB54485	GB54485	-	Group6.10:357789-361956	A-HYM-7-8-9	B-HYM-10-11-12	OK	415.852	289.88	-0.520616	-1.41473	0.0481	0.864784	no
GB47563	GB47563	-	Group16.5:554136-555270	A-HYM-7-8-9	B-HYM-10-11-12	OK	2.45713	1.71285	-0.520572	-0.66022	0.2483	0.999727	no
GB54197	GB54197	-	Group14.13:1259550-1264618	A-HYM-7-8-9	B-HYM-10-11-12	OK	21.7182	15.1487	-0.519709	-1.22312	0.22515	0.999727	no
GB49146	GB49146	-	Group3.14:980711-987102	A-HYM-7-8-9	B-HYM-10-11-12	OK	315.322	219.943	-0.519693	-1.27616	0.0458	0.851798	no
GB47930	GB47930	-	Group15.16:234714-235622	A-HYM-7-8-9	B-HYM-10-11-12	OK	1.07227	0.748154	-0.519259	-0.664415	0.3438	0.999727	no
GB54719	GB54719	-	Group13.3:681048-681812	A-HYM-7-8-9	B-HYM-10-11-12	OK	0.828912	0.578492	-0.518922	-0.693219	0.40765	0.999727	no
GB41635	GB41635	-	Group14.15:667461-669520	A-HYM-7-8-9	B-HYM-10-11-12	OK	0.622518	0.434492	-0.518785	-0.0779255	0.79035	0.999727	no
GB46993	GB46993	-	GroupUn1636:666-900	A-HYM-7-8-9	B-HYM-10-11-12	NOTEST	0.306659	0.214167	-0.517903	0	1	1	no
GB46243	GB46243	-	Group7.7:223720-225904	A-HYM-7-8-9	B-HYM-10-11-12	OK	212.53	148.443	-0.517757	-1.21081	0.03205	0.750526	no
GB46314	GB46314	-	Group2.5:202818-205825	A-HYM-7-8-9	B-HYM-10-11-12	OK	130.147	90.907	-0.517674	-1.7674	0.02715	0.708573	no
GB42645	GB42645	-	Group9.10:2138583-2232483	A-HYM-7-8-9	B-HYM-10-11-12	OK	33.7747	23.5936	-0.517546	-0.509964	0.3823	0.999727	no
GB51477	GB51477	-	GroupUn32:16441-48114	A-HYM-7-8-9	B-HYM-10-11-12	NOTEST	0.0776243	0.0542262	-0.517517	0	1	1	no
GB48240	GB48240	-	Group13.4:94298-100114	A-HYM-7-8-9	B-HYM-10-11-12	OK	61.6775	43.1062	-0.516849	-0.669207	0.4373	0.999727	no
GB44199	GB44199	-	Group4.13:1758484-1776206	A-HYM-7-8-9	B-HYM-10-11-12	OK	2.17881	1.52282	-0.516793	-0.58395	0.2238	0.999727	no
GB52115	GB52115	-	Group12.17:2678387-2680900	A-HYM-7-8-9	B-HYM-10-11-12	OK	126.216	88.2511	-0.516206	-1.51783	0.0276	0.70927	no
GB51671	GB51671	-	Group8.21:472540-486852	A-HYM-7-8-9	B-HYM-10-11-12	OK	35.6675	24.9531	-0.515388	-1.26607	0.03955	0.807584	no
GB48050	GB48050	-	Group8.13:218071-218310	A-HYM-7-8-9	B-HYM-10-11-12	OK	66.3167	46.3973	-0.51533	-4.14926	0.3257	0.999727	no
GB47401	GB47401	-	Group1.29:819522-827073	A-HYM-7-8-9	B-HYM-10-11-12	NOTEST	0.263454	0.18434	-0.515183	0	1	1	no
GB51463	GB51463	-	GroupUn145:33367-34051	A-HYM-7-8-9	B-HYM-10-11-12	OK	260.639	182.377	-0.515132	-1.75876	0.0293	0.723551	no
GB45701	GB45701	-	Group5.20:256768-263067	A-HYM-7-8-9	B-HYM-10-11-12	OK	14.6213	10.2382	-0.51411	-0.67046	0.3015	0.999727	no
GB53377	GB53377	-	Group9.12:32178-34014	A-HYM-7-8-9	B-HYM-10-11-12	OK	9.79222	6.85751	-0.513951	-0.931049	0.1701	0.999727	no
GB53489	GB53489	-	Group9.12:1662431-1662767	A-HYM-7-8-9	B-HYM-10-11-12	OK	10.7162	7.50519	-0.513828	-1.04929	0.2633	0.999727	no
GB44561	GB44561	-	Group5.14:44213-45580	A-HYM-7-8-9	B-HYM-10-11-12	OK	1.17276	0.821374	-0.513792	-0.649649	0.36875	0.999727	no
GB40148	GB40148	-	Group13.7:1417332-1432692	A-HYM-7-8-9	B-HYM-10-11-12	OK	1.17963	0.826419	-0.51339	-0.64304	0.2493	0.999727	no
GB44306	GB44306	-	Group7.22:589589-591254	A-HYM-7-8-9	B-HYM-10-11-12	OK	91.5661	64.1654	-0.513019	-1.66615	0.0357	0.782029	no
GB48915	GB48915	-	Group2.12:213653-214310	A-HYM-7-8-9	B-HYM-10-11-12	OK	56.3589	39.4961	-0.512934	-2.73146	0.2829	0.999727	no
GB44546	GB44546	-	Group5.14:513870-514141	A-HYM-7-8-9	B-HYM-10-11-12	OK	4.92782	3.45399	-0.512686	-1.55803	0.4573	0.999727	no
GB54218	GB54218	-	Group14.13:1521182-1521706	A-HYM-7-8-9	B-HYM-10-11-12	OK	8.29864	5.81686	-0.512633	-1.73595	0.39225	0.999727	no
GB44267	GB44267	-	Group7.6:282743-283857	A-HYM-7-8-9	B-HYM-10-11-12	NOTEST	2.04823	1.43585	-0.512469	0	1	1	no
GB43369	GB43369	-	Group10.18:73901-141297	A-HYM-7-8-9	B-HYM-10-11-12	OK	2.00521	1.40609	-0.512065	-0.399505	0.4259	0.999727	no
GB46812	GB46812	-	GroupUn64:100089-108464	A-HYM-7-8-9	B-HYM-10-11-12	OK	28.773	20.1766	-0.51203	-1.27128	0.0812	0.999727	no
GB42144	GB42144	-	Group1.1:1256648-1259085	A-HYM-7-8-9	B-HYM-10-11-12	NOTEST	0.232294	0.163042	-0.510705	0	1	1	no
GB49372	GB49372	-	Group12.16:192656-195667	A-HYM-7-8-9	B-HYM-10-11-12	OK	78.53	55.1332	-0.510323	-1.72099	0.02335	0.670705	no
GB47745	GB47745	-	Group1.2:773295-775201	A-HYM-7-8-9	B-HYM-10-11-12	OK	221.333	155.396	-0.510266	-1.88128	0.0268	0.703837	no
GB55456	GB55456	-	Group2.19:863687-868721	A-HYM-7-8-9	B-HYM-10-11-12	OK	169.367	119.023	-0.508908	-1.5486	0.0403	0.814435	no
GB44033	GB44033	-	Group4.13:1376684-1378883	A-HYM-7-8-9	B-HYM-10-11-12	OK	981.017	689.818	-0.508061	-1.26778	0.0509	0.8827	no
GB50680	GB50680	-	Group13.5:148741-150656	A-HYM-7-8-9	B-HYM-10-11-12	OK	97.3103	68.4389	-0.507777	-1.67273	0.04115	0.818735	no
GB54422	GB54422	-	Group15.9:285602-287760	A-HYM-7-8-9	B-HYM-10-11-12	OK	3.55222	2.49839	-0.507722	-0.855389	0.21225	0.999727	no
GB43571	GB43571	-	Group14.9:1176840-1179433	A-HYM-7-8-9	B-HYM-10-11-12	OK	52.4829	36.933	-0.506935	-0.936873	0.06465	0.956465	no
GB40378	GB40378	-	Group8.6:726548-730099	A-HYM-7-8-9	B-HYM-10-11-12	OK	4.333	3.05158	-0.505811	-0.189929	0.71975	0.999727	no
GB40320	GB40320	-	GroupUn110:7117-11650	A-HYM-7-8-9	B-HYM-10-11-12	OK	80.7381	56.8612	-0.505805	-1.43866	0.02715	0.708573	no
GB42891	GB42891	-	Group9.10:3800759-3805746	A-HYM-7-8-9	B-HYM-10-11-12	OK	0.321969	0.226806	-0.505466	-0.407675	0.33825	0.999727	no
GB48676	GB48676	-	Group5.12:1036986-1048578	A-HYM-7-8-9	B-HYM-10-11-12	OK	22.6015	15.9296	-0.504707	-0.754128	0.27555	0.999727	no
GB45633	GB45633	-	Group5.20:626534-632031	A-HYM-7-8-9	B-HYM-10-11-12	OK	1.40434	0.989957	-0.504449	-0.697204	0.2835	0.999727	no
GB42110	GB42110	-	GroupUn51:144184-151967	A-HYM-7-8-9	B-HYM-10-11-12	OK	47.7135	33.6365	-0.504372	-1.51376	0.03245	0.752795	no
GB46876	GB46876	-	Group3.5:234535-236604	A-HYM-7-8-9	B-HYM-10-11-12	OK	23.6578	16.6783	-0.504346	-1.07535	0.11535	0.999727	no
GB48897	GB48897	-	GroupUn65:22785-26987	A-HYM-7-8-9	B-HYM-10-11-12	NOTEST	0.513442	0.36211	-0.503774	0	1	1	no
GB46605	GB46605	-	Group11.1:555474-557124	A-HYM-7-8-9	B-HYM-10-11-12	OK	142.241	100.33	-0.503582	-1.32172	0.0347	0.772792	no
GB53006	GB53006	-	Group4.16:17604-19488	A-HYM-7-8-9	B-HYM-10-11-12	NOTEST	0.111626	0.0787708	-0.502938	0	1	1	no
GB55863	GB55863	-	GroupUn1573:559-2079	A-HYM-7-8-9	B-HYM-10-11-12	NOTEST	0.0302962	0.0213799	-0.502884	0	1	1	no
GB55463	GB55463	-	Group2.19:835338-838636	A-HYM-7-8-9	B-HYM-10-11-12	OK	369.5	260.764	-0.502828	-0.924172	0.0649	0.957619	no
GB50889	GB50889	-	Group10.26:2564329-2587622	A-HYM-7-8-9	B-HYM-10-11-12	OK	2.24677	1.58596	-0.502495	-0.552384	0.26575	0.999727	no
GB45727	GB45727	-	Group5.20:469378-470640	A-HYM-7-8-9	B-HYM-10-11-12	OK	35.5914	25.1308	-0.502072	-1.2187	0.1259	0.999727	no
GB46791	GB46791	-	Group5.9:1452195-1455664	A-HYM-7-8-9	B-HYM-10-11-12	NOTEST	0.154275	0.108945	-0.501913	0	1	1	no
GB55684	GB55684	-	Group14.2:49450-51373	A-HYM-7-8-9	B-HYM-10-11-12	OK	193.794	136.86	-0.501825	-1.76621	0.0314	0.743935	no
GB45063	GB45063	-	Group11.18:1071182-1094826	A-HYM-7-8-9	B-HYM-10-11-12	OK	6.34383	4.48049	-0.5017	-0.805657	0.0767	0.997504	no
GB53516	GB53516	-	Group6.32:917503-924805	A-HYM-7-8-9	B-HYM-10-11-12	OK	8.11204	5.72973	-0.501597	-0.881713	0.13115	0.999727	no
GB43439	GB43439	-	Group2.7:288602-292273	A-HYM-7-8-9	B-HYM-10-11-12	OK	43.4302	30.6827	-0.501273	-1.47477	0.0357	0.782029	no
GB46707	GB46707	-	Group5.9:854254-860806	A-HYM-7-8-9	B-HYM-10-11-12	OK	69.661	49.2204	-0.501094	-1.34831	0.0899	0.999727	no
GB44374	GB44374	-	Group7.22:894315-897059	A-HYM-7-8-9	B-HYM-10-11-12	OK	26.5504	18.7612	-0.50098	-1.26708	0.1699	0.999727	no
GB44745	GB44745	-	Group1.22:177624-181499	A-HYM-7-8-9	B-HYM-10-11-12	OK	11.4029	8.05808	-0.500887	-1.11249	0.0838	0.999727	no
GB46946	GB46946	-	Group3.5:534028-534793	A-HYM-7-8-9	B-HYM-10-11-12	OK	5.61925	3.97134	-0.500749	-0.936166	0.26	0.999727	no
GB42018	GB42018	-	Group5.11:672385-677314	A-HYM-7-8-9	B-HYM-10-11-12	OK	82.3187	58.1987	-0.500232	-1.89128	0.0688	0.971695	no
GB54384	GB54384	-	Group16.2:533809-535117	A-HYM-7-8-9	B-HYM-10-11-12	OK	322.434	227.961	-0.500217	-1.99445	0.0273	0.70927	no
GB47607	GB47607	-	Group16.5:70889-71159	A-HYM-7-8-9	B-HYM-10-11-12	OK	112.233	79.4145	-0.499019	-2.3064	0.19775	0.999727	no
GB49403	GB49403	-	Group12.16:838357-842396	A-HYM-7-8-9	B-HYM-10-11-12	OK	19.2623	13.6328	-0.498704	-0.864919	0.3318	0.999727	no
GB47180	GB47180	-	GroupUn43:93455-97062	A-HYM-7-8-9	B-HYM-10-11-12	OK	43.521	30.8045	-0.498571	-0.783383	0.1583	0.999727	no
GB53722	GB53722	-	Group3.9:1109270-1110596	A-HYM-7-8-9	B-HYM-10-11-12	OK	49.9226	35.3369	-0.498516	-1.28831	0.1498	0.999727	no
GB45436	GB45436	-	Group6.37:504675-510016	A-HYM-7-8-9	B-HYM-10-11-12	OK	63.3038	44.8097	-0.498481	-1.39645	0.0294	0.723551	no
GB54078	GB54078	-	GroupUn4718:999-1284	A-HYM-7-8-9	B-HYM-10-11-12	NOTEST	0.548869	0.388802	-0.497427	0	1	1	no
GB43219	GB43219	-	Group11.20:711238-715596	A-HYM-7-8-9	B-HYM-10-11-12	OK	34.8486	24.6954	-0.496859	-1.60884	0.0387	0.801495	no
GB45776	GB45776	-	Group6.2:473853-489385	A-HYM-7-8-9	B-HYM-10-11-12	NOTEST	0.181673	0.128826	-0.495918	0	1	1	no
GB43579	GB43579	-	Group14.9:935965-961570	A-HYM-7-8-9	B-HYM-10-11-12	OK	3.0876	2.19068	-0.495102	-0.807505	0.1106	0.999727	no
GB45648	GB45648	-	Group5.20:473669-474622	A-HYM-7-8-9	B-HYM-10-11-12	OK	60.8883	43.2113	-0.494757	-1.27923	0.08395	0.999727	no
GB50468	GB50468	-	Group4.9:790986-793804	A-HYM-7-8-9	B-HYM-10-11-12	NOTEST	0.333141	0.236431	-0.494713	0	1	1	no
GB53163	GB53163	-	Group4.5:1488384-1492681	A-HYM-7-8-9	B-HYM-10-11-12	OK	0.44207	0.313836	-0.494266	-0.496972	0.3312	0.999727	no
GB48445	GB48445	-	Group10.23:1166834-1167426	A-HYM-7-8-9	B-HYM-10-11-12	OK	2.39789	1.70246	-0.494143	-0.865013	0.34805	0.999727	no
GB45159	GB45159	-	Group11.18:2654353-2657413	A-HYM-7-8-9	B-HYM-10-11-12	OK	99.5926	70.72	-0.49392	-1.28605	0.0367	0.787412	no
GB50951	GB50951	-	Group10.26:1588346-1590667	A-HYM-7-8-9	B-HYM-10-11-12	OK	45.2961	32.165	-0.493894	-1.46676	0.0423	0.825876	no
GB48467	GB48467	-	Group14.5:452276-455120	A-HYM-7-8-9	B-HYM-10-11-12	OK	78.5583	55.7881	-0.493806	-1.49959	0.03285	0.756297	no
GB47662	GB47662	-	Group1.2:816340-825929	A-HYM-7-8-9	B-HYM-10-11-12	OK	2.09948	1.49162	-0.493146	-0.654069	0.2432	0.999727	no
GB49831	GB49831	-	Group11.13:82199-90416	A-HYM-7-8-9	B-HYM-10-11-12	OK	54.1982	38.5161	-0.492785	-0.500722	0.5434	0.999727	no
GB40032	GB40032	-	Group1.33:245453-247006	A-HYM-7-8-9	B-HYM-10-11-12	OK	81.9587	58.2909	-0.491626	-1.53382	0.0486	0.868199	no
GB45453	GB45453	-	Group6.37:704760-711391	A-HYM-7-8-9	B-HYM-10-11-12	OK	7.01065	4.98735	-0.491273	-0.65041	0.15845	0.999727	no
GB46216	GB46216	-	Group15.5:375936-382225	A-HYM-7-8-9	B-HYM-10-11-12	OK	22.6678	16.1285	-0.491035	-1.09885	0.1765	0.999727	no
GB50020	GB50020	-	Group15.19:2032550-2037215	A-HYM-7-8-9	B-HYM-10-11-12	OK	50.388	35.8884	-0.489564	-1.19887	0.03415	0.771428	no
GB49474	GB49474	-	Group15.13:43878-44935	A-HYM-7-8-9	B-HYM-10-11-12	OK	1.76241	1.25534	-0.489472	-0.606546	0.3118	0.999727	no
GB50109	GB50109	-	Group15.19:198786-199709	A-HYM-7-8-9	B-HYM-10-11-12	OK	7.60518	5.4203	-0.488609	-0.894515	0.251	0.999727	no
GB51819	GB51819	-	Group1.14:257841-267528	A-HYM-7-8-9	B-HYM-10-11-12	NOTEST	0.154879	0.11042	-0.488147	0	1	1	no
GB54185	GB54185	-	Group14.13:898612-899714	A-HYM-7-8-9	B-HYM-10-11-12	OK	17.8114	12.6997	-0.488015	-1.19078	0.18025	0.999727	no
GB50412	GB50412	-	Group4.9:907918-916990	A-HYM-7-8-9	B-HYM-10-11-12	OK	2.33358	1.66391	-0.487967	-0.411729	0.4591	0.999727	no
GB52750	GB52750	-	Group14.14:132452-138666	A-HYM-7-8-9	B-HYM-10-11-12	OK	16.1864	11.5438	-0.487668	-0.112515	0.88765	0.999727	no
GB43808	GB43808	-	Group4.8:554792-555953	A-HYM-7-8-9	B-HYM-10-11-12	OK	87.5047	62.407	-0.487652	-1.3516	0.07435	0.9927	no
GB50522	GB50522	-	Group15.14:1145346-1151039	A-HYM-7-8-9	B-HYM-10-11-12	OK	1.44462	1.03032	-0.487601	-0.561518	0.2502	0.999727	no
GB48832	GB48832	-	GroupUn14:75940-78396	A-HYM-7-8-9	B-HYM-10-11-12	OK	5.23731	3.73542	-0.487557	-0.668594	0.1787	0.999727	no
GB42477	GB42477	-	Group7.21:1137966-1140951	A-HYM-7-8-9	B-HYM-10-11-12	OK	92.6964	66.1249	-0.48732	-1.19841	0.07085	0.979403	no
GB53247	GB53247	-	Group1.7:556810-558127	A-HYM-7-8-9	B-HYM-10-11-12	OK	237.975	169.822	-0.48679	-1.61234	0.03385	0.768724	no
GB42515	GB42515	-	GroupUn234:10897-17173	A-HYM-7-8-9	B-HYM-10-11-12	OK	67.1782	47.9459	-0.486586	-1.61474	0.03815	0.798794	no
GB52783	GB52783	-	Group14.14:864533-865320	A-HYM-7-8-9	B-HYM-10-11-12	OK	211.445	150.913	-0.486571	-1.71354	0.04415	0.839906	no
GB54266	GB54266	-	Group10.24:64260-65667	A-HYM-7-8-9	B-HYM-10-11-12	OK	44.1721	31.543	-0.485814	-1.39379	0.07575	0.996308	no
GB45479	GB45479	-	Group6.37:1307885-1312500	A-HYM-7-8-9	B-HYM-10-11-12	OK	26.1182	18.6517	-0.485745	-1.21227	0.0571	0.9161	no
GB55890	GB55890	-	Group10.17:400833-401016	A-HYM-7-8-9	B-HYM-10-11-12	OK	20.0424	14.314	-0.485634	-2.21349	0.35945	0.999727	no
GB40548	GB40548	-	Group8.6:1425949-1435627	A-HYM-7-8-9	B-HYM-10-11-12	OK	1.22588	0.875659	-0.485382	-0.307396	0.544	0.999727	no
GB54752	GB54752	-	Group13.3:45100-46625	A-HYM-7-8-9	B-HYM-10-11-12	OK	34.5602	24.6901	-0.485176	-1.20335	0.1131	0.999727	no
GB47736	GB47736	-	Group1.2:503815-524060	A-HYM-7-8-9	B-HYM-10-11-12	OK	74.9913	53.5926	-0.484689	-0.830757	0.1661	0.999727	no
GB43830	GB43830	-	Group8.8:691786-692655	A-HYM-7-8-9	B-HYM-10-11-12	OK	4.75566	3.3987	-0.484664	-1.28634	0.44545	0.999727	no
GB45273	GB45273	-	Group11.18:4396787-4404943	A-HYM-7-8-9	B-HYM-10-11-12	OK	1.50685	1.07694	-0.484591	-0.36813	0.56335	0.999727	no
GB45538	GB45538	-	Group9.1:237207-245635	A-HYM-7-8-9	B-HYM-10-11-12	OK	14.6245	10.4578	-0.483819	-0.723008	0.24495	0.999727	no
GB50783	GB50783	-	Group2.11:280766-290713	A-HYM-7-8-9	B-HYM-10-11-12	NOTEST	0.818338	0.585298	-0.483526	0	1	1	no
GB53359	GB53359	-	Group9.12:548009-550016	A-HYM-7-8-9	B-HYM-10-11-12	OK	92.1072	65.8891	-0.483274	-1.51132	0.0501	0.876711	no
GB52713	GB52713	-	Group14.14:499149-502474	A-HYM-7-8-9	B-HYM-10-11-12	OK	30.1505	21.5709	-0.483095	-1.95169	0.3139	0.999727	no
GB52854	GB52854	-	Group8.11:484763-489483	A-HYM-7-8-9	B-HYM-10-11-12	OK	7.70504	5.51415	-0.482665	-0.765418	0.2346	0.999727	no
GB49796	GB49796	-	Group2.18:470878-471818	A-HYM-7-8-9	B-HYM-10-11-12	NOTEST	0.556983	0.398614	-0.48264	0	1	1	no
GB49234	GB49234	-	Group7.12:162878-166212	A-HYM-7-8-9	B-HYM-10-11-12	OK	298.738	213.846	-0.48231	-0.793265	0.24895	0.999727	no
GB53356	GB53356	-	Group9.12:596465-597205	A-HYM-7-8-9	B-HYM-10-11-12	NOTEST	0.885676	0.634057	-0.482167	0	1	1	no
GB52730	GB52730	-	Group14.14:162175-163423	A-HYM-7-8-9	B-HYM-10-11-12	OK	40.7111	29.1598	-0.481444	-1.28684	0.1319	0.999727	no
GB46648	GB46648	-	Group11.1:513442-514487	A-HYM-7-8-9	B-HYM-10-11-12	OK	294.654	211.052	-0.481422	-2.59474	0.1357	0.999727	no
GB41120	GB41120	-	Group8.5:371781-373179	A-HYM-7-8-9	B-HYM-10-11-12	OK	3.32382	2.38087	-0.481355	-0.855312	0.29735	0.999727	no
GB55943	GB55943	-	Group4.7:296078-298844	A-HYM-7-8-9	B-HYM-10-11-12	OK	72.5399	51.9632	-0.481284	-1.55019	0.0346	0.772109	no
GB52235	GB52235	-	Group11.4:60154-61204	A-HYM-7-8-9	B-HYM-10-11-12	OK	57.0247	40.8533	-0.481135	-1.38537	0.12225	0.999727	no
GB52078	GB52078	-	Group12.17:1477181-1481933	A-HYM-7-8-9	B-HYM-10-11-12	OK	63.6279	45.5844	-0.481119	-1.15286	0.0375	0.795886	no
GB41041	GB41041	-	Group1.17:453900-454835	A-HYM-7-8-9	B-HYM-10-11-12	OK	1.25047	0.895916	-0.481037	-0.715421	0.58855	0.999727	no
GB46765	GB46765	-	Group5.9:911660-915507	A-HYM-7-8-9	B-HYM-10-11-12	NOTEST	0.0611419	0.0438215	-0.480522	0	1	1	no
GB46677	GB46677	-	Group5.9:1461175-1465507	A-HYM-7-8-9	B-HYM-10-11-12	OK	0.636159	0.45599	-0.480384	-0.490511	0.3479	0.999727	no
GB43858	GB43858	-	Group8.8:203468-204449	A-HYM-7-8-9	B-HYM-10-11-12	OK	97.8041	70.1057	-0.480362	-1.33956	0.06385	0.951795	no
GB42639	GB42639	-	Group9.10:2425937-2429750	A-HYM-7-8-9	B-HYM-10-11-12	OK	2.13982	1.53406	-0.48013	-0.584872	0.36335	0.999727	no
GB49680	GB49680	-	Group7.5:756517-763040	A-HYM-7-8-9	B-HYM-10-11-12	OK	38.3264	27.484	-0.479745	-1.2636	0.03075	0.733739	no
GB40393	GB40393	-	Group8.6:559405-572010	A-HYM-7-8-9	B-HYM-10-11-12	OK	2.47982	1.7788	-0.479333	-0.793571	0.21045	0.999727	no
GB43512	GB43512	-	Group11.14:71628-75258	A-HYM-7-8-9	B-HYM-10-11-12	OK	1.22182	0.876571	-0.479085	-0.612917	0.3855	0.999727	no
GB53880	GB53880	-	GroupUn164:3229-6936	A-HYM-7-8-9	B-HYM-10-11-12	OK	86.2451	61.8788	-0.478997	-1.55145	0.04075	0.818657	no
GB47628	GB47628	-	Group16.5:394031-408728	A-HYM-7-8-9	B-HYM-10-11-12	OK	24.3607	17.4811	-0.478762	-1.18531	0.0362	0.785258	no
GB46290	GB46290	-	Group7.16:88300-109742	A-HYM-7-8-9	B-HYM-10-11-12	OK	48.0319	34.4677	-0.478748	-1.34174	0.0421	0.82438	no
GB50691	GB50691	-	Group13.5:573214-573841	A-HYM-7-8-9	B-HYM-10-11-12	OK	148.727	106.755	-0.478357	-1.50935	0.0743	0.9927	no
GB46945	GB46945	-	Group3.5:528932-532268	A-HYM-7-8-9	B-HYM-10-11-12	OK	16.4549	11.8142	-0.477996	-0.811578	0.24175	0.999727	no
GB42561	GB42561	-	Group7.9:395313-396823	A-HYM-7-8-9	B-HYM-10-11-12	OK	52.7161	37.8515	-0.477892	-1.31927	0.0862	0.999727	no
GB41903	GB41903	-	Group8.9:1391109-1392387	A-HYM-7-8-9	B-HYM-10-11-12	OK	12.6916	9.11331	-0.477824	-0.991005	0.20365	0.999727	no
GB51818	GB51818	-	Group1.14:275634-278095	A-HYM-7-8-9	B-HYM-10-11-12	NOTEST	0.133651	0.095981	-0.477653	0	1	1	no
GB55973	GB55973	-	GroupUn86:28068-71985	A-HYM-7-8-9	B-HYM-10-11-12	OK	8.92943	6.41267	-0.477642	-0.737875	0.14325	0.999727	no
GB42880	GB42880	-	Group9.10:3072645-3074639	A-HYM-7-8-9	B-HYM-10-11-12	OK	76.7446	55.134	-0.477122	-1.52486	0.04925	0.872809	no
GB41300	GB41300	-	Group5.18:184127-186276	A-HYM-7-8-9	B-HYM-10-11-12	OK	32.0744	23.0463	-0.476887	-1.28017	0.07555	0.996308	no
GB42056	GB42056	-	Group5.11:286651-286963	A-HYM-7-8-9	B-HYM-10-11-12	OK	30.7497	22.0975	-0.476692	-1.19727	0.249	0.999727	no
GB52405	GB52405	-	Group2.17:890794-893232	A-HYM-7-8-9	B-HYM-10-11-12	OK	1.00171	0.719888	-0.476619	-0.660225	0.36235	0.999727	no
GB42025	GB42025	-	Group5.11:531132-536923	A-HYM-7-8-9	B-HYM-10-11-12	NOTEST	0.0515799	0.037071	-0.47652	0	1	1	no
GB55318	GB55318	-	Group1.32:360234-362726	A-HYM-7-8-9	B-HYM-10-11-12	OK	176.282	126.737	-0.47605	-1.33013	0.03715	0.792035	no
GB52213	GB52213	-	Group6.14:754717-806800	A-HYM-7-8-9	B-HYM-10-11-12	NOTEST	0.172014	0.123681	-0.475896	0	1	1	no
GB51615	GB51615	-	Group1.37:1236349-1249033	A-HYM-7-8-9	B-HYM-10-11-12	OK	3.40499	2.44837	-0.475826	-0.66208	0.1486	0.999727	no
GB52086	GB52086	-	Group12.17:1562416-1583284	A-HYM-7-8-9	B-HYM-10-11-12	OK	33.3205	23.9604	-0.475758	-1.27227	0.0413	0.81928	no
GB46209	GB46209	-	Group15.5:263207-265276	A-HYM-7-8-9	B-HYM-10-11-12	OK	51.2975	36.8877	-0.475749	-0.99108	0.0763	0.996308	no
GB49416	GB49416	-	Group12.16:986224-994756	A-HYM-7-8-9	B-HYM-10-11-12	NOTEST	0.154448	0.111088	-0.475418	0	1	1	no
GB43443	GB43443	-	Group2.7:231108-234257	A-HYM-7-8-9	B-HYM-10-11-12	OK	33.937	24.4115	-0.475295	-1.3639	0.05715	0.9161	no
GB42776	GB42776	-	Group9.10:762546-771198	A-HYM-7-8-9	B-HYM-10-11-12	OK	39.0378	28.0872	-0.474959	-0.442913	0.52635	0.999727	no
GB47886	GB47886	-	Group8.1:51751-52707	A-HYM-7-8-9	B-HYM-10-11-12	OK	608.118	437.541	-0.474934	-1.60649	0.04725	0.862673	no
GB48110	GB48110	-	Group7.24:714372-715652	A-HYM-7-8-9	B-HYM-10-11-12	OK	1.4966	1.07695	-0.474737	-0.599798	0.3257	0.999727	no
GB40894	GB40894	-	GroupUn29:115421-118876	A-HYM-7-8-9	B-HYM-10-11-12	OK	154.936	111.504	-0.474573	-1.53083	0.0372	0.792035	no
GB44426	GB44426	-	Group5.14:2494143-2498791	A-HYM-7-8-9	B-HYM-10-11-12	OK	108.484	78.0767	-0.474522	-1.35599	0.06085	0.932795	no
GB42777	GB42777	-	Group9.10:762546-771198	A-HYM-7-8-9	B-HYM-10-11-12	OK	30.062	21.6425	-0.474075	-0.0281633	0.40905	0.999727	no
GB44931	GB44931	-	Group11.18:3824884-3825919	A-HYM-7-8-9	B-HYM-10-11-12	OK	63.607	45.8105	-0.473509	-1.41453	0.0912	0.999727	no
GB49891	GB49891	-	Group13.12:37154-39614	A-HYM-7-8-9	B-HYM-10-11-12	NOTEST	0.0429293	0.0309188	-0.473476	0	1	1	no
GB42238	GB42238	-	Group1.34:330270-331613	A-HYM-7-8-9	B-HYM-10-11-12	OK	30.6131	22.0643	-0.472434	-1.13647	0.11415	0.999727	no
GB51626	GB51626	-	Group1.37:1936895-1938639	A-HYM-7-8-9	B-HYM-10-11-12	OK	31.1309	22.4433	-0.472058	-1.15281	0.1028	0.999727	no
GB46429	GB46429	-	Group1.23:483314-492891	A-HYM-7-8-9	B-HYM-10-11-12	OK	180.509	130.139	-0.472021	-1.1316	0.0498	0.87605	no
GB46131	GB46131	-	Group3.18:97-2105	A-HYM-7-8-9	B-HYM-10-11-12	OK	136.153	98.1649	-0.471945	-1.13711	0.0586	0.921491	no
GB45493	GB45493	-	Group1.35:489083-490172	A-HYM-7-8-9	B-HYM-10-11-12	OK	40.8006	29.4183	-0.47188	-0.975194	0.1404	0.999727	no
GB40147	GB40147	-	Group13.7:1402783-1403983	A-HYM-7-8-9	B-HYM-10-11-12	OK	3.0188	2.17695	-0.471668	-0.52807	0.26905	0.999727	no
GB45731	GB45731	-	Group5.20:518189-518848	A-HYM-7-8-9	B-HYM-10-11-12	OK	807.941	582.692	-0.471517	-1.94154	0.0455	0.848658	no
GB42195	GB42195	-	Group1.1:1374622-1377247	A-HYM-7-8-9	B-HYM-10-11-12	OK	26.1699	18.8755	-0.471389	-1.04645	0.1293	0.999727	no
GB53169	GB53169	-	Group4.5:1746105-1746543	A-HYM-7-8-9	B-HYM-10-11-12	OK	0.901596	0.650323	-0.471325	-0.533054	0.4669	0.999727	no
GB50784	GB50784	-	Group2.11:295609-296744	A-HYM-7-8-9	B-HYM-10-11-12	OK	52.5616	37.9253	-0.470848	-1.222	0.09405	0.999727	no
GB47439	GB47439	-	Group1.29:209216-220033	A-HYM-7-8-9	B-HYM-10-11-12	OK	26.2409	18.9374	-0.470576	-0.471221	0.4686	0.999727	no
GB55573	GB55573	-	Group2.19:999051-1007358	A-HYM-7-8-9	B-HYM-10-11-12	OK	17.7078	12.7837	-0.470078	-0.434998	0.5628	0.999727	no
GB54602	GB54602	-	Group10.20:79635-85521	A-HYM-7-8-9	B-HYM-10-11-12	OK	57.9904	41.8772	-0.46965	-1.64228	0.0406	0.818024	no
GB52261	GB52261	-	GroupUn22:133574-142591	A-HYM-7-8-9	B-HYM-10-11-12	OK	51.4889	37.1823	-0.469648	-1.46448	0.0411	0.818735	no
GB47416	GB47416	-	Group1.29:550706-559076	A-HYM-7-8-9	B-HYM-10-11-12	OK	6.583	4.75408	-0.469578	-0.495755	0.711	0.999727	no
GB40720	GB40720	-	Group1.10:1255246-1258835	A-HYM-7-8-9	B-HYM-10-11-12	OK	46.5565	33.6223	-0.469566	-1.11666	0.0486	0.868199	no
GB49499	GB49499	-	Group15.13:357235-365157	A-HYM-7-8-9	B-HYM-10-11-12	OK	1.53378	1.10793	-0.469232	-0.203295	0.8086	0.999727	no
GB48406	GB48406	-	Group10.23:589450-604530	A-HYM-7-8-9	B-HYM-10-11-12	OK	166.678	120.435	-0.468809	-1.10188	0.14085	0.999727	no
GB45498	GB45498	-	Group1.35:455505-458271	A-HYM-7-8-9	B-HYM-10-11-12	OK	113.476	82.0282	-0.468197	-1.27739	0.03955	0.807584	no
GB45870	GB45870	-	Group1.21:431194-434290	A-HYM-7-8-9	B-HYM-10-11-12	OK	195.269	141.176	-0.467966	-1.61547	0.05555	0.904271	no
GB44718	GB44718	-	Group1.22:642928-645771	A-HYM-7-8-9	B-HYM-10-11-12	OK	39.0938	28.2749	-0.467419	-1.40481	0.0723	0.984211	no
GB50656	GB50656	-	Group13.5:524617-525602	A-HYM-7-8-9	B-HYM-10-11-12	OK	28.8885	20.8944	-0.467378	-1.1457	0.19	0.999727	no
GB45948	GB45948	-	Group16.8:57052-60527	A-HYM-7-8-9	B-HYM-10-11-12	OK	38.4392	27.8046	-0.467254	-1.34362	0.04775	0.862673	no
GB40824	GB40824	-	Group1.10:713033-718259	A-HYM-7-8-9	B-HYM-10-11-12	OK	59.245	42.8547	-0.467241	-0.993531	0.04595	0.851798	no
GB53177	GB53177	-	Group1.7:701960-704192	A-HYM-7-8-9	B-HYM-10-11-12	OK	110.133	79.6649	-0.467233	-1.40442	0.04385	0.838013	no
GB52457	GB52457	-	Group2.17:485064-491763	A-HYM-7-8-9	B-HYM-10-11-12	OK	6.3299	4.58073	-0.466603	-1.04085	0.12625	0.999727	no
GB50098	GB50098	-	Group15.19:419736-421775	A-HYM-7-8-9	B-HYM-10-11-12	OK	10.4075	7.53193	-0.466529	-0.66168	0.15115	0.999727	no
GB41182	GB41182	-	Group8.5:357629-363048	A-HYM-7-8-9	B-HYM-10-11-12	OK	22.8569	16.5492	-0.465869	-0.978763	0.0617	0.939021	no
GB54789	GB54789	-	Group13.3:682433-691862	A-HYM-7-8-9	B-HYM-10-11-12	OK	19.1788	13.8871	-0.465763	-0.561685	0.3324	0.999727	no
GB41450	GB41450	-	Group6.20:774287-781807	A-HYM-7-8-9	B-HYM-10-11-12	OK	34.6895	25.1192	-0.465709	-1.16298	0.0486	0.868199	no
GB49500	GB49500	-	Group15.13:365585-367937	A-HYM-7-8-9	B-HYM-10-11-12	OK	37.9885	27.5115	-0.465524	-1.2878	0.0819	0.999727	no
GB41843	GB41843	-	Group8.9:62610-67783	A-HYM-7-8-9	B-HYM-10-11-12	OK	102.127	73.9615	-0.465519	-1.14306	0.0596	0.926476	no
GB55564	GB55564	-	Group2.19:869030-876219	A-HYM-7-8-9	B-HYM-10-11-12	OK	26.438	19.1476	-0.465447	-0.990268	0.23525	0.999727	no
GB40913	GB40913	-	Group5.8:423995-455080	A-HYM-7-8-9	B-HYM-10-11-12	OK	4.12188	2.98602	-0.465077	-0.96324	0.41915	0.999727	no
GB42218	GB42218	-	Group1.34:16083-23897	A-HYM-7-8-9	B-HYM-10-11-12	OK	0.828709	0.600371	-0.465012	-0.557395	0.3814	0.999727	no
GB48264	GB48264	-	Group13.4:380629-383469	A-HYM-7-8-9	B-HYM-10-11-12	OK	4.29946	3.1151	-0.464877	-0.513364	0.40745	0.999727	no
GB40872	GB40872	-	GroupUn29:120598-124491	A-HYM-7-8-9	B-HYM-10-11-12	OK	48.4265	35.097	-0.464449	-1.02364	0.19825	0.999727	no
GB46498	GB46498	-	Group1.23:532745-536443	A-HYM-7-8-9	B-HYM-10-11-12	OK	2.03514	1.47503	-0.464382	-0.705836	0.3817	0.999727	no
GB55373	GB55373	-	Group2.19:2711803-2715995	A-HYM-7-8-9	B-HYM-10-11-12	OK	145.019	105.109	-0.464348	-0.83835	0.32215	0.999727	no
GB51808	GB51808	-	Group1.14:374504-381859	A-HYM-7-8-9	B-HYM-10-11-12	OK	1.53829	1.11505	-0.464222	-0.584061	0.37025	0.999727	no
GB47426	GB47426	-	Group1.29:342770-343174	A-HYM-7-8-9	B-HYM-10-11-12	OK	14.4012	10.4425	-0.463728	-1.47952	0.3517	0.999727	no
GB41627	GB41627	-	Group14.15:903622-910992	A-HYM-7-8-9	B-HYM-10-11-12	OK	57.6184	41.782	-0.46365	-1.08672	0.1043	0.999727	no
GB52161	GB52161	-	Group6.14:543990-546490	A-HYM-7-8-9	B-HYM-10-11-12	OK	11.5286	8.36224	-0.463259	-0.848458	0.16855	0.999727	no
GB41540	GB41540	-	GroupUn209:111-8045	A-HYM-7-8-9	B-HYM-10-11-12	NOTEST	0.232222	0.168468	-0.463033	0	1	1	no
GB47967	GB47967	-	Group7.19:194914-195943	A-HYM-7-8-9	B-HYM-10-11-12	OK	2.22528	1.61445	-0.462941	-0.630926	0.3111	0.999727	no
GB50276	GB50276	-	Group15.19:3578933-3582499	A-HYM-7-8-9	B-HYM-10-11-12	OK	54.565	39.6051	-0.46229	-1.3837	0.04745	0.862673	no
GB44058	GB44058	-	Group4.13:878540-898448	A-HYM-7-8-9	B-HYM-10-11-12	OK	22.4031	16.2622	-0.462179	-0.915109	0.1001	0.999727	no
GB54861	GB54861	-	Group1.8:270615-272660	A-HYM-7-8-9	B-HYM-10-11-12	OK	139.336	101.171	-0.461769	-1.46762	0.0738	0.991447	no
GB54216	GB54216	-	Group14.13:1501845-1510540	A-HYM-7-8-9	B-HYM-10-11-12	OK	149.873	108.883	-0.460966	-1.19334	0.05215	0.888331	no
GB53986	GB53986	-	GroupUn4513:4634-7164	A-HYM-7-8-9	B-HYM-10-11-12	OK	22.6833	16.4883	-0.46019	-0.833076	0.1766	0.999727	no
GB53098	GB53098	-	Group4.5:756082-757136	A-HYM-7-8-9	B-HYM-10-11-12	NOTEST	0.0167116	0.0121492	-0.459984	0	1	1	no
GB47461	GB47461	-	Group1.29:282450-288011	A-HYM-7-8-9	B-HYM-10-11-12	OK	22.4772	16.3408	-0.459982	-0.938796	0.1958	0.999727	no
GB46662	GB46662	-	Group11.1:621015-635886	A-HYM-7-8-9	B-HYM-10-11-12	OK	21.2248	15.4373	-0.459327	-2.68562	0.44025	0.999727	no
GB50945	GB50945	-	Group10.26:1643381-1647182	A-HYM-7-8-9	B-HYM-10-11-12	OK	33.0271	24.0237	-0.459189	-1.18676	0.0575	0.917309	no
GB44261	GB44261	-	Group7.6:189235-195680	A-HYM-7-8-9	B-HYM-10-11-12	OK	4.2353	3.08083	-0.459145	-0.668536	0.27475	0.999727	no
GB41269	GB41269	-	Group3.16:860536-878542	A-HYM-7-8-9	B-HYM-10-11-12	NOTEST	0.439465	0.319722	-0.458929	0	1	1	no
GB53101	GB53101	-	Group4.5:551771-611710	A-HYM-7-8-9	B-HYM-10-11-12	OK	34.6142	25.1901	-0.458508	-0.565444	0.2765	0.999727	no
GB42154	GB42154	-	Group1.1:519898-521017	A-HYM-7-8-9	B-HYM-10-11-12	OK	1.50597	1.09613	-0.458266	-0.663409	0.42815	0.999727	no
GB53975	GB53975	-	Group1.42:803347-806150	A-HYM-7-8-9	B-HYM-10-11-12	OK	69.9576	50.9258	-0.458086	-1.32643	0.0496	0.874835	no
GB46223	GB46223	-	Group15.5:448751-451726	A-HYM-7-8-9	B-HYM-10-11-12	OK	2.0875	1.51977	-0.457921	-0.698349	0.416	0.999727	no
GB40666	GB40666	-	Group12.13:264897-271658	A-HYM-7-8-9	B-HYM-10-11-12	NOTEST	0.121314	0.0883256	-0.457837	0	1	1	no
GB44466	GB44466	-	Group5.14:2059875-2060094	A-HYM-7-8-9	B-HYM-10-11-12	OK	3.17522	2.31215	-0.457619	-1.11234	0.52545	0.999727	no
GB42425	GB42425	-	Group7.21:1286296-1293294	A-HYM-7-8-9	B-HYM-10-11-12	NOTEST	0.213546	0.155541	-0.457254	0	1	1	no
GB53069	GB53069	-	Group4.5:1788150-1791962	A-HYM-7-8-9	B-HYM-10-11-12	OK	108.389	78.9776	-0.456705	-0.672423	0.3257	0.999727	no
GB43586	GB43586	-	Group14.9:885345-891652	A-HYM-7-8-9	B-HYM-10-11-12	OK	1.93004	1.40638	-0.456646	-0.562837	0.2843	0.999727	no
GB48301	GB48301	-	Group7.18:242744-462877	A-HYM-7-8-9	B-HYM-10-11-12	OK	10.6324	7.75146	-0.455933	-0.736347	0.13845	0.999727	no
GB48955	GB48955	-	Group1.36:198362-211503	A-HYM-7-8-9	B-HYM-10-11-12	OK	24.3993	17.7887	-0.455879	-0.33887	0.5678	0.999727	no
GB52955	GB52955	-	Group6.23:1213650-1254823	A-HYM-7-8-9	B-HYM-10-11-12	OK	1.72719	1.25928	-0.455832	-0.502831	0.27315	0.999727	no
GB45924	GB45924	-	Group16.8:932265-937157	A-HYM-7-8-9	B-HYM-10-11-12	OK	19.6457	14.326	-0.455584	-1.08244	0.0902	0.999727	no
GB44894	GB44894	-	Group11.18:4337579-4340883	A-HYM-7-8-9	B-HYM-10-11-12	OK	117.234	85.4888	-0.455578	-1.58206	0.048	0.864784	no
GB41848	GB41848	-	Group8.9:113339-115471	A-HYM-7-8-9	B-HYM-10-11-12	OK	77.7747	56.7175	-0.455508	-1.41625	0.0558	0.904881	no
GB42681	GB42681	-	Group9.10:1733905-1738241	A-HYM-7-8-9	B-HYM-10-11-12	OK	41.4862	30.2659	-0.454941	-1.06563	0.05225	0.888729	no
GB45491	GB45491	-	Group1.35:493408-495527	A-HYM-7-8-9	B-HYM-10-11-12	OK	71.1887	51.966	-0.454079	-1.36781	0.05345	0.893164	no
GB52662	GB52662	-	GroupUn186:22181-25329	A-HYM-7-8-9	B-HYM-10-11-12	OK	84.3059	61.5427	-0.454045	-1.48919	0.0509	0.8827	no
GB54247	GB54247	-	Group10.24:303009-303848	A-HYM-7-8-9	B-HYM-10-11-12	OK	2.48543	1.815	-0.453526	-0.669402	0.4298	0.999727	no
GB54276	GB54276	-	Group10.24:298803-299661	A-HYM-7-8-9	B-HYM-10-11-12	OK	8.88011	6.48501	-0.453467	-0.855625	0.32425	0.999727	no
GB46579	GB46579	-	Group2.15:1150760-1159540	A-HYM-7-8-9	B-HYM-10-11-12	OK	13.0563	9.53581	-0.453318	-0.694734	0.28385	0.999727	no
GB54931	GB54931	-	Group1.41:587152-587555	A-HYM-7-8-9	B-HYM-10-11-12	OK	13.5453	9.89365	-0.453218	-1.39438	0.3675	0.999727	no
GB47650	GB47650	-	Group16.5:677384-679221	A-HYM-7-8-9	B-HYM-10-11-12	OK	140.623	102.726	-0.453022	-1.44119	0.12835	0.999727	no
GB49175	GB49175	-	Group3.14:145851-148442	A-HYM-7-8-9	B-HYM-10-11-12	OK	26.5984	19.4366	-0.452563	-0.966937	0.13445	0.999727	no
GB55269	GB55269	-	Group1.27:316503-322492	A-HYM-7-8-9	B-HYM-10-11-12	OK	44.5395	32.5826	-0.450984	-1.3066	0.04495	0.84502	no
GB50848	GB50848	-	Group2.11:1573520-1575216	A-HYM-7-8-9	B-HYM-10-11-12	OK	16.4533	12.0364	-0.450964	-1.07767	0.2675	0.999727	no
GB42514	GB42514	-	GroupUn5227:907-2474	A-HYM-7-8-9	B-HYM-10-11-12	OK	1.54152	1.12784	-0.450796	-0.608597	0.39265	0.999727	no
GB48051	GB48051	-	Group8.13:216853-217903	A-HYM-7-8-9	B-HYM-10-11-12	OK	3.035	2.22065	-0.450712	-0.647486	0.36895	0.999727	no
GB46102	GB46102	-	GroupUn85:10457-16236	A-HYM-7-8-9	B-HYM-10-11-12	OK	229.513	167.993	-0.450175	-1.28043	0.07345	0.990182	no
GB44075	GB44075	-	Group4.13:444399-451563	A-HYM-7-8-9	B-HYM-10-11-12	OK	2.23696	1.63736	-0.450161	-0.227423	0.59495	0.999727	no
GB50670	GB50670	-	Group13.5:141023-142297	A-HYM-7-8-9	B-HYM-10-11-12	OK	0.666981	0.48826	-0.449995	-0.583075	0.4064	0.999727	no
GB41549	GB41549	-	Group13.15:216130-255748	A-HYM-7-8-9	B-HYM-10-11-12	OK	1.39234	1.01927	-0.449981	-0.317843	0.3596	0.999727	no
GB53191	GB53191	-	Group1.7:530860-533128	A-HYM-7-8-9	B-HYM-10-11-12	OK	191.653	140.337	-0.449604	-1.34796	0.0474	0.862673	no
GB47498	GB47498	-	Group1.29:1092224-1100387	A-HYM-7-8-9	B-HYM-10-11-12	OK	21.426	15.6893	-0.449577	-0.680027	0.15265	0.999727	no
GB48663	GB48663	-	Group5.12:816804-818598	A-HYM-7-8-9	B-HYM-10-11-12	OK	2.18227	1.59825	-0.449339	-0.9072	0.3288	0.999727	no
GB54844	GB54844	-	Group1.8:49818-54102	A-HYM-7-8-9	B-HYM-10-11-12	OK	26.567	19.4609	-0.449055	-1.14275	0.09285	0.999727	no
GB43963	GB43963	-	Group11.3:4155-25763	A-HYM-7-8-9	B-HYM-10-11-12	OK	6.31312	4.62603	-0.44858	-0.679449	0.1777	0.999727	no
GB44284	GB44284	-	Group7.22:877792-878614	A-HYM-7-8-9	B-HYM-10-11-12	OK	9.37554	6.87059	-0.448467	-1.51061	0.3909	0.999727	no
GB51399	GB51399	-	Group8.4:162001-169999	A-HYM-7-8-9	B-HYM-10-11-12	OK	58.5852	42.9348	-0.448391	-1.26205	0.0475	0.862673	no
GB53667	GB53667	-	Group3.9:957010-959222	A-HYM-7-8-9	B-HYM-10-11-12	OK	110.161	80.7408	-0.448248	-1.36262	0.05425	0.89761	no
GB43137	GB43137	-	Group11.20:240885-244187	A-HYM-7-8-9	B-HYM-10-11-12	OK	8.29496	6.08025	-0.448104	-0.53305	0.23005	0.999727	no
GB48224	GB48224	-	Group13.4:380629-383469	A-HYM-7-8-9	B-HYM-10-11-12	OK	13.6398	9.99817	-0.448089	-0.782733	0.19845	0.999727	no
GB52205	GB52205	-	Group6.14:576739-584826	A-HYM-7-8-9	B-HYM-10-11-12	OK	2.62103	1.92129	-0.448058	-0.826144	0.18795	0.999727	no
GB41796	GB41796	-	Group8.9:604253-606867	A-HYM-7-8-9	B-HYM-10-11-12	OK	202.164	148.217	-0.447817	-1.44564	0.05245	0.889479	no
GB50014	GB50014	-	Group15.19:2113356-2118263	A-HYM-7-8-9	B-HYM-10-11-12	OK	29.9957	21.9929	-0.447718	-1.43782	0.0632	0.947603	no
GB53087	GB53087	-	Group4.5:951812-956088	A-HYM-7-8-9	B-HYM-10-11-12	OK	6.85258	5.02479	-0.447582	-0.0915395	0.88825	0.999727	no
GB45043	GB45043	-	Group11.18:1551869-1552001	A-HYM-7-8-9	B-HYM-10-11-12	OK	131.446	96.4015	-0.447339	-36.3823	0.7129	0.999727	no
GB42581	GB42581	-	Group9.10:4287824-4289453	A-HYM-7-8-9	B-HYM-10-11-12	OK	0.62173	0.456004	-0.447242	-0.426518	0.43935	0.999727	no
GB54166	GB54166	-	Group14.13:193722-195303	A-HYM-7-8-9	B-HYM-10-11-12	OK	29.7573	21.8254	-0.447236	-1.07184	0.11835	0.999727	no
GB45562	GB45562	-	GroupUn3:398903-411771	A-HYM-7-8-9	B-HYM-10-11-12	OK	547.078	401.334	-0.446943	-0.400695	0.42435	0.999727	no
GB48315	GB48315	-	GroupUn94:73068-74080	A-HYM-7-8-9	B-HYM-10-11-12	OK	213.689	156.797	-0.446615	-1.66448	0.0586	0.921491	no
GB48486	GB48486	-	Group14.5:349230-440223	A-HYM-7-8-9	B-HYM-10-11-12	OK	0.591281	0.43392	-0.446414	-0.454462	0.5498	0.999727	no
GB47872	GB47872	-	Group8.1:257528-261542	A-HYM-7-8-9	B-HYM-10-11-12	NOTEST	0.725846	0.532944	-0.445678	0	1	1	no
GB54340	GB54340	-	Group16.2:302263-305730	A-HYM-7-8-9	B-HYM-10-11-12	OK	61.1115	44.8733	-0.445587	-1.0101	0.14225	0.999727	no
GB48423	GB48423	-	Group10.23:731271-732183	A-HYM-7-8-9	B-HYM-10-11-12	OK	133.582	98.1118	-0.445226	-1.58952	0.09855	0.999727	no
GB45013	GB45013	-	Group11.18:2565251-2578337	A-HYM-7-8-9	B-HYM-10-11-12	OK	14.1983	10.4291	-0.445105	-0.333845	0.59355	0.999727	no
GB52455	GB52455	-	Group2.17:472468-477122	A-HYM-7-8-9	B-HYM-10-11-12	OK	47.5721	34.9719	-0.44392	-1.45262	0.0625	0.944313	no
GB48883	GB48883	-	Group5.4:221923-223944	A-HYM-7-8-9	B-HYM-10-11-12	OK	41.8379	30.7647	-0.443534	-1.00993	0.10615	0.999727	no
GB53738	GB53738	-	Group3.9:1485361-1487853	A-HYM-7-8-9	B-HYM-10-11-12	OK	115.772	85.1487	-0.443229	-4.16539	0.35815	0.999727	no
GB53362	GB53362	-	Group9.12:527114-532361	A-HYM-7-8-9	B-HYM-10-11-12	OK	110.733	81.4446	-0.4432	-1.13245	0.1331	0.999727	no
GB51409	GB51409	-	Group8.4:19281-49655	A-HYM-7-8-9	B-HYM-10-11-12	OK	0.637535	0.469033	-0.442815	-0.321757	0.39385	0.999727	no
GB51727	GB51727	-	Group8.21:234339-241994	A-HYM-7-8-9	B-HYM-10-11-12	OK	146.08	107.484	-0.442631	-1.21581	0.0545	0.898064	no
GB46159	GB46159	-	Group7.14:127223-129293	A-HYM-7-8-9	B-HYM-10-11-12	OK	6.23231	4.58653	-0.442363	-0.649165	0.20715	0.999727	no
GB50546	GB50546	-	Group15.14:327608-333425	A-HYM-7-8-9	B-HYM-10-11-12	NOTEST	0.0381694	0.0280924	-0.442237	0	1	1	no
GB46128	GB46128	-	Group3.18:70764-203515	A-HYM-7-8-9	B-HYM-10-11-12	OK	1.9528	1.43755	-0.441936	-0.128295	0.8686	0.999727	no
GB50778	GB50778	-	Group2.11:184111-200280	A-HYM-7-8-9	B-HYM-10-11-12	OK	20.9717	15.4405	-0.441723	-0.332466	0.7352	0.999727	no
GB52038	GB52038	-	Group12.17:139311-162335	A-HYM-7-8-9	B-HYM-10-11-12	OK	9.20502	6.77731	-0.441707	-0.701353	0.22075	0.999727	no
GB51709	GB51709	-	Group8.21:23170-24953	A-HYM-7-8-9	B-HYM-10-11-12	OK	58.5823	43.1333	-0.441661	-1.42751	0.0799	0.999727	no
GB46034	GB46034	-	Group6.15:9398-13796	A-HYM-7-8-9	B-HYM-10-11-12	OK	45.8056	33.7292	-0.441528	-1.14424	0.0789	0.999727	no
GB42085	GB42085	-	Group5.11:683074-701258	A-HYM-7-8-9	B-HYM-10-11-12	OK	34.591	25.4798	-0.441046	-0.360701	0.5826	0.999727	no
GB42472	GB42472	-	Group7.21:1121391-1123806	A-HYM-7-8-9	B-HYM-10-11-12	OK	1.61011	1.1861	-0.440931	-0.580602	0.35015	0.999727	no
GB52095	GB52095	-	Group12.17:2205449-2210356	A-HYM-7-8-9	B-HYM-10-11-12	OK	10.579	7.79388	-0.440792	-0.686254	0.2945	0.999727	no
GB48389	GB48389	-	Group10.23:337249-338554	A-HYM-7-8-9	B-HYM-10-11-12	NOTEST	0.192677	0.141951	-0.440783	0	1	1	no
GB41849	GB41849	-	Group8.9:116527-117927	A-HYM-7-8-9	B-HYM-10-11-12	OK	74.571	54.9444	-0.440644	-1.44408	0.07665	0.997504	no
GB45431	GB45431	-	Group6.37:468345-476487	A-HYM-7-8-9	B-HYM-10-11-12	OK	16.594	12.2306	-0.440165	-0.604	0.4392	0.999727	no
GB50473	GB50473	-	Group4.9:907918-916990	A-HYM-7-8-9	B-HYM-10-11-12	OK	0.696268	0.513271	-0.439922	-0.468297	0.4789	0.999727	no
GB52303	GB52303	-	Group5.2:285078-512834	A-HYM-7-8-9	B-HYM-10-11-12	OK	1.20062	0.885065	-0.439921	-0.462866	0.34685	0.999727	no
GB40441	GB40441	-	Group8.6:51602-55028	A-HYM-7-8-9	B-HYM-10-11-12	OK	19.2632	14.2022	-0.439731	-1.4177	0.13445	0.999727	no
GB50029	GB50029	-	Group15.19:1899275-1903559	A-HYM-7-8-9	B-HYM-10-11-12	OK	289.317	213.309	-0.439707	-0.561238	0.38705	0.999727	no
GB45478	GB45478	-	Group6.37:1290830-1300982	A-HYM-7-8-9	B-HYM-10-11-12	OK	7.6642	5.65251	-0.439243	-0.718703	0.2949	0.999727	no
GB43983	GB43983	-	Group11.3:358651-396852	A-HYM-7-8-9	B-HYM-10-11-12	OK	5.93135	4.37603	-0.438737	-0.337239	0.47555	0.999727	no
GB46606	GB46606	-	Group11.1:543942-545954	A-HYM-7-8-9	B-HYM-10-11-12	OK	96.8268	71.4465	-0.438544	-1.18558	0.0639	0.952116	no
GB48377	GB48377	-	Group10.23:583610-587439	A-HYM-7-8-9	B-HYM-10-11-12	OK	105.143	77.5971	-0.438279	-1.09947	0.0521	0.888331	no
GB54837	GB54837	-	Group1.8:267808-269260	A-HYM-7-8-9	B-HYM-10-11-12	OK	53.5551	39.5264	-0.438208	-1.07217	0.105	0.999727	no
GB48681	GB48681	-	Group5.12:1062171-1069698	A-HYM-7-8-9	B-HYM-10-11-12	OK	111.923	82.6205	-0.437932	-1.01631	0.16155	0.999727	no
GB54741	GB54741	-	Group13.3:171683-173574	A-HYM-7-8-9	B-HYM-10-11-12	OK	73.4758	54.2564	-0.437475	-1.28038	0.08605	0.999727	no
GB53496	GB53496	-	GroupUn87:9966-10179	A-HYM-7-8-9	B-HYM-10-11-12	OK	24.7758	18.3001	-0.437081	-1.64988	0.36335	0.999727	no
GB52446	GB52446	-	Group2.17:66631-77286	A-HYM-7-8-9	B-HYM-10-11-12	OK	4.93738	3.64751	-0.436835	-0.618732	0.22085	0.999727	no
GB44050	GB44050	-	Group4.13:935727-945644	A-HYM-7-8-9	B-HYM-10-11-12	OK	26.1394	19.3131	-0.436645	-0.293971	0.77775	0.999727	no
GB43781	GB43781	-	Group14.7:101070-103259	A-HYM-7-8-9	B-HYM-10-11-12	NOTEST	0.145875	0.107792	-0.436484	0	1	1	no
GB49975	GB49975	-	Group15.19:2656326-2658371	A-HYM-7-8-9	B-HYM-10-11-12	OK	118.916	87.8894	-0.43618	-1.40388	0.0621	0.941676	no
GB53937	GB53937	-	Group1.42:125122-134614	A-HYM-7-8-9	B-HYM-10-11-12	OK	34.9394	25.8258	-0.436042	-1.30168	0.05535	0.902337	no
GB42355	GB42355	-	Group6.36:210435-213274	A-HYM-7-8-9	B-HYM-10-11-12	OK	118.452	87.5726	-0.435754	-1.22578	0.0521	0.888331	no
GB50536	GB50536	-	Group15.14:390803-392520	A-HYM-7-8-9	B-HYM-10-11-12	OK	59.7672	44.1914	-0.435588	-1.2974	0.08085	0.999727	no
GB53067	GB53067	-	Group4.5:1804564-1807065	A-HYM-7-8-9	B-HYM-10-11-12	OK	162.143	119.902	-0.435401	-1.2799	0.0601	0.929922	no
GB43564	GB43564	-	Group14.9:1272306-1278900	A-HYM-7-8-9	B-HYM-10-11-12	OK	14.7538	10.9103	-0.435389	-0.816058	0.22285	0.999727	no
GB45323	GB45323	-	Group6.37:1236659-1236866	A-HYM-7-8-9	B-HYM-10-11-12	NOTEST	3.89024	2.87745	-0.435068	0	1	1	no
GB49492	GB49492	-	Group15.13:273915-276089	A-HYM-7-8-9	B-HYM-10-11-12	OK	101.115	74.8	-0.434892	-1.19709	0.05855	0.921491	no
GB49525	GB49525	-	Group4.6:850762-865686	A-HYM-7-8-9	B-HYM-10-11-12	OK	6.5034	4.81189	-0.434591	-0.689251	0.20185	0.999727	no
GB40552	GB40552	-	Group8.6:1528836-1579997	A-HYM-7-8-9	B-HYM-10-11-12	NOTEST	0.348787	0.258113	-0.434344	0	1	1	no
GB50969	GB50969	-	Group10.26:1135336-1146055	A-HYM-7-8-9	B-HYM-10-11-12	OK	61.6721	45.6395	-0.434336	-1.13771	0.06425	0.953503	no
GB52090	GB52090	-	Group12.17:1803935-1823223	A-HYM-7-8-9	B-HYM-10-11-12	OK	1.18705	0.878572	-0.434154	-0.337498	0.50575	0.999727	no
GB44735	GB44735	-	Group1.22:359813-367721	A-HYM-7-8-9	B-HYM-10-11-12	OK	18.3664	13.5941	-0.43409	-0.745398	0.26875	0.999727	no
GB56010	GB56010	-	Group3.1:71259-101642	A-HYM-7-8-9	B-HYM-10-11-12	OK	15.6761	11.6034	-0.434024	-0.855187	0.28005	0.999727	no
GB45477	GB45477	-	Group6.37:1284237-1287964	A-HYM-7-8-9	B-HYM-10-11-12	OK	59.0216	43.6986	-0.433657	-1.33425	0.0631	0.947379	no
GB47819	GB47819	-	Group5.15:121859-124883	A-HYM-7-8-9	B-HYM-10-11-12	OK	1.51709	1.12334	-0.433519	-0.532355	0.3234	0.999727	no
GB49701	GB49701	-	Group7.5:193189-198062	A-HYM-7-8-9	B-HYM-10-11-12	OK	16.3413	12.1002	-0.433497	-1.11507	0.08315	0.999727	no
GB43964	GB43964	-	Group11.3:26968-28491	A-HYM-7-8-9	B-HYM-10-11-12	OK	100.9	74.7241	-0.433285	-1.41532	0.07925	0.999727	no
GB54397	GB54397	-	Group16.2:1535302-1538640	A-HYM-7-8-9	B-HYM-10-11-12	NOTEST	0.242393	0.179533	-0.433095	0	1	1	no
GB40355	GB40355	-	Group8.6:1425949-1435627	A-HYM-7-8-9	B-HYM-10-11-12	OK	15.4621	11.4555	-0.432686	-0.883976	0.157	0.999727	no
GB50278	GB50278	-	Group15.19:3740782-3742499	A-HYM-7-8-9	B-HYM-10-11-12	OK	86.4359	64.0735	-0.431904	-1.20596	0.06905	0.972066	no
GB44367	GB44367	-	Group7.22:772823-774295	A-HYM-7-8-9	B-HYM-10-11-12	NOTEST	0.152	0.112677	-0.431882	0	1	1	no
GB49336	GB49336	-	Group12.16:196176-207188	A-HYM-7-8-9	B-HYM-10-11-12	OK	38.8838	28.8261	-0.431794	-1.04026	0.0664	0.963855	no
GB42401	GB42401	-	GroupUn217:8632-19008	A-HYM-7-8-9	B-HYM-10-11-12	OK	41.4451	30.7427	-0.43096	-1.06316	0.05635	0.908875	no
GB50970	GB50970	-	Group10.26:1130194-1132994	A-HYM-7-8-9	B-HYM-10-11-12	OK	77.1112	57.219	-0.430444	-1.36289	0.06655	0.963855	no
GB47396	GB47396	-	Group1.29:1056316-1058690	A-HYM-7-8-9	B-HYM-10-11-12	OK	257.084	190.772	-0.43039	-1.18318	0.07085	0.979403	no
GB50454	GB50454	-	Group4.9:225494-234201	A-HYM-7-8-9	B-HYM-10-11-12	OK	1.57396	1.16809	-0.430244	-0.449663	0.4597	0.999727	no
GB47560	GB47560	-	Group16.5:596907-597129	A-HYM-7-8-9	B-HYM-10-11-12	NOTEST	0.878148	0.652007	-0.429577	0	1	1	no
GB54371	GB54371	-	Group16.2:280088-281670	A-HYM-7-8-9	B-HYM-10-11-12	OK	81.0921	60.2131	-0.429485	-1.27878	0.0703	0.975843	no
GB53549	GB53549	-	Group6.32:94698-95259	A-HYM-7-8-9	B-HYM-10-11-12	OK	244.382	181.48	-0.429331	-2.4272	0.20535	0.999727	no
GB51625	GB51625	-	Group1.37:1928956-1929947	A-HYM-7-8-9	B-HYM-10-11-12	OK	44.2646	32.8718	-0.429305	-1.23952	0.1968	0.999727	no
GB40349	GB40349	-	Group8.6:1615479-1616764	A-HYM-7-8-9	B-HYM-10-11-12	OK	58.4211	43.4076	-0.428541	-1.29061	0.1077	0.999727	no
GB50829	GB50829	-	Group2.11:1158731-1219641	A-HYM-7-8-9	B-HYM-10-11-12	OK	0.532168	0.395484	-0.428263	-0.408108	0.3739	0.999727	no
GB50728	GB50728	-	Group2.11:1567500-1572033	A-HYM-7-8-9	B-HYM-10-11-12	OK	48.5676	36.0986	-0.428053	-1.0069	0.11015	0.999727	no
GB50702	GB50702	-	Group2.4:82196-82748	A-HYM-7-8-9	B-HYM-10-11-12	OK	37.9548	28.2105	-0.428052	-0.860198	0.19745	0.999727	no
GB55794	GB55794	-	Group3.8:64009-65440	A-HYM-7-8-9	B-HYM-10-11-12	OK	23.6241	17.5599	-0.427978	-0.991722	0.18975	0.999727	no
GB49330	GB49330	-	Group12.16:297095-300431	A-HYM-7-8-9	B-HYM-10-11-12	OK	39.3764	29.2779	-0.427517	-1.24268	0.0775	0.999215	no
GB41624	GB41624	-	Group14.15:939708-942531	A-HYM-7-8-9	B-HYM-10-11-12	OK	0.634515	0.47182	-0.427417	-0.459505	0.45245	0.999727	no
GB43736	GB43736	-	Group14.10:448263-452854	A-HYM-7-8-9	B-HYM-10-11-12	OK	40.6267	30.2133	-0.427246	-1.26101	0.06525	0.958971	no
GB54761	GB54761	-	Group13.3:59820-70599	A-HYM-7-8-9	B-HYM-10-11-12	OK	136.381	101.452	-0.426852	-1.10505	0.12375	0.999727	no
GB53131	GB53131	-	Group4.5:897394-899357	A-HYM-7-8-9	B-HYM-10-11-12	OK	229.489	170.728	-0.426725	-1.3712	0.0625	0.944313	no
GB48575	GB48575	-	Group6.16:153278-158835	A-HYM-7-8-9	B-HYM-10-11-12	OK	67.2971	50.0757	-0.426433	-1.33572	0.06925	0.972066	no
GB53024	GB53024	-	Group4.16:569265-574299	A-HYM-7-8-9	B-HYM-10-11-12	OK	96.3955	71.7328	-0.426332	-0.631781	0.46055	0.999727	no
GB46081	GB46081	-	Group6.15:535989-537127	A-HYM-7-8-9	B-HYM-10-11-12	NOTEST	0.0269174	0.0200351	-0.426012	0	1	1	no
GB55607	GB55607	-	Group2.19:1896558-1904590	A-HYM-7-8-9	B-HYM-10-11-12	OK	9.57522	7.12735	-0.425939	-0.191069	0.84295	0.999727	no
GB43709	GB43709	-	Group14.10:404541-411256	A-HYM-7-8-9	B-HYM-10-11-12	OK	25.1062	18.6987	-0.425111	-1.01489	0.14135	0.999727	no
GB47666	GB47666	-	Group1.2:790268-791609	A-HYM-7-8-9	B-HYM-10-11-12	OK	167.404	124.687	-0.425022	-1.63637	0.067	0.963855	no
GB55148	GB55148	-	Group11.6:1174355-1179544	A-HYM-7-8-9	B-HYM-10-11-12	OK	79.1496	58.9564	-0.424932	-1.16756	0.0607	0.932795	no
GB45831	GB45831	-	Group1.21:399498-401489	A-HYM-7-8-9	B-HYM-10-11-12	OK	79.13	58.9674	-0.424307	-1.28561	0.0708	0.979403	no
GB52735	GB52735	-	Group14.14:142583-143775	A-HYM-7-8-9	B-HYM-10-11-12	OK	198.296	147.771	-0.42429	-1.19955	0.07635	0.996308	no
GB43873	GB43873	-	Group8.8:200399-203079	A-HYM-7-8-9	B-HYM-10-11-12	OK	72.69	54.1706	-0.424247	-1.07719	0.0763	0.996308	no
GB55291	GB55291	-	Group1.27:168144-169152	A-HYM-7-8-9	B-HYM-10-11-12	OK	14.7602	11.0008	-0.424097	-0.733124	0.29575	0.999727	no
GB45625	GB45625	-	Group5.20:665462-670065	A-HYM-7-8-9	B-HYM-10-11-12	OK	22.6323	16.8768	-0.42334	-0.917345	0.06975	0.972889	no
GB52187	GB52187	-	Group6.14:386490-425719	A-HYM-7-8-9	B-HYM-10-11-12	OK	12.9734	9.67473	-0.423261	-1.47426	0.4276	0.999727	no
GB50730	GB50730	-	Group2.11:1405728-1415496	A-HYM-7-8-9	B-HYM-10-11-12	OK	96.2114	71.7608	-0.423012	-0.898747	0.1435	0.999727	no
GB50103	GB50103	-	Group15.19:268297-270120	A-HYM-7-8-9	B-HYM-10-11-12	OK	25.1758	18.7829	-0.422616	-1.15979	0.1689	0.999727	no
GB51300	GB51300	-	Group16.4:192922-230473	A-HYM-7-8-9	B-HYM-10-11-12	NOTEST	0.119959	0.0895027	-0.422544	0	1	1	no
GB40862	GB40862	-	Group1.10:1290367-1291342	A-HYM-7-8-9	B-HYM-10-11-12	OK	79.0364	58.972	-0.422488	-1.28989	0.1194	0.999727	no
GB54691	GB54691	-	Group15.10:400392-401452	A-HYM-7-8-9	B-HYM-10-11-12	OK	140.077	104.557	-0.421941	-1.36894	0.10365	0.999727	no
GB49459	GB49459	-	Group15.13:210649-219494	A-HYM-7-8-9	B-HYM-10-11-12	OK	25.9192	19.349	-0.421758	-0.711631	0.28925	0.999727	no
GB51354	GB51354	-	Group16.4:1651811-1673661	A-HYM-7-8-9	B-HYM-10-11-12	OK	0.648946	0.484554	-0.421442	-0.440255	0.362	0.999727	no
GB50596	GB50596	-	Group15.14:1233582-1235818	A-HYM-7-8-9	B-HYM-10-11-12	OK	65.4828	48.8978	-0.421347	-1.14506	0.1106	0.999727	no
GB42909	GB42909	-	Group9.10:4365816-4366765	A-HYM-7-8-9	B-HYM-10-11-12	OK	0.678726	0.506825	-0.421342	-0.348096	0.49735	0.999727	no
GB44427	GB44427	-	Group5.14:2489945-2492514	A-HYM-7-8-9	B-HYM-10-11-12	OK	28.6488	21.3989	-0.420938	-1.29367	0.1286	0.999727	no
GB40859	GB40859	-	Group1.10:1261785-1267170	A-HYM-7-8-9	B-HYM-10-11-12	OK	7.69575	5.74875	-0.420815	-0.838665	0.12315	0.999727	no
GB43541	GB43541	-	Group14.9:1492111-1500056	A-HYM-7-8-9	B-HYM-10-11-12	OK	77.2437	57.7036	-0.420757	-1.07537	0.1989	0.999727	no
GB51299	GB51299	-	Group16.4:231891-241069	A-HYM-7-8-9	B-HYM-10-11-12	OK	9.41946	7.03785	-0.420508	-0.708078	0.13175	0.999727	no
GB53373	GB53373	-	Group9.12:332290-355478	A-HYM-7-8-9	B-HYM-10-11-12	OK	5.88326	4.39584	-0.420477	-0.0943693	0.86345	0.999727	no
GB41568	GB41568	-	Group2.9:312594-336114	A-HYM-7-8-9	B-HYM-10-11-12	OK	59.601	44.5511	-0.419876	-0.971429	0.19885	0.999727	no
GB46973	GB46973	-	GroupUn55:13173-23323	A-HYM-7-8-9	B-HYM-10-11-12	OK	0.535617	0.400412	-0.419717	-0.491836	0.3789	0.999727	no
GB55561	GB55561	-	Group2.19:830479-831314	A-HYM-7-8-9	B-HYM-10-11-12	OK	61.1502	45.7169	-0.419631	-1.24868	0.18815	0.999727	no
GB43945	GB43945	-	Group11.3:338611-346471	A-HYM-7-8-9	B-HYM-10-11-12	OK	19.2585	14.3996	-0.41947	-1.09479	0.0684	0.970561	no
GB43425	GB43425	-	Group2.7:552734-593437	A-HYM-7-8-9	B-HYM-10-11-12	NOTEST	0.0458131	0.0342561	-0.4194	0	1	1	no
GB42804	GB42804	-	Group9.10:1206349-1223244	A-HYM-7-8-9	B-HYM-10-11-12	OK	5.42304	4.05612	-0.419	-0.757878	0.1281	0.999727	no
GB40524	GB40524	-	Group8.6:1110960-1115091	A-HYM-7-8-9	B-HYM-10-11-12	OK	1.64009	1.22676	-0.41892	-0.606687	0.47985	0.999727	no
GB47799	GB47799	-	Group13.10:752706-755914	A-HYM-7-8-9	B-HYM-10-11-12	OK	18.1845	13.602	-0.418889	-0.745949	0.111	0.999727	no
GB46136	GB46136	-	Group3.18:70764-203515	A-HYM-7-8-9	B-HYM-10-11-12	NOTEST	5.11406	3.82545	-0.418841	0	1	1	no
GB49885	GB49885	-	Group13.12:24822-27484	A-HYM-7-8-9	B-HYM-10-11-12	OK	70.2784	52.5733	-0.418751	-1.03664	0.07015	0.974805	no
GB54042	GB54042	-	Group11.12:30034-32273	A-HYM-7-8-9	B-HYM-10-11-12	OK	41.3912	30.9637	-0.418747	-1.27918	0.0958	0.999727	no
GB41801	GB41801	-	Group8.9:577570-579392	A-HYM-7-8-9	B-HYM-10-11-12	OK	58.3985	43.6961	-0.418424	-0.914729	0.101	0.999727	no
GB53480	GB53480	-	Group9.12:1623245-1623500	A-HYM-7-8-9	B-HYM-10-11-12	OK	4.40256	3.29422	-0.418406	-0.928941	0.4613	0.999727	no
GB51034	GB51034	-	Group10.26:156894-161434	A-HYM-7-8-9	B-HYM-10-11-12	OK	1.18473	0.886691	-0.418051	-0.364989	0.49895	0.999727	no
GB46724	GB46724	-	Group5.9:222150-351829	A-HYM-7-8-9	B-HYM-10-11-12	NOTEST	0.119819	0.0896876	-0.417881	0	1	1	no
GB47389	GB47389	-	Group1.29:1176720-1181169	A-HYM-7-8-9	B-HYM-10-11-12	OK	60.3594	45.1865	-0.417688	-1.21559	0.0658	0.960186	no
GB43033	GB43033	-	GroupUn193:94473-110738	A-HYM-7-8-9	B-HYM-10-11-12	OK	26.376	19.7549	-0.417018	-0.959269	0.3119	0.999727	no
GB50129	GB50129	-	Group15.19:219648-233815	A-HYM-7-8-9	B-HYM-10-11-12	OK	2.05066	1.53597	-0.416938	-0.0885623	0.9139	0.999727	no
GB55530	GB55530	-	Group2.19:309688-384922	A-HYM-7-8-9	B-HYM-10-11-12	OK	21.2963	15.9521	-0.416859	-0.685649	0.34955	0.999727	no
GB52015	GB52015	-	Group12.17:775498-778055	A-HYM-7-8-9	B-HYM-10-11-12	NOTEST	0.0491244	0.0368042	-0.416568	0	1	1	no
GB44512	GB44512	-	Group5.14:1099746-1102705	A-HYM-7-8-9	B-HYM-10-11-12	OK	30.5973	22.9407	-0.415496	-1.15589	0.0989	0.999727	no
GB55571	GB55571	-	Group2.19:980433-982329	A-HYM-7-8-9	B-HYM-10-11-12	OK	51.4636	38.5878	-0.415407	-1.14874	0.1114	0.999727	no
GB48602	GB48602	-	Group6.16:680923-683773	A-HYM-7-8-9	B-HYM-10-11-12	OK	48.8116	36.6058	-0.415153	-1.07403	0.0886	0.999727	no
GB41446	GB41446	-	Group6.20:827089-834053	A-HYM-7-8-9	B-HYM-10-11-12	OK	197.175	147.9	-0.414852	-0.850421	0.0977	0.999727	no
GB54893	GB54893	-	Group4.4:131942-317118	A-HYM-7-8-9	B-HYM-10-11-12	OK	4.38513	3.29033	-0.414388	-0.618724	0.22555	0.999727	no
GB52017	GB52017	-	Group12.17:658867-667158	A-HYM-7-8-9	B-HYM-10-11-12	OK	1.72908	1.29751	-0.414254	-0.181875	0.73575	0.999727	no
GB41314	GB41314	-	Group5.18:72003-82428	A-HYM-7-8-9	B-HYM-10-11-12	OK	6.91078	5.18591	-0.414251	-0.711907	0.2015	0.999727	no
GB42356	GB42356	-	Group6.36:157523-162700	A-HYM-7-8-9	B-HYM-10-11-12	OK	156.9	117.757	-0.414039	-0.841047	0.0908	0.999727	no
GB42327	GB42327	-	Group1.43:198684-241524	A-HYM-7-8-9	B-HYM-10-11-12	OK	22.0884	16.5786	-0.413974	-0.741145	0.1573	0.999727	no
GB53450	GB53450	-	Group9.12:1536479-1538024	A-HYM-7-8-9	B-HYM-10-11-12	OK	2.61539	1.96347	-0.413624	-0.680464	0.45155	0.999727	no
GB40959	GB40959	-	Group1.9:134858-136917	A-HYM-7-8-9	B-HYM-10-11-12	NOTEST	0.105132	0.0789279	-0.413598	0	1	1	no
GB52702	GB52702	-	Group14.14:866065-872181	A-HYM-7-8-9	B-HYM-10-11-12	OK	70.503	52.9366	-0.413418	-1.05703	0.0773	0.999215	no
GB41747	GB41747	-	GroupUn19:69744-164062	A-HYM-7-8-9	B-HYM-10-11-12	OK	3.51121	2.63643	-0.413384	-0.703644	0.15735	0.999727	no
GB55133	GB55133	-	GroupUn299:50232-50420	A-HYM-7-8-9	B-HYM-10-11-12	OK	17.6067	13.2226	-0.413126	-5.14469	0.41815	0.999727	no
GB54160	GB54160	-	Group14.13:23117-24269	A-HYM-7-8-9	B-HYM-10-11-12	NOTEST	0.0672122	0.050482	-0.412952	0	1	1	no
GB54518	GB54518	-	Group8.7:316931-319126	A-HYM-7-8-9	B-HYM-10-11-12	OK	0.359205	0.269798	-0.412926	-0.358874	0.47745	0.999727	no
GB54531	GB54531	-	Group8.7:328506-330691	A-HYM-7-8-9	B-HYM-10-11-12	NOTEST	0.1175	0.0882744	-0.412595	0	1	1	no
GB54612	GB54612	-	Group10.20:210266-215914	A-HYM-7-8-9	B-HYM-10-11-12	OK	2.29363	1.72333	-0.412438	-0.743284	0.6375	0.999727	no
GB43510	GB43510	-	Group11.14:80552-84075	A-HYM-7-8-9	B-HYM-10-11-12	OK	50.3339	37.8199	-0.412385	-1.00425	0.14195	0.999727	no
GB41167	GB41167	-	Group8.5:114882-117818	A-HYM-7-8-9	B-HYM-10-11-12	OK	6.18493	4.64739	-0.412335	-0.689466	0.24455	0.999727	no
GB50497	GB50497	-	GroupUn189:13293-19671	A-HYM-7-8-9	B-HYM-10-11-12	OK	68.2528	51.3124	-0.41158	-1.31815	0.09885	0.999727	no
GB44044	GB44044	-	Group4.13:987491-990120	A-HYM-7-8-9	B-HYM-10-11-12	OK	42.7506	32.1455	-0.411329	-1.15583	0.09395	0.999727	no
GB54510	GB54510	-	Group8.7:930497-932759	A-HYM-7-8-9	B-HYM-10-11-12	OK	77.5033	58.284	-0.411159	-1.09307	0.07205	0.983894	no
GB52321	GB52321	-	Group5.2:1554231-1569126	A-HYM-7-8-9	B-HYM-10-11-12	OK	3.33118	2.50535	-0.41102	-0.507987	0.2639	0.999727	no
GB54054	GB54054	-	Group11.12:135398-142449	A-HYM-7-8-9	B-HYM-10-11-12	OK	80.7939	60.77	-0.410887	-1.10763	0.06835	0.970561	no
GB46156	GB46156	-	GroupUn286:11792-22052	A-HYM-7-8-9	B-HYM-10-11-12	OK	3.0568	2.2994	-0.410765	-0.587611	0.27365	0.999727	no
GB51394	GB51394	-	Group8.4:202451-204326	A-HYM-7-8-9	B-HYM-10-11-12	OK	94.409	71.0197	-0.410705	-1.17753	0.091	0.999727	no
GB41888	GB41888	-	Group8.9:1074509-1083194	A-HYM-7-8-9	B-HYM-10-11-12	OK	21.9059	16.4801	-0.410591	-0.930149	0.0694	0.972066	no
GB41324	GB41324	-	Group5.18:18228-18617	A-HYM-7-8-9	B-HYM-10-11-12	OK	6.77172	5.09453	-0.410572	-0.869785	0.4225	0.999727	no
GB40769	GB40769	-	Group1.10:258387-262558	A-HYM-7-8-9	B-HYM-10-11-12	OK	961.555	723.508	-0.41036	-1.09012	0.10275	0.999727	no
GB49841	GB49841	-	Group11.13:124365-126827	A-HYM-7-8-9	B-HYM-10-11-12	OK	62.5163	47.0437	-0.41023	-1.04409	0.07325	0.989233	no
GB51432	GB51432	-	GroupUn95:4821-9122	A-HYM-7-8-9	B-HYM-10-11-12	OK	98.5903	74.2013	-0.410001	-1.25326	0.09095	0.999727	no
GB51649	GB51649	-	Group8.21:866506-871495	A-HYM-7-8-9	B-HYM-10-11-12	OK	20.7357	15.6088	-0.409759	-1.05548	0.0935	0.999727	no
GB42988	GB42988	-	Group4.10:80825-110996	A-HYM-7-8-9	B-HYM-10-11-12	OK	8.02934	6.04445	-0.409669	-0.136911	0.9011	0.999727	no
GB47083	GB47083	-	Group15.2:319971-381367	A-HYM-7-8-9	B-HYM-10-11-12	OK	24.5625	18.4961	-0.409238	-0.727857	0.1149	0.999727	no
GB49062	GB49062	-	Group3.4:752965-753369	A-HYM-7-8-9	B-HYM-10-11-12	OK	0.830042	0.625074	-0.409157	-0.495987	0.6922	0.999727	no
GB45725	GB45725	-	Group5.20:441832-459951	A-HYM-7-8-9	B-HYM-10-11-12	OK	2.69007	2.02618	-0.408886	-0.0446764	0.73855	0.999727	no
GB55772	GB55772	-	Group3.8:1093281-1098099	A-HYM-7-8-9	B-HYM-10-11-12	OK	15.7778	11.8856	-0.408686	-0.780167	0.181	0.999727	no
GB44221	GB44221	-	Group4.13:2272652-2275773	A-HYM-7-8-9	B-HYM-10-11-12	OK	15.3341	11.5515	-0.408659	-0.983623	0.1778	0.999727	no
GB42759	GB42759	-	Group9.10:275825-285502	A-HYM-7-8-9	B-HYM-10-11-12	OK	52.7458	39.7366	-0.408589	-1.23812	0.08385	0.999727	no
GB55581	GB55581	-	Group2.19:1228723-1230421	A-HYM-7-8-9	B-HYM-10-11-12	OK	318.186	239.837	-0.407814	-1.24754	0.0749	0.993169	no
GB55555	GB55555	-	Group2.19:777077-777748	A-HYM-7-8-9	B-HYM-10-11-12	OK	27.4547	20.6945	-0.407804	-6.13092	0.68985	0.999727	no
GB49916	GB49916	-	Group13.12:835415-883659	A-HYM-7-8-9	B-HYM-10-11-12	OK	1.04121	0.784857	-0.407764	-0.0620332	0.86945	0.999727	no
GB53371	GB53371	-	Group9.12:369024-371196	A-HYM-7-8-9	B-HYM-10-11-12	OK	12.6387	9.52948	-0.407382	-0.716897	0.2946	0.999727	no
GB45358	GB45358	-	Group6.37:468345-476487	A-HYM-7-8-9	B-HYM-10-11-12	OK	131.277	98.9975	-0.407156	-0.956282	0.12825	0.999727	no
GB56000	GB56000	-	Group3.1:127458-128307	A-HYM-7-8-9	B-HYM-10-11-12	NOTEST	0.218121	0.164495	-0.407084	0	1	1	no
GB48024	GB48024	-	Group1.4:110947-116327	A-HYM-7-8-9	B-HYM-10-11-12	OK	2.06794	1.55955	-0.407068	-0.391361	0.40705	0.999727	no
GB51631	GB51631	-	Group1.37:2298087-2310875	A-HYM-7-8-9	B-HYM-10-11-12	OK	7.66497	5.78087	-0.406993	-0.584137	0.2773	0.999727	no
GB49771	GB49771	-	Group2.18:472245-476031	A-HYM-7-8-9	B-HYM-10-11-12	OK	20.1499	15.1976	-0.40693	-0.986069	0.12105	0.999727	no
GB40848	GB40848	-	Group1.10:1119759-1121258	A-HYM-7-8-9	B-HYM-10-11-12	OK	7.32744	5.52699	-0.406815	-0.725794	0.30085	0.999727	no
GB47754	GB47754	-	Group1.2:875817-879208	A-HYM-7-8-9	B-HYM-10-11-12	OK	78.3077	59.0717	-0.406686	-1.14931	0.33735	0.999727	no
GB41723	GB41723	-	Group14.15:979273-984126	A-HYM-7-8-9	B-HYM-10-11-12	NOTEST	0.181116	0.136639	-0.406541	0	1	1	no
GB52140	GB52140	-	GroupUn2300:148-3905	A-HYM-7-8-9	B-HYM-10-11-12	OK	4.28152	3.23019	-0.406503	-0.556307	0.3037	0.999727	no
GB43179	GB43179	-	Group11.20:128066-135302	A-HYM-7-8-9	B-HYM-10-11-12	OK	52.4629	39.5826	-0.406431	-0.902005	0.07785	0.999727	no
GB53478	GB53478	-	Group9.12:1611231-1611792	A-HYM-7-8-9	B-HYM-10-11-12	NOTEST	0.485196	0.366103	-0.406319	0	1	1	no
GB40999	GB40999	-	Group4.11:91209-108344	A-HYM-7-8-9	B-HYM-10-11-12	OK	5.26813	3.97533	-0.406219	-0.6926	0.13575	0.999727	no
GB40251	GB40251	-	GroupUn101:12735-25671	A-HYM-7-8-9	B-HYM-10-11-12	OK	5.75715	4.34445	-0.406183	-0.692309	0.1573	0.999727	no
GB42690	GB42690	-	Group9.10:1684939-1690996	A-HYM-7-8-9	B-HYM-10-11-12	OK	40.6471	30.6766	-0.406015	-0.960735	0.177	0.999727	no
GB47869	GB47869	-	Group8.1:351467-390622	A-HYM-7-8-9	B-HYM-10-11-12	NOTEST	0.27506	0.207634	-0.405705	0	1	1	no
GB51742	GB51742	-	Group8.21:609153-613708	A-HYM-7-8-9	B-HYM-10-11-12	OK	22.7771	17.1956	-0.40554	-0.305875	0.5755	0.999727	no
GB47027	GB47027	-	Group3.15:372104-394415	A-HYM-7-8-9	B-HYM-10-11-12	NOTEST	0.549939	0.415272	-0.405215	0	1	1	no
GB47182	GB47182	-	GroupUn43:33995-42849	A-HYM-7-8-9	B-HYM-10-11-12	OK	68.8554	51.9944	-0.405212	-0.946515	0.12775	0.999727	no
GB41403	GB41403	-	Group9.4:22705-190342	A-HYM-7-8-9	B-HYM-10-11-12	OK	2.44832	1.84893	-0.405101	-0.447582	0.3594	0.999727	no
GB44639	GB44639	-	Group5.14:1941435-1941807	A-HYM-7-8-9	B-HYM-10-11-12	OK	4.88225	3.68722	-0.405014	-0.867478	0.45755	0.999727	no
GB47556	GB47556	-	Group16.5:640593-668823	A-HYM-7-8-9	B-HYM-10-11-12	OK	2.33425	1.76294	-0.40498	-0.43532	0.34665	0.999727	no
GB45381	GB45381	-	Group6.37:46436-54470	A-HYM-7-8-9	B-HYM-10-11-12	OK	29.4199	22.2242	-0.404662	-0.394002	0.59635	0.999727	no
GB43479	GB43479	-	Group2.7:884702-889125	A-HYM-7-8-9	B-HYM-10-11-12	OK	40.2545	30.4102	-0.404592	-0.908483	0.30365	0.999727	no
GB40368	GB40368	-	Group8.6:1199151-1199516	A-HYM-7-8-9	B-HYM-10-11-12	OK	7.70564	5.82133	-0.404566	-2.36452	0.6817	0.999727	no
GB45905	GB45905	-	Group2.8:41279-100347	A-HYM-7-8-9	B-HYM-10-11-12	OK	23.6387	17.8587	-0.404528	-0.841372	0.08015	0.999727	no
GB53949	GB53949	-	Group1.42:22938-30251	A-HYM-7-8-9	B-HYM-10-11-12	OK	38.559	29.1307	-0.404528	-1.10987	0.0739	0.991447	no
GB48962	GB48962	-	Group1.15:1109232-1111113	A-HYM-7-8-9	B-HYM-10-11-12	OK	21.0534	15.906	-0.404483	-0.738931	0.1791	0.999727	no
GB45337	GB45337	-	Group6.37:789588-791704	A-HYM-7-8-9	B-HYM-10-11-12	OK	30.9058	23.3535	-0.404241	-1.08176	0.1609	0.999727	no
GB45833	GB45833	-	Group1.21:388142-395231	A-HYM-7-8-9	B-HYM-10-11-12	OK	9.35024	7.0665	-0.404007	-0.78402	0.17955	0.999727	no
GB46523	GB46523	-	Group1.23:884420-888298	A-HYM-7-8-9	B-HYM-10-11-12	OK	73.8923	55.8595	-0.40362	-0.940549	0.08	0.999727	no
GB48997	GB48997	-	Group1.15:914451-916257	A-HYM-7-8-9	B-HYM-10-11-12	OK	21.7914	16.4742	-0.403551	-0.792474	0.2197	0.999727	no
GB55976	GB55976	-	GroupUn86:95191-107063	A-HYM-7-8-9	B-HYM-10-11-12	OK	11.4782	8.67778	-0.403497	-0.314919	0.6249	0.999727	no
GB53468	GB53468	-	Group9.12:1581114-1581607	A-HYM-7-8-9	B-HYM-10-11-12	OK	12.4302	9.40138	-0.402901	-0.755536	0.3624	0.999727	no
GB44996	GB44996	-	Group11.18:2869505-2873834	A-HYM-7-8-9	B-HYM-10-11-12	OK	3.37882	2.55576	-0.402768	-0.585556	0.24835	0.999727	no
GB54848	GB54848	-	Group1.8:8860-10862	A-HYM-7-8-9	B-HYM-10-11-12	OK	124.693	94.3291	-0.402609	-1.21888	0.0886	0.999727	no
GB41877	GB41877	-	Group8.9:636796-639259	A-HYM-7-8-9	B-HYM-10-11-12	OK	132.198	100.028	-0.402299	-1.1997	0.07845	0.999727	no
GB46909	GB46909	-	Group3.5:57078-62544	A-HYM-7-8-9	B-HYM-10-11-12	OK	36.3419	27.5021	-0.402089	-0.485563	0.30195	0.999727	no
GB48690	GB48690	-	Group2.3:168680-191866	A-HYM-7-8-9	B-HYM-10-11-12	OK	1.68954	1.27859	-0.402077	-0.543312	0.2484	0.999727	no
GB55180	GB55180	-	Group11.6:384530-462365	A-HYM-7-8-9	B-HYM-10-11-12	OK	6.96824	5.27462	-0.401729	-0.433992	0.506	0.999727	no
GB55406	GB55406	-	Group2.19:1907009-1908963	A-HYM-7-8-9	B-HYM-10-11-12	OK	1.26651	0.958819	-0.401531	-0.387451	0.4685	0.999727	no
GB49662	GB49662	-	GroupUn2473:948-4352	A-HYM-7-8-9	B-HYM-10-11-12	OK	0.958385	0.7256	-0.40143	-0.456416	0.40245	0.999727	no
GB45175	GB45175	-	Group11.18:2875359-2880080	A-HYM-7-8-9	B-HYM-10-11-12	OK	40.1332	30.3909	-0.401155	-1.127	0.0895	0.999727	no
GB41765	GB41765	-	Group8.9:1318644-1319866	A-HYM-7-8-9	B-HYM-10-11-12	OK	8.00773	6.06461	-0.400979	-1.26178	0.46905	0.999727	no
GB51348	GB51348	-	Group16.4:1554933-1568053	A-HYM-7-8-9	B-HYM-10-11-12	OK	12.2623	9.28728	-0.400902	-0.933548	0.0997	0.999727	no
GB48743	GB48743	-	Group10.27:628965-645242	A-HYM-7-8-9	B-HYM-10-11-12	OK	3.01318	2.28291	-0.400409	-0.416089	0.33595	0.999727	no
GB52254	GB52254	-	GroupUn22:48540-51527	A-HYM-7-8-9	B-HYM-10-11-12	OK	121.597	92.1413	-0.400192	-1.29344	0.07835	0.999727	no
GB44945	GB44945	-	Group11.18:3646410-3649948	A-HYM-7-8-9	B-HYM-10-11-12	OK	3.03736	2.30171	-0.400112	-0.630545	0.3184	0.999727	no
GB46888	GB46888	-	Group3.5:118793-120864	A-HYM-7-8-9	B-HYM-10-11-12	OK	41.4345	31.4018	-0.399985	-1.26713	0.1326	0.999727	no
GB41310	GB41310	-	Group5.18:100985-102708	A-HYM-7-8-9	B-HYM-10-11-12	OK	0.92009	0.697455	-0.399676	-0.422928	0.4388	0.999727	no
GB43418	GB43418	-	Group2.7:910925-912190	A-HYM-7-8-9	B-HYM-10-11-12	OK	71.5996	54.2839	-0.399428	-0.963298	0.1408	0.999727	no
GB50643	GB50643	-	Group3.19:78895-80489	A-HYM-7-8-9	B-HYM-10-11-12	OK	145.207	110.103	-0.399263	-1.19097	0.08145	0.999727	no
GB44573	GB44573	-	Group5.14:567023-577375	A-HYM-7-8-9	B-HYM-10-11-12	OK	73.1793	55.4905	-0.399194	-1.01913	0.13005	0.999727	no
GB43701	GB43701	-	Group14.10:593752-643257	A-HYM-7-8-9	B-HYM-10-11-12	OK	2.03017	1.53949	-0.399151	-0.548947	0.4991	0.999727	no
GB55793	GB55793	-	Group3.8:78631-88991	A-HYM-7-8-9	B-HYM-10-11-12	OK	55.416	42.0286	-0.398929	-1.0214	0.08525	0.999727	no
GB45906	GB45906	-	Group2.8:27606-28806	A-HYM-7-8-9	B-HYM-10-11-12	OK	122.831	93.1641	-0.398831	-1.07964	0.08835	0.999727	no
GB40267	GB40267	-	Group7.1:16153-18015	A-HYM-7-8-9	B-HYM-10-11-12	OK	100.377	76.1472	-0.398568	-1.21092	0.09065	0.999727	no
GB54571	GB54571	-	GroupUn97:1703-6663	A-HYM-7-8-9	B-HYM-10-11-12	OK	104.255	79.0902	-0.398546	-1.07284	0.08425	0.999727	no
GB49549	GB49549	-	Group4.6:232173-234941	A-HYM-7-8-9	B-HYM-10-11-12	OK	59.8815	45.4343	-0.39833	-1.21853	0.08995	0.999727	no
GB44176	GB44176	-	Group4.13:1231165-1235044	A-HYM-7-8-9	B-HYM-10-11-12	OK	34.7405	26.3684	-0.397808	-1.2073	0.0958	0.999727	no
GB52817	GB52817	-	GroupUn5035:511-787	A-HYM-7-8-9	B-HYM-10-11-12	OK	2.29223	1.74011	-0.397573	-0.727986	0.5678	0.999727	no
GB42048	GB42048	-	Group5.11:102341-103689	A-HYM-7-8-9	B-HYM-10-11-12	NOTEST	2.43018	1.84486	-0.397556	0	1	1	no
GB52350	GB52350	-	Group2.17:1322412-1326417	A-HYM-7-8-9	B-HYM-10-11-12	OK	46.8055	35.5323	-0.397545	-0.684761	0.32885	0.999727	no
GB53353	GB53353	-	Group9.12:737486-745292	A-HYM-7-8-9	B-HYM-10-11-12	OK	0.696645	0.529083	-0.396929	-0.42367	0.3651	0.999727	no
GB50062	GB50062	-	Group15.19:1315389-1316951	A-HYM-7-8-9	B-HYM-10-11-12	OK	2.06725	1.57012	-0.396839	-0.556417	0.4049	0.999727	no
GB45040	GB45040	-	Group11.18:1572684-1575600	A-HYM-7-8-9	B-HYM-10-11-12	OK	52.3894	39.7913	-0.396822	-0.939477	0.09005	0.999727	no
GB41181	GB41181	-	Group8.5:297299-308418	A-HYM-7-8-9	B-HYM-10-11-12	OK	63.6018	48.3123	-0.396676	-0.743293	0.2551	0.999727	no
GB42664	GB42664	-	Group9.10:1982135-1986210	A-HYM-7-8-9	B-HYM-10-11-12	OK	18.7506	14.2437	-0.396616	-0.882189	0.13125	0.999727	no
GB42420	GB42420	-	Group7.21:1504580-1507560	A-HYM-7-8-9	B-HYM-10-11-12	OK	35.2887	26.807	-0.396597	-0.987499	0.1077	0.999727	no
GB49221	GB49221	-	Group7.12:456982-458177	A-HYM-7-8-9	B-HYM-10-11-12	OK	64.5238	49.0156	-0.396592	-1.14831	0.1544	0.999727	no
GB50400	GB50400	-	Group4.9:1723856-1727348	A-HYM-7-8-9	B-HYM-10-11-12	OK	0.434897	0.330421	-0.396366	-0.381736	0.41855	0.999727	no
GB53515	GB53515	-	Group6.32:926597-928027	A-HYM-7-8-9	B-HYM-10-11-12	OK	21.2627	16.1554	-0.396305	-0.161814	0.7542	0.999727	no
GB54162	GB54162	-	Group14.13:71110-74243	A-HYM-7-8-9	B-HYM-10-11-12	OK	17.6299	13.3972	-0.396097	-0.527654	0.4126	0.999727	no
GB41332	GB41332	-	Group5.18:111938-127831	A-HYM-7-8-9	B-HYM-10-11-12	OK	97.4867	74.0814	-0.396094	-0.801942	0.15845	0.999727	no
GB52697	GB52697	-	Group14.14:944861-946474	A-HYM-7-8-9	B-HYM-10-11-12	OK	44.2466	33.6377	-0.395488	-1.15391	0.1443	0.999727	no
GB55157	GB55157	-	Group11.6:1059456-1060485	A-HYM-7-8-9	B-HYM-10-11-12	OK	118.21	89.8691	-0.395455	-1.33506	0.1222	0.999727	no
GB52436	GB52436	-	Group2.17:565465-571504	A-HYM-7-8-9	B-HYM-10-11-12	OK	19.974	15.1869	-0.395289	-0.903593	0.0914	0.999727	no
GB47162	GB47162	-	GroupUn274:3598-6197	A-HYM-7-8-9	B-HYM-10-11-12	OK	31.3609	23.849	-0.395037	-1.1269	0.1465	0.999727	no
GB55920	GB55920	-	Group4.7:63517-107144	A-HYM-7-8-9	B-HYM-10-11-12	OK	49.7247	37.8166	-0.394943	-0.582468	0.5344	0.999727	no
GB49836	GB49836	-	Group11.13:80131-81706	A-HYM-7-8-9	B-HYM-10-11-12	OK	17.6201	13.4007	-0.394917	-0.700329	0.1981	0.999727	no
GB54847	GB54847	-	Group1.8:295-8258	A-HYM-7-8-9	B-HYM-10-11-12	OK	6.2798	4.77604	-0.394904	-0.731477	0.2126	0.999727	no
GB43475	GB43475	-	Group2.7:627126-719354	A-HYM-7-8-9	B-HYM-10-11-12	OK	1.63645	1.24486	-0.394586	-0.29347	0.57285	0.999727	no
GB55358	GB55358	-	Group2.19:3475642-3485227	A-HYM-7-8-9	B-HYM-10-11-12	OK	3.36484	2.55977	-0.394523	-0.0538129	0.7714	0.999727	no
GB41770	GB41770	-	Group8.9:1248394-1249631	A-HYM-7-8-9	B-HYM-10-11-12	OK	106.154	80.7594	-0.394452	-1.1234	0.09855	0.999727	no
GB55817	GB55817	-	Group3.8:663739-757463	A-HYM-7-8-9	B-HYM-10-11-12	OK	31.0056	23.5916	-0.394257	-0.576346	0.36425	0.999727	no
GB48530	GB48530	-	Group6.16:668831-678582	A-HYM-7-8-9	B-HYM-10-11-12	OK	27.1027	20.6253	-0.394024	-1.08473	0.08095	0.999727	no
GB48758	GB48758	-	Group10.27:327197-328083	A-HYM-7-8-9	B-HYM-10-11-12	NOTEST	0.751834	0.57215	-0.394019	0	1	1	no
GB45026	GB45026	-	Group11.18:2249620-2253071	A-HYM-7-8-9	B-HYM-10-11-12	OK	294.018	223.761	-0.393945	-1.0296	0.1274	0.999727	no
GB53137	GB53137	-	Group4.5:945745-950525	A-HYM-7-8-9	B-HYM-10-11-12	OK	2.98753	2.27366	-0.393938	-0.593982	0.3467	0.999727	no
GB52971	GB52971	-	GroupUn3042:374-1519	A-HYM-7-8-9	B-HYM-10-11-12	OK	6.16296	4.69179	-0.393484	-0.874382	0.46335	0.999727	no
GB40645	GB40645	-	Group12.13:952220-1095162	A-HYM-7-8-9	B-HYM-10-11-12	OK	4.26167	3.24519	-0.393113	-0.171072	0.7575	0.999727	no
GB43694	GB43694	-	GroupUn18:108299-108971	A-HYM-7-8-9	B-HYM-10-11-12	OK	38.4429	29.2744	-0.393078	-1.04132	0.2378	0.999727	no
GB51070	GB51070	-	Group10.26:1063856-1065905	A-HYM-7-8-9	B-HYM-10-11-12	OK	73.3276	55.8429	-0.392984	-1.17619	0.1073	0.999727	no
GB50924	GB50924	-	Group10.26:1899605-1905061	A-HYM-7-8-9	B-HYM-10-11-12	OK	98.9057	75.3446	-0.39255	-1.24232	0.08625	0.999727	no
GB41491	GB41491	-	Group6.20:851191-853336	A-HYM-7-8-9	B-HYM-10-11-12	OK	56.037	42.6902	-0.392475	-1.28974	0.1169	0.999727	no
GB54659	GB54659	-	Group15.10:135205-136738	A-HYM-7-8-9	B-HYM-10-11-12	OK	176.144	134.291	-0.391395	-1.15677	0.09175	0.999727	no
GB42632	GB42632	-	Group9.10:2494035-2498380	A-HYM-7-8-9	B-HYM-10-11-12	OK	2.6219	1.99897	-0.391359	-0.589901	0.2976	0.999727	no
GB49421	GB49421	-	GroupUn126:5574-14195	A-HYM-7-8-9	B-HYM-10-11-12	OK	65.4572	49.9085	-0.391268	-0.822696	0.2445	0.999727	no
GB40577	GB40577	-	Group10.19:100984-105091	A-HYM-7-8-9	B-HYM-10-11-12	OK	33.5077	25.5542	-0.390931	-1.02166	0.1056	0.999727	no
GB41890	GB41890	-	Group8.9:1108274-1110812	A-HYM-7-8-9	B-HYM-10-11-12	OK	13.6358	10.4001	-0.390805	-0.667379	0.191	0.999727	no
GB43534	GB43534	-	Group14.9:1538236-1541737	A-HYM-7-8-9	B-HYM-10-11-12	OK	0.533748	0.407112	-0.390733	-0.406117	0.4792	0.999727	no
GB54451	GB54451	-	Group15.9:302785-312508	A-HYM-7-8-9	B-HYM-10-11-12	OK	48.0455	36.6482	-0.390662	-1.10717	0.11355	0.999727	no
GB53785	GB53785	-	Group7.10:238087-265202	A-HYM-7-8-9	B-HYM-10-11-12	OK	1.86559	1.42321	-0.390481	-0.389009	0.4528	0.999727	no
GB49335	GB49335	-	Group12.16:210819-211447	A-HYM-7-8-9	B-HYM-10-11-12	OK	3.32957	2.54016	-0.39042	-0.934859	0.64685	0.999727	no
GB40296	GB40296	-	Group16.1:243393-247028	A-HYM-7-8-9	B-HYM-10-11-12	OK	35.5069	27.0889	-0.390395	-0.95828	0.1159	0.999727	no
GB42773	GB42773	-	Group9.10:733355-747605	A-HYM-7-8-9	B-HYM-10-11-12	OK	49.5537	37.8068	-0.390346	-0.677244	0.33595	0.999727	no
GB40423	GB40423	-	Group8.6:181649-182468	A-HYM-7-8-9	B-HYM-10-11-12	OK	41.1697	31.421	-0.389855	-1.1495	0.27825	0.999727	no
GB45822	GB45822	-	Group1.21:493618-495737	A-HYM-7-8-9	B-HYM-10-11-12	OK	34.9678	26.6949	-0.389463	-0.98762	0.13205	0.999727	no
GB52365	GB52365	-	Group2.17:1008947-1011492	A-HYM-7-8-9	B-HYM-10-11-12	NOTEST	0.451364	0.344599	-0.389375	0	1	1	no
GB54110	GB54110	-	Group14.13:1222834-1228836	A-HYM-7-8-9	B-HYM-10-11-12	OK	4.33183	3.30879	-0.388672	-0.948219	0.2528	0.999727	no
GB50577	GB50577	-	Group15.14:655238-658721	A-HYM-7-8-9	B-HYM-10-11-12	OK	1.26207	0.964073	-0.388582	-0.480056	0.35895	0.999727	no
GB54018	GB54018	-	Group9.7:778903-779619	A-HYM-7-8-9	B-HYM-10-11-12	OK	9.49459	7.25361	-0.388407	-0.756417	0.3511	0.999727	no
GB52637	GB52637	-	Group10.25:36419-38850	A-HYM-7-8-9	B-HYM-10-11-12	OK	47.0902	35.9771	-0.38835	-1.18631	0.11355	0.999727	no
GB43702	GB43702	-	Group14.10:495842-559689	A-HYM-7-8-9	B-HYM-10-11-12	OK	6.75713	5.16312	-0.388169	-0.58428	0.2559	0.999727	no
GB50963	GB50963	-	Group10.26:1172200-1174568	A-HYM-7-8-9	B-HYM-10-11-12	OK	37.1655	28.399	-0.388122	-0.960207	0.1357	0.999727	no
GB47358	GB47358	-	Group12.15:6946-7529	A-HYM-7-8-9	B-HYM-10-11-12	OK	3.37057	2.57576	-0.387997	-0.894246	0.568	0.999727	no
GB51380	GB51380	-	GroupUn1840:2443-6826	A-HYM-7-8-9	B-HYM-10-11-12	OK	36.0267	27.5333	-0.387888	-0.781147	0.1907	0.999727	no
GB50908	GB50908	-	Group10.26:2245852-2258106	A-HYM-7-8-9	B-HYM-10-11-12	OK	7.72877	5.90809	-0.387546	-0.501981	0.3502	0.999727	no
GB49861	GB49861	-	Group13.12:940141-1140704	A-HYM-7-8-9	B-HYM-10-11-12	OK	0.464855	0.355421	-0.387254	-0.0724699	0.89475	0.999727	no
GB50947	GB50947	-	Group10.26:1607688-1629943	A-HYM-7-8-9	B-HYM-10-11-12	OK	26.0889	19.9473	-0.38724	-0.549847	0.36775	0.999727	no
GB40856	GB40856	-	Group1.10:1216824-1235616	A-HYM-7-8-9	B-HYM-10-11-12	OK	21.3646	16.3358	-0.387179	-0.615864	0.26295	0.999727	no
GB40406	GB40406	-	Group8.6:402216-405609	A-HYM-7-8-9	B-HYM-10-11-12	NOTEST	0.137115	0.104887	-0.386552	0	1	1	no
GB47612	GB47612	-	Group16.5:119522-119858	A-HYM-7-8-9	B-HYM-10-11-12	OK	108.723	83.1861	-0.386241	-1.3019	0.2306	0.999727	no
GB48009	GB48009	-	Group13.6:240408-264457	A-HYM-7-8-9	B-HYM-10-11-12	OK	15.6199	11.9521	-0.386119	-0.714664	0.24125	0.999727	no
GB42300	GB42300	-	Group1.43:714738-731940	A-HYM-7-8-9	B-HYM-10-11-12	OK	2.0306	1.5538	-0.386105	-0.52953	0.3031	0.999727	no
GB44156	GB44156	-	Group4.13:599939-609178	A-HYM-7-8-9	B-HYM-10-11-12	OK	10.4375	7.98724	-0.386001	-0.530003	0.39875	0.999727	no
GB47420	GB47420	-	Group1.29:434660-438857	A-HYM-7-8-9	B-HYM-10-11-12	OK	44.6991	34.2079	-0.385916	-0.997283	0.1003	0.999727	no
GB52420	GB52420	-	Group2.17:825820-826735	A-HYM-7-8-9	B-HYM-10-11-12	OK	85.369	65.3329	-0.385902	-1.09103	0.17025	0.999727	no
GB54259	GB54259	-	Group10.24:15-8865	A-HYM-7-8-9	B-HYM-10-11-12	OK	136.624	104.596	-0.385387	-1.15689	0.08655	0.999727	no
GB40398	GB40398	-	Group8.6:495930-498235	A-HYM-7-8-9	B-HYM-10-11-12	OK	53.1157	40.6652	-0.385343	-1.42804	0.1099	0.999727	no
GB53674	GB53674	-	Group3.9:633419-634671	A-HYM-7-8-9	B-HYM-10-11-12	OK	77.8106	59.5807	-0.385121	-1.27468	0.1439	0.999727	no
GB45554	GB45554	-	Group9.1:237207-245635	A-HYM-7-8-9	B-HYM-10-11-12	OK	48.0128	36.7708	-0.384858	-0.790945	0.32025	0.999727	no
GB48359	GB48359	-	Group10.23:730153-731250	A-HYM-7-8-9	B-HYM-10-11-12	OK	20.3907	15.6183	-0.384675	-0.789331	0.2496	0.999727	no
GB40166	GB40166	-	Group13.7:2186315-2188988	A-HYM-7-8-9	B-HYM-10-11-12	OK	283.476	217.144	-0.384576	-1.59551	0.15755	0.999727	no
GB55978	GB55978	-	GroupUn86:108739-110953	A-HYM-7-8-9	B-HYM-10-11-12	OK	79.9133	61.2191	-0.384454	-1.37579	0.10225	0.999727	no
GB49085	GB49085	-	Group3.4:378406-379603	A-HYM-7-8-9	B-HYM-10-11-12	OK	76.2131	58.3894	-0.384333	-1.32253	0.2086	0.999727	no
GB43486	GB43486	-	Group2.7:942570-947406	A-HYM-7-8-9	B-HYM-10-11-12	OK	121.955	93.4529	-0.384032	-1.2613	0.12605	0.999727	no
GB40408	GB40408	-	Group8.6:391658-394845	A-HYM-7-8-9	B-HYM-10-11-12	OK	0.728784	0.558625	-0.383611	-0.487418	0.41265	0.999727	no
GB47096	GB47096	-	GroupUn6:165870-170754	A-HYM-7-8-9	B-HYM-10-11-12	OK	39.6819	30.4175	-0.383582	-0.987103	0.0896	0.999727	no
GB41859	GB41859	-	Group8.9:438651-440505	A-HYM-7-8-9	B-HYM-10-11-12	OK	63.6062	48.7742	-0.383049	-0.915744	0.1142	0.999727	no
GB45298	GB45298	-	Group11.18:4717753-4722261	A-HYM-7-8-9	B-HYM-10-11-12	OK	51.0417	39.1405	-0.383016	-1.04169	0.1001	0.999727	no
GB45511	GB45511	-	Group1.35:90284-103463	A-HYM-7-8-9	B-HYM-10-11-12	OK	0.506022	0.388043	-0.382986	-0.357714	0.3919	0.999727	no
GB49268	GB49268	-	Group1.40:49971-89759	A-HYM-7-8-9	B-HYM-10-11-12	OK	1.30698	1.00243	-0.38274	-0.458044	0.35085	0.999727	no
GB49931	GB49931	-	Group15.19:3965065-3973614	A-HYM-7-8-9	B-HYM-10-11-12	OK	46.062	35.3289	-0.382727	-0.802934	0.25915	0.999727	no
GB54650	GB54650	-	Group15.10:182433-186563	A-HYM-7-8-9	B-HYM-10-11-12	OK	57.7943	44.3275	-0.382725	-1.077	0.09505	0.999727	no
GB47705	GB47705	-	Group1.2:119716-123373	A-HYM-7-8-9	B-HYM-10-11-12	NOTEST	0.0617402	0.0473576	-0.382615	0	1	1	no
GB51994	GB51994	-	Group12.17:1489481-1491174	A-HYM-7-8-9	B-HYM-10-11-12	OK	214.567	164.592	-0.382534	-1.16123	0.09855	0.999727	no
GB41141	GB41141	-	Group8.5:132568-136205	A-HYM-7-8-9	B-HYM-10-11-12	OK	35.7194	27.4033	-0.382357	-1.12786	0.11155	0.999727	no
GB53263	GB53263	-	GroupUn80:76964-77174	A-HYM-7-8-9	B-HYM-10-11-12	OK	112.679	86.4564	-0.38218	-1.891	0.321	0.999727	no
GB43809	GB43809	-	Group4.8:556897-560017	A-HYM-7-8-9	B-HYM-10-11-12	OK	16.6445	12.771	-0.382172	-0.906866	0.2169	0.999727	no
GB40083	GB40083	-	Group13.7:1059075-1062543	A-HYM-7-8-9	B-HYM-10-11-12	OK	88.407	67.8337	-0.382158	-0.994896	0.1148	0.999727	no
GB51509	GB51509	-	Group3.7:81423-85330	A-HYM-7-8-9	B-HYM-10-11-12	OK	2.07992	1.59608	-0.381997	-0.666416	0.5335	0.999727	no
GB42751	GB42751	-	Group9.10:43145-46382	A-HYM-7-8-9	B-HYM-10-11-12	OK	20.5906	15.8032	-0.381771	-0.971231	0.18255	0.999727	no
GB42926	GB42926	-	GroupUn156:24432-24717	A-HYM-7-8-9	B-HYM-10-11-12	OK	143.997	110.525	-0.381665	-1.89318	0.3013	0.999727	no
GB52030	GB52030	-	Group12.17:5312-37613	A-HYM-7-8-9	B-HYM-10-11-12	OK	42.0009	32.2386	-0.381633	-0.720767	0.1687	0.999727	no
GB55090	GB55090	-	Group12.8:354508-360205	A-HYM-7-8-9	B-HYM-10-11-12	OK	17.608	13.5176	-0.381393	-0.535882	0.4587	0.999727	no
GB53877	GB53877	-	GroupUn267:16996-19460	A-HYM-7-8-9	B-HYM-10-11-12	OK	7.45456	5.72326	-0.381285	-0.778811	0.3074	0.999727	no
GB48366	GB48366	-	Group10.23:671260-675668	A-HYM-7-8-9	B-HYM-10-11-12	OK	1338.5	1027.73	-0.38116	-0.835973	0.1916	0.999727	no
GB51447	GB51447	-	GroupUn3153:126-3394	A-HYM-7-8-9	B-HYM-10-11-12	OK	0.322599	0.247712	-0.381075	-0.309122	0.4551	0.999727	no
GB44077	GB44077	-	Group4.13:426058-430112	A-HYM-7-8-9	B-HYM-10-11-12	OK	59.053	45.3499	-0.380912	-0.572884	0.46915	0.999727	no
GB55326	GB55326	-	Group1.32:31923-34156	A-HYM-7-8-9	B-HYM-10-11-12	OK	9.66049	7.41995	-0.380687	-0.58047	0.25715	0.999727	no
GB40124	GB40124	-	Group13.7:637571-646571	A-HYM-7-8-9	B-HYM-10-11-12	OK	23.7313	18.2282	-0.380615	-0.703584	0.29205	0.999727	no
GB45505	GB45505	-	Group1.35:143354-144028	A-HYM-7-8-9	B-HYM-10-11-12	OK	105.298	80.9047	-0.380179	-1.19962	0.1615	0.999727	no
GB48923	GB48923	-	Group1.36:198362-211503	A-HYM-7-8-9	B-HYM-10-11-12	OK	93.5739	71.9002	-0.38011	-1.20076	0.1219	0.999727	no
GB53938	GB53938	-	Group1.42:122864-125053	A-HYM-7-8-9	B-HYM-10-11-12	OK	48.3974	37.1881	-0.380086	-1.14241	0.1272	0.999727	no
GB40490	GB40490	-	Group8.6:494039-495748	A-HYM-7-8-9	B-HYM-10-11-12	OK	71.0424	54.59	-0.380043	-1.0472	0.1196	0.999727	no
GB54779	GB54779	-	Group13.3:493273-495805	A-HYM-7-8-9	B-HYM-10-11-12	OK	241.658	185.695	-0.380028	-1.34999	0.09675	0.999727	no
GB40864	GB40864	-	Group1.10:1296556-1303382	A-HYM-7-8-9	B-HYM-10-11-12	OK	12.583	9.671	-0.379734	-0.639458	0.3153	0.999727	no
GB48526	GB48526	-	Group6.16:722712-732493	A-HYM-7-8-9	B-HYM-10-11-12	OK	53.3589	41.0242	-0.379254	-0.920933	0.09735	0.999727	no
GB43505	GB43505	-	Group11.14:104609-105913	A-HYM-7-8-9	B-HYM-10-11-12	OK	24.2064	18.6117	-0.379178	-3.44096	0.53775	0.999727	no
GB45096	GB45096	-	Group11.18:392475-400075	A-HYM-7-8-9	B-HYM-10-11-12	OK	15.2955	11.7616	-0.379018	-0.351108	0.5546	0.999727	no
GB47545	GB47545	-	Group16.5:805708-807842	A-HYM-7-8-9	B-HYM-10-11-12	OK	11.8318	9.10012	-0.378713	-0.617915	0.24255	0.999727	no
GB46976	GB46976	-	GroupUn55:80562-90649	A-HYM-7-8-9	B-HYM-10-11-12	OK	10.3962	7.99649	-0.378612	-0.647999	0.28945	0.999727	no
GB41680	GB41680	-	Group14.15:69729-81802	A-HYM-7-8-9	B-HYM-10-11-12	OK	43.3826	33.3733	-0.378421	-0.752132	0.1037	0.999727	no
GB41195	GB41195	-	Group15.3:80023-83798	A-HYM-7-8-9	B-HYM-10-11-12	OK	6.07867	4.67624	-0.378409	-0.698977	0.2832	0.999727	no
GB46249	GB46249	-	Group7.7:162944-166283	A-HYM-7-8-9	B-HYM-10-11-12	OK	53.6574	41.2841	-0.378192	-1.48658	0.13745	0.999727	no
GB51496	GB51496	-	Group3.7:50868-53882	A-HYM-7-8-9	B-HYM-10-11-12	OK	24.1322	18.5697	-0.378007	-0.869328	0.1478	0.999727	no
GB54693	GB54693	-	Group15.10:408247-410752	A-HYM-7-8-9	B-HYM-10-11-12	OK	74.7032	57.4908	-0.377839	-0.987201	0.1545	0.999727	no
GB51281	GB51281	-	Group16.4:1360757-1363905	A-HYM-7-8-9	B-HYM-10-11-12	OK	56.3832	43.399	-0.377606	-0.917558	0.1072	0.999727	no
GB54387	GB54387	-	Group16.2:551369-552429	A-HYM-7-8-9	B-HYM-10-11-12	OK	52.8437	40.679	-0.377446	-0.972622	0.193	0.999727	no
GB46601	GB46601	-	Group11.1:569757-574387	A-HYM-7-8-9	B-HYM-10-11-12	OK	9.43086	7.26025	-0.377369	-0.154987	0.8028	0.999727	no
GB50607	GB50607	-	Group15.14:1290382-1291608	A-HYM-7-8-9	B-HYM-10-11-12	OK	164.543	126.673	-0.377353	-1.14571	0.1118	0.999727	no
GB54420	GB54420	-	Group15.9:302785-312508	A-HYM-7-8-9	B-HYM-10-11-12	OK	15.77	12.1425	-0.377119	-0.595509	0.49525	0.999727	no
GB47354	GB47354	-	Group10.28:406731-433433	A-HYM-7-8-9	B-HYM-10-11-12	OK	9.73376	7.4948	-0.377108	-0.640247	0.24445	0.999727	no
GB44585	GB44585	-	Group5.14:731799-734261	A-HYM-7-8-9	B-HYM-10-11-12	OK	220.457	169.77	-0.376918	-0.884671	0.10735	0.999727	no
GB52887	GB52887	-	GroupUn81:2550-41642	A-HYM-7-8-9	B-HYM-10-11-12	OK	19.6583	15.1388	-0.376887	-0.903084	0.1779	0.999727	no
GB42707	GB42707	-	Group9.10:1035966-1038152	A-HYM-7-8-9	B-HYM-10-11-12	OK	41.0168	31.592	-0.376654	-1.02991	0.13345	0.999727	no
GB53269	GB53269	-	GroupUn107:38105-51121	A-HYM-7-8-9	B-HYM-10-11-12	OK	51.7896	39.9019	-0.376206	-0.960948	0.1205	0.999727	no
GB47966	GB47966	-	Group7.19:165796-173714	A-HYM-7-8-9	B-HYM-10-11-12	OK	1.30137	1.00271	-0.376134	-0.431527	0.39995	0.999727	no
GB51014	GB51014	-	Group10.26:112780-128687	A-HYM-7-8-9	B-HYM-10-11-12	OK	103.283	79.5796	-0.376125	-0.991509	0.10385	0.999727	no
GB50935	GB50935	-	Group10.26:1749832-1752436	A-HYM-7-8-9	B-HYM-10-11-12	OK	47.1691	36.3441	-0.376121	-1.08025	0.1214	0.999727	no
GB54098	GB54098	-	Group14.13:1420817-1422803	A-HYM-7-8-9	B-HYM-10-11-12	OK	61.1204	47.1014	-0.375884	-1.20181	0.1385	0.999727	no
GB51115	GB51115	-	Group10.26:1766660-1768089	A-HYM-7-8-9	B-HYM-10-11-12	OK	89.6639	69.0985	-0.375873	-1.11684	0.119	0.999727	no
GB40047	GB40047	-	GroupUn50:11821-14781	A-HYM-7-8-9	B-HYM-10-11-12	OK	14.1287	10.8928	-0.375258	-0.804135	0.24585	0.999727	no
GB47569	GB47569	-	Group16.5:489215-495630	A-HYM-7-8-9	B-HYM-10-11-12	OK	19.0507	14.6897	-0.375035	-0.827684	0.31555	0.999727	no
GB54359	GB54359	-	Group16.2:3361-43778	A-HYM-7-8-9	B-HYM-10-11-12	OK	3.46098	2.66888	-0.374946	-0.425639	0.3866	0.999727	no
GB48544	GB48544	-	Group6.16:414267-416072	A-HYM-7-8-9	B-HYM-10-11-12	OK	40.1029	30.928	-0.374791	-0.859351	0.14575	0.999727	no
GB50495	GB50495	-	GroupUn189:7920-8151	A-HYM-7-8-9	B-HYM-10-11-12	OK	73.4252	56.6283	-0.374752	-1.49779	0.34985	0.999727	no
GB54953	GB54953	-	Group1.41:66774-71366	A-HYM-7-8-9	B-HYM-10-11-12	OK	209.136	161.296	-0.37473	-1.04796	0.1136	0.999727	no
GB46653	GB46653	-	Group11.1:550156-554354	A-HYM-7-8-9	B-HYM-10-11-12	OK	73.8142	56.9296	-0.374719	-1.21656	0.1008	0.999727	no
GB53208	GB53208	-	Group1.7:348064-357646	A-HYM-7-8-9	B-HYM-10-11-12	OK	26.4474	20.4078	-0.374002	-0.707878	0.2089	0.999727	no
GB53865	GB53865	-	Group13.9:353127-362981	A-HYM-7-8-9	B-HYM-10-11-12	OK	11.3047	8.72342	-0.373963	-0.781589	0.1331	0.999727	no
GB54346	GB54346	-	Group16.2:271333-274358	A-HYM-7-8-9	B-HYM-10-11-12	OK	247.809	191.227	-0.373942	-0.954063	0.1599	0.999727	no
GB50816	GB50816	-	Group2.11:980709-982859	A-HYM-7-8-9	B-HYM-10-11-12	OK	21.4744	16.5758	-0.373541	-0.828388	0.22555	0.999727	no
GB47434	GB47434	-	Group1.29:282450-288011	A-HYM-7-8-9	B-HYM-10-11-12	OK	51.961	40.11	-0.373465	-0.986194	0.21345	0.999727	no
GB55304	GB55304	-	Group1.27:291790-301646	A-HYM-7-8-9	B-HYM-10-11-12	OK	20.1162	15.5287	-0.373414	-0.659522	0.25645	0.999727	no
GB45696	GB45696	-	Group5.20:235974-244288	A-HYM-7-8-9	B-HYM-10-11-12	OK	18.004	13.9002	-0.373216	-0.654222	0.3483	0.999727	no
GB51853	GB51853	-	Group1.14:129801-130544	A-HYM-7-8-9	B-HYM-10-11-12	OK	6.53794	5.04969	-0.372643	-0.600696	0.426	0.999727	no
GB55502	GB55502	-	Group2.19:35760-37229	A-HYM-7-8-9	B-HYM-10-11-12	OK	113.038	87.3374	-0.372132	-2.19446	0.3599	0.999727	no
GB43483	GB43483	-	Group2.7:903125-905564	A-HYM-7-8-9	B-HYM-10-11-12	OK	66.599	51.4607	-0.372031	-1.09813	0.11725	0.999727	no
GB50337	GB50337	-	Group1.3:303571-307216	A-HYM-7-8-9	B-HYM-10-11-12	OK	49.0224	37.8825	-0.37191	-1.14851	0.10895	0.999727	no
GB54649	GB54649	-	Group15.10:191770-205871	A-HYM-7-8-9	B-HYM-10-11-12	OK	63.8423	49.3428	-0.371672	-0.838657	0.1263	0.999727	no
GB41513	GB41513	-	Group6.20:1294121-1310098	A-HYM-7-8-9	B-HYM-10-11-12	NOTEST	0.170309	0.131711	-0.370781	0	1	1	no
GB43441	GB43441	-	Group2.7:248865-252271	A-HYM-7-8-9	B-HYM-10-11-12	OK	58.1996	45.0259	-0.370254	-0.962183	0.10325	0.999727	no
GB52754	GB52754	-	Group14.14:177396-183520	A-HYM-7-8-9	B-HYM-10-11-12	OK	59.0309	45.6697	-0.370233	-0.789015	0.323	0.999727	no
GB42629	GB42629	-	Group9.10:2602665-2603821	A-HYM-7-8-9	B-HYM-10-11-12	OK	30.6928	23.7458	-0.370228	-0.832661	0.23645	0.999727	no
GB50498	GB50498	-	GroupUn207:658-24089	A-HYM-7-8-9	B-HYM-10-11-12	OK	37.806	29.2493	-0.370209	-1.11709	0.099	0.999727	no
GB41642	GB41642	-	Group14.15:586762-587363	A-HYM-7-8-9	B-HYM-10-11-12	OK	33.3747	25.8268	-0.369884	-0.819661	0.32785	0.999727	no
GB40210	GB40210	-	Group12.5:478122-494438	A-HYM-7-8-9	B-HYM-10-11-12	NOTEST	0.0910283	0.0704423	-0.369873	0	1	1	no
GB54368	GB54368	-	Group16.2:271333-274358	A-HYM-7-8-9	B-HYM-10-11-12	OK	60.729	47.0003	-0.369715	-0.456693	0.46445	0.999727	no
GB50637	GB50637	-	Group3.19:9633-13580	A-HYM-7-8-9	B-HYM-10-11-12	OK	28.1197	21.7652	-0.369558	-0.710839	0.20765	0.999727	no
GB47047	GB47047	-	Group3.15:540351-542172	A-HYM-7-8-9	B-HYM-10-11-12	OK	23.864	18.4778	-0.369037	-1.09154	0.24415	0.999727	no
GB42778	GB42778	-	Group9.10:771319-777705	A-HYM-7-8-9	B-HYM-10-11-12	OK	79.7882	61.7843	-0.368936	-0.440586	0.5305	0.999727	no
GB54217	GB54217	-	Group14.13:1514726-1518603	A-HYM-7-8-9	B-HYM-10-11-12	OK	51.355	39.7725	-0.368732	-1.23572	0.1093	0.999727	no
GB54013	GB54013	-	Group9.7:327421-751734	A-HYM-7-8-9	B-HYM-10-11-12	NOTEST	0.300212	0.232513	-0.368671	0	1	1	no
GB52307	GB52307	-	Group5.2:738172-741525	A-HYM-7-8-9	B-HYM-10-11-12	OK	34.2428	26.5217	-0.368628	-1.18891	0.1283	0.999727	no
GB53018	GB53018	-	Group4.16:470324-505432	A-HYM-7-8-9	B-HYM-10-11-12	OK	15.0753	11.6764	-0.368588	-0.345387	0.59695	0.999727	no
GB45168	GB45168	-	Group11.18:2801978-2802314	A-HYM-7-8-9	B-HYM-10-11-12	OK	231.937	179.682	-0.368282	-1.40475	0.18	0.999727	no
GB43354	GB43354	-	GroupUn157:5187-13160	A-HYM-7-8-9	B-HYM-10-11-12	OK	3.45232	2.67463	-0.368227	-0.686733	0.4159	0.999727	no
GB52883	GB52883	-	Group7.3:150944-152891	A-HYM-7-8-9	B-HYM-10-11-12	OK	40.241	31.1793	-0.368077	-0.974155	0.1616	0.999727	no
GB53829	GB53829	-	Group3.12:176971-179324	A-HYM-7-8-9	B-HYM-10-11-12	OK	39.8831	30.9043	-0.36797	-0.96718	0.15275	0.999727	no
GB47482	GB47482	-	Group1.29:623478-625811	A-HYM-7-8-9	B-HYM-10-11-12	OK	98.6591	76.467	-0.367615	-1.04305	0.1148	0.999727	no
GB53275	GB53275	-	GroupUn68:47840-55814	A-HYM-7-8-9	B-HYM-10-11-12	OK	26.9416	20.8863	-0.367277	-0.739459	0.25025	0.999727	no
GB42741	GB42741	-	Group9.10:56637-58339	A-HYM-7-8-9	B-HYM-10-11-12	OK	17.3493	13.4502	-0.367254	-0.802609	0.37625	0.999727	no
GB47972	GB47972	-	Group7.19:218570-220845	A-HYM-7-8-9	B-HYM-10-11-12	OK	10.6627	8.26649	-0.367231	-0.728803	0.4137	0.999727	no
GB50589	GB50589	-	Group15.14:1164193-1167000	A-HYM-7-8-9	B-HYM-10-11-12	OK	97.3804	75.503	-0.367098	-0.62226	0.24545	0.999727	no
GB53418	GB53418	-	Group9.12:975137-977286	A-HYM-7-8-9	B-HYM-10-11-12	OK	65.3333	50.6573	-0.36705	-1.27738	0.13785	0.999727	no
GB46965	GB46965	-	Group3.5:789741-830251	A-HYM-7-8-9	B-HYM-10-11-12	OK	1.0209	0.791602	-0.366999	-0.517651	0.64415	0.999727	no
GB45932	GB45932	-	Group16.8:607752-615116	A-HYM-7-8-9	B-HYM-10-11-12	OK	20.3773	15.801	-0.36695	-0.876645	0.1364	0.999727	no
GB49311	GB49311	-	Group12.16:844716-855068	A-HYM-7-8-9	B-HYM-10-11-12	OK	102.349	79.3674	-0.366884	-0.709509	0.1924	0.999727	no
GB41179	GB41179	-	Group8.5:289795-293283	A-HYM-7-8-9	B-HYM-10-11-12	OK	39.3172	30.4922	-0.36672	-0.855497	0.1169	0.999727	no
GB40077	GB40077	-	Group13.7:1266663-1277033	A-HYM-7-8-9	B-HYM-10-11-12	OK	50.5266	39.1969	-0.366304	-0.805777	0.1128	0.999727	no
GB46449	GB46449	-	Group1.23:118415-119877	A-HYM-7-8-9	B-HYM-10-11-12	OK	26.0695	20.2304	-0.365843	-0.931004	0.24115	0.999727	no
GB46832	GB46832	-	GroupUn91:16137-33479	A-HYM-7-8-9	B-HYM-10-11-12	OK	32.9071	25.5367	-0.365824	-0.965839	0.14635	0.999727	no
GB44233	GB44233	-	GroupUn116:11360-66407	A-HYM-7-8-9	B-HYM-10-11-12	OK	2.89425	2.24633	-0.365621	-0.50365	0.4146	0.999727	no
GB50212	GB50212	-	Group15.19:2028179-2030333	A-HYM-7-8-9	B-HYM-10-11-12	OK	2.73105	2.11984	-0.365502	-0.48496	0.3727	0.999727	no
GB53792	GB53792	-	Group7.10:344759-357755	A-HYM-7-8-9	B-HYM-10-11-12	OK	0.552162	0.428611	-0.365423	-0.0455469	0.8234	0.999727	no
GB42295	GB42295	-	Group1.43:913351-916417	A-HYM-7-8-9	B-HYM-10-11-12	OK	23.8679	18.5299	-0.365215	-0.837447	0.14835	0.999727	no
GB53494	GB53494	-	Group9.12:1769916-1770369	A-HYM-7-8-9	B-HYM-10-11-12	NOTEST	0.131942	0.102438	-0.365142	0	1	1	no
GB45597	GB45597	-	GroupUn52:80839-90464	A-HYM-7-8-9	B-HYM-10-11-12	OK	41.3368	32.094	-0.365127	-1.19234	0.1454	0.999727	no
GB45118	GB45118	-	Group11.18:1462651-1464065	A-HYM-7-8-9	B-HYM-10-11-12	OK	23.0139	17.8687	-0.365071	-1.84866	0.47775	0.999727	no
GB43514	GB43514	-	Group11.14:62779-65308	A-HYM-7-8-9	B-HYM-10-11-12	NOTEST	0.362425	0.281446	-0.364822	0	1	1	no
GB41336	GB41336	-	Group5.18:141614-144726	A-HYM-7-8-9	B-HYM-10-11-12	OK	10.0718	7.82199	-0.364708	-0.754823	0.27585	0.999727	no
GB52863	GB52863	-	GroupUn4808:45-594	A-HYM-7-8-9	B-HYM-10-11-12	OK	4.78122	3.71323	-0.364702	-0.582628	0.45395	0.999727	no
GB51865	GB51865	-	Group1.14:416846-417154	A-HYM-7-8-9	B-HYM-10-11-12	NOTEST	3.7834	2.93838	-0.364663	0	1	1	no
GB52687	GB52687	-	Group14.14:1082770-1088373	A-HYM-7-8-9	B-HYM-10-11-12	OK	11.5277	8.95548	-0.36426	-0.684881	0.2064	0.999727	no
GB40719	GB40719	-	Group1.10:1268021-1277382	A-HYM-7-8-9	B-HYM-10-11-12	OK	3.18209	2.47209	-0.364245	-0.624802	0.27565	0.999727	no
GB48105	GB48105	-	Group7.24:764227-779055	A-HYM-7-8-9	B-HYM-10-11-12	OK	24.3066	18.8834	-0.36423	-1.19187	0.10265	0.999727	no
GB44439	GB44439	-	Group5.14:2407462-2409522	A-HYM-7-8-9	B-HYM-10-11-12	OK	143.296	111.331	-0.364138	-1.07225	0.10555	0.999727	no
GB45682	GB45682	-	Group5.20:48883-50447	A-HYM-7-8-9	B-HYM-10-11-12	OK	28.9277	22.4753	-0.364112	-0.799852	0.1825	0.999727	no
GB48801	GB48801	-	Group10.27:476471-476780	A-HYM-7-8-9	B-HYM-10-11-12	OK	71.8045	55.7906	-0.364051	-11.0201	0.6322	0.999727	no
GB54903	GB54903	-	Group1.41:1322754-1327999	A-HYM-7-8-9	B-HYM-10-11-12	NOTEST	0.0646425	0.0502344	-0.363807	0	1	1	no
GB55010	GB55010	-	Group1.41:940893-946349	A-HYM-7-8-9	B-HYM-10-11-12	OK	105.398	81.9165	-0.363616	-1.06321	0.109	0.999727	no
GB43951	GB43951	-	Group11.3:189125-190216	A-HYM-7-8-9	B-HYM-10-11-12	OK	27.9577	21.7301	-0.363552	-0.785898	0.25105	0.999727	no
GB42411	GB42411	-	Group7.21:1581472-1618512	A-HYM-7-8-9	B-HYM-10-11-12	OK	2.33348	1.8154	-0.362195	-0.442179	0.35435	0.999727	no
GB41337	GB41337	-	Group5.18:150334-152987	A-HYM-7-8-9	B-HYM-10-11-12	OK	1.23011	0.95725	-0.361817	-0.550689	0.42645	0.999727	no
GB50425	GB50425	-	Group4.9:457645-472820	A-HYM-7-8-9	B-HYM-10-11-12	OK	0.976157	0.759632	-0.361812	-0.492373	0.31425	0.999727	no
GB55466	GB55466	-	Group2.19:807722-811323	A-HYM-7-8-9	B-HYM-10-11-12	OK	67.6879	52.6943	-0.361252	-1.1548	0.11315	0.999727	no
GB55584	GB55584	-	Group2.19:1264049-1268558	A-HYM-7-8-9	B-HYM-10-11-12	OK	19.3708	15.08	-0.361239	-0.829394	0.1443	0.999727	no
GB48147	GB48147	-	Group7.24:390414-393921	A-HYM-7-8-9	B-HYM-10-11-12	OK	1.22165	0.95155	-0.360475	-0.4524	0.4022	0.999727	no
GB50875	GB50875	-	Group10.26:2674220-2675655	A-HYM-7-8-9	B-HYM-10-11-12	OK	1.42299	1.10845	-0.360377	-0.372282	0.43775	0.999727	no
GB52033	GB52033	-	Group12.17:5312-37613	A-HYM-7-8-9	B-HYM-10-11-12	OK	19.3241	15.0536	-0.360299	-0.417182	0.44295	0.999727	no
GB47591	GB47591	-	Group16.5:114354-115911	A-HYM-7-8-9	B-HYM-10-11-12	OK	62.3185	48.5484	-0.360237	-0.959976	0.1875	0.999727	no
GB46438	GB46438	-	Group1.23:339993-345066	A-HYM-7-8-9	B-HYM-10-11-12	OK	11.7988	9.19498	-0.359716	-0.687293	0.3022	0.999727	no
GB52642	GB52642	-	Group10.25:75806-78822	A-HYM-7-8-9	B-HYM-10-11-12	OK	23.1565	18.0471	-0.359653	-0.942613	0.18205	0.999727	no
GB46665	GB46665	-	Group4.3:218694-218925	A-HYM-7-8-9	B-HYM-10-11-12	NOTEST	0.284505	0.221745	-0.359552	0	1	1	no
GB40037	GB40037	-	GroupUn2585:281-1309	A-HYM-7-8-9	B-HYM-10-11-12	OK	53.3537	41.5901	-0.359347	-0.887352	0.29745	0.999727	no
GB40833	GB40833	-	Group1.10:974306-978671	A-HYM-7-8-9	B-HYM-10-11-12	OK	60.7109	47.3262	-0.359316	-0.755845	0.2081	0.999727	no
GB40952	GB40952	-	Group1.9:88983-91330	A-HYM-7-8-9	B-HYM-10-11-12	NOTEST	0.1425	0.111086	-0.359281	0	1	1	no
GB41836	GB41836	-	Group8.9:32935-38064	A-HYM-7-8-9	B-HYM-10-11-12	OK	91.3427	71.2106	-0.359197	-0.841727	0.12065	0.999727	no
GB45836	GB45836	-	Group1.21:375747-383978	A-HYM-7-8-9	B-HYM-10-11-12	OK	19.3038	15.0515	-0.358981	-0.335773	0.5468	0.999727	no
GB50016	GB50016	-	Group15.19:2059138-2061898	A-HYM-7-8-9	B-HYM-10-11-12	OK	53.9659	42.0864	-0.358695	-0.760224	0.26185	0.999727	no
GB51568	GB51568	-	Group1.37:1234935-1235758	A-HYM-7-8-9	B-HYM-10-11-12	NOTEST	0.400181	0.31209	-0.358688	0	1	1	no
GB42594	GB42594	-	Group9.10:3792975-3799004	A-HYM-7-8-9	B-HYM-10-11-12	NOTEST	0.0470611	0.0367025	-0.358657	0	1	1	no
GB45341	GB45341	-	Group6.37:682952-685968	A-HYM-7-8-9	B-HYM-10-11-12	OK	41.5041	32.3822	-0.358052	-1.01774	0.14425	0.999727	no
GB50085	GB50085	-	Group15.19:863547-900324	A-HYM-7-8-9	B-HYM-10-11-12	OK	261.707	204.218	-0.357839	-0.363605	0.5071	0.999727	no
GB43120	GB43120	-	Group11.20:491963-502086	A-HYM-7-8-9	B-HYM-10-11-12	OK	47.6047	37.1476	-0.357834	-0.273287	0.56555	0.999727	no
GB45814	GB45814	-	Group1.21:571531-578939	A-HYM-7-8-9	B-HYM-10-11-12	OK	73.2309	57.1459	-0.357803	-0.650031	0.2752	0.999727	no
GB47992	GB47992	-	Group13.6:279615-281305	A-HYM-7-8-9	B-HYM-10-11-12	OK	22.9005	17.8718	-0.357692	-0.611494	0.2323	0.999727	no
GB50732	GB50732	-	Group2.11:1398040-1401069	A-HYM-7-8-9	B-HYM-10-11-12	OK	18.8357	14.7054	-0.357122	-0.745019	0.20265	0.999727	no
GB49621	GB49621	-	GroupUn56:63253-76589	A-HYM-7-8-9	B-HYM-10-11-12	OK	137.186	107.113	-0.35699	-0.622625	0.41335	0.999727	no
GB52339	GB52339	-	Group2.17:1498426-1500113	A-HYM-7-8-9	B-HYM-10-11-12	OK	77.5391	60.5428	-0.35697	-1.11926	0.14175	0.999727	no
GB52623	GB52623	-	Group10.25:191635-201534	A-HYM-7-8-9	B-HYM-10-11-12	OK	12.7571	9.9614	-0.356878	-0.567636	0.389	0.999727	no
GB51545	GB51545	-	Group1.37:1900644-1923950	A-HYM-7-8-9	B-HYM-10-11-12	OK	2.73752	2.13771	-0.356806	-0.660944	0.25025	0.999727	no
GB48073	GB48073	-	Group6.7:112044-113671	A-HYM-7-8-9	B-HYM-10-11-12	OK	41.5002	32.41	-0.35668	-0.923087	0.2123	0.999727	no
GB46189	GB46189	-	Group15.5:273526-276936	A-HYM-7-8-9	B-HYM-10-11-12	OK	43.9282	34.3136	-0.356365	-0.95822	0.1273	0.999727	no
GB43213	GB43213	-	Group11.20:642900-646324	A-HYM-7-8-9	B-HYM-10-11-12	OK	27.9931	21.8673	-0.356295	-0.838217	0.15705	0.999727	no
GB41214	GB41214	-	Group3.16:586955-600950	A-HYM-7-8-9	B-HYM-10-11-12	OK	0.631563	0.493393	-0.35619	-0.363665	0.4761	0.999727	no
GB46743	GB46743	-	Group5.9:153421-166624	A-HYM-7-8-9	B-HYM-10-11-12	OK	97.5425	76.2063	-0.35612	-0.440848	0.5414	0.999727	no
GB41489	GB41489	-	Group6.20:838623-841338	A-HYM-7-8-9	B-HYM-10-11-12	OK	63.139	49.3441	-0.355654	-0.835024	0.1824	0.999727	no
GB46853	GB46853	-	Group3.5:562863-567896	A-HYM-7-8-9	B-HYM-10-11-12	OK	48.6903	38.0535	-0.355603	-0.545951	0.33345	0.999727	no
GB40948	GB40948	-	Group1.9:8625-13590	A-HYM-7-8-9	B-HYM-10-11-12	OK	84.7821	66.2635	-0.355546	-1.30141	0.1116	0.999727	no
GB46956	GB46956	-	Group3.5:628020-659300	A-HYM-7-8-9	B-HYM-10-11-12	OK	0.912879	0.713521	-0.355468	-0.322055	0.4802	0.999727	no
GB40909	GB40909	-	Group5.8:496212-500920	A-HYM-7-8-9	B-HYM-10-11-12	OK	57.5054	44.9524	-0.355299	-1.05221	0.1181	0.999727	no
GB40599	GB40599	-	Group12.13:2680175-2682081	A-HYM-7-8-9	B-HYM-10-11-12	OK	74.9003	58.5608	-0.355036	-1.12357	0.1363	0.999727	no
GB52990	GB52990	-	Group4.16:639470-641735	A-HYM-7-8-9	B-HYM-10-11-12	OK	67.9919	53.1739	-0.354646	-1.2834	0.12635	0.999727	no
GB55196	GB55196	-	Group11.6:288780-349151	A-HYM-7-8-9	B-HYM-10-11-12	OK	1.14823	0.898134	-0.354411	-0.414937	0.38555	0.999727	no
GB40845	GB40845	-	Group1.10:1101319-1109687	A-HYM-7-8-9	B-HYM-10-11-12	OK	35.6596	27.8949	-0.354292	-0.857566	0.1186	0.999727	no
GB47232	GB47232	-	Group11.16:808921-812507	A-HYM-7-8-9	B-HYM-10-11-12	OK	68.1156	53.2863	-0.354221	-1.22368	0.1182	0.999727	no
GB44172	GB44172	-	Group4.13:960918-967260	A-HYM-7-8-9	B-HYM-10-11-12	OK	22.0485	17.2524	-0.353878	-0.860373	0.13495	0.999727	no
GB43377	GB43377	-	Group2.13:287599-291913	A-HYM-7-8-9	B-HYM-10-11-12	OK	5.21114	4.07844	-0.353583	-0.830488	0.33875	0.999727	no
GB50004	GB50004	-	Group15.19:2205077-2206049	A-HYM-7-8-9	B-HYM-10-11-12	OK	219.544	171.824	-0.35358	-1.18252	0.12765	0.999727	no
GB42383	GB42383	-	Group6.36:285857-291547	A-HYM-7-8-9	B-HYM-10-11-12	OK	48.9708	38.3417	-0.353007	-1.2445	0.1205	0.999727	no
GB49851	GB49851	-	Group13.12:2012687-2013041	A-HYM-7-8-9	B-HYM-10-11-12	NOTEST	0.19734	0.154512	-0.352969	0	1	1	no
GB49312	GB49312	-	Group12.16:838357-842396	A-HYM-7-8-9	B-HYM-10-11-12	OK	26.4872	20.7414	-0.352781	-0.830737	0.2379	0.999727	no
GB42866	GB42866	-	Group9.10:2792732-2844772	A-HYM-7-8-9	B-HYM-10-11-12	OK	8.40028	6.57924	-0.352518	-0.610842	0.15765	0.999727	no
GB53634	GB53634	-	Group3.9:2279279-2285985	A-HYM-7-8-9	B-HYM-10-11-12	OK	19.2175	15.0527	-0.352397	-0.967572	0.13745	0.999727	no
GB49026	GB49026	-	Group14.1:215574-229426	A-HYM-7-8-9	B-HYM-10-11-12	OK	10.1094	7.91851	-0.352391	-0.464475	0.3698	0.999727	no
GB51162	GB51162	-	Group10.26:2379288-2380119	A-HYM-7-8-9	B-HYM-10-11-12	OK	3.49975	2.74137	-0.352354	-0.54291	0.44875	0.999727	no
GB53382	GB53382	-	Group9.12:14222-17842	A-HYM-7-8-9	B-HYM-10-11-12	OK	107.512	84.2151	-0.352351	-1.14078	0.1254	0.999727	no
GB41024	GB41024	-	Group1.17:694744-699804	A-HYM-7-8-9	B-HYM-10-11-12	OK	71.2811	55.8409	-0.352197	-1.01673	0.1466	0.999727	no
GB44625	GB44625	-	Group5.14:1282935-1284489	A-HYM-7-8-9	B-HYM-10-11-12	OK	0.873177	0.6841	-0.352066	-0.478613	0.512	0.999727	no
GB54842	GB54842	-	Group1.8:68614-71623	A-HYM-7-8-9	B-HYM-10-11-12	OK	58.043	45.4805	-0.351873	-1.05906	0.12925	0.999727	no
GB54331	GB54331	-	Group16.2:528447-531367	A-HYM-7-8-9	B-HYM-10-11-12	OK	449.216	352	-0.351833	-1.05197	0.14165	0.999727	no
GB51936	GB51936	-	Group1.31:294779-329443	A-HYM-7-8-9	B-HYM-10-11-12	NOTEST	0.460345	0.360795	-0.35154	0	1	1	no
GB50037	GB50037	-	Group15.19:1854218-1856463	A-HYM-7-8-9	B-HYM-10-11-12	OK	2.79201	2.18825	-0.351529	-0.503812	0.391	0.999727	no
GB51717	GB51717	-	Group8.21:78107-81368	A-HYM-7-8-9	B-HYM-10-11-12	OK	56.5062	44.2874	-0.351513	-1.14202	0.122	0.999727	no
GB46489	GB46489	-	Group1.23:266198-271609	A-HYM-7-8-9	B-HYM-10-11-12	OK	3.64944	2.86068	-0.351319	-0.438596	0.40295	0.999727	no
GB51424	GB51424	-	Group8.4:187800-188181	A-HYM-7-8-9	B-HYM-10-11-12	OK	1.38183	1.08338	-0.351038	-0.575043	0.6441	0.999727	no
GB44027	GB44027	-	Group4.13:1422400-1423874	A-HYM-7-8-9	B-HYM-10-11-12	OK	42.9117	33.6446	-0.350995	-0.982814	0.2023	0.999727	no
GB45506	GB45506	-	Group1.35:143255-143336	A-HYM-7-8-9	B-HYM-10-11-12	OK	736.352	577.353	-0.350941	-66.7658	0.63	0.999727	no
GB53407	GB53407	-	Group9.12:831487-836230	A-HYM-7-8-9	B-HYM-10-11-12	OK	0.92497	0.725251	-0.350926	-0.386066	0.43845	0.999727	no
GB55837	GB55837	-	Group3.8:1701738-1725493	A-HYM-7-8-9	B-HYM-10-11-12	OK	35.8623	28.1201	-0.350865	-0.804572	0.11905	0.999727	no
GB44343	GB44343	-	Group7.22:459466-462517	A-HYM-7-8-9	B-HYM-10-11-12	OK	40.7982	31.9909	-0.350846	-0.987423	0.17995	0.999727	no
GB49468	GB49468	-	Group15.13:13137-19171	A-HYM-7-8-9	B-HYM-10-11-12	OK	23.2407	18.2256	-0.350694	-0.94363	0.1397	0.999727	no
GB54579	GB54579	-	Group10.20:135447-139272	A-HYM-7-8-9	B-HYM-10-11-12	OK	47.7014	37.4097	-0.350616	-0.814141	0.14385	0.999727	no
GB55722	GB55722	-	Group6.38:752522-759143	A-HYM-7-8-9	B-HYM-10-11-12	OK	14.8575	11.6522	-0.350596	-0.308164	0.7028	0.999727	no
GB51312	GB51312	-	Group16.4:465242-467341	A-HYM-7-8-9	B-HYM-10-11-12	NOTEST	0.203172	0.159368	-0.350345	0	1	1	no
GB48030	GB48030	-	Group1.4:212077-216405	A-HYM-7-8-9	B-HYM-10-11-12	NOTEST	0.221903	0.174101	-0.350009	0	1	1	no
GB41794	GB41794	-	Group8.9:614591-621123	A-HYM-7-8-9	B-HYM-10-11-12	OK	143.605	112.67	-0.350003	-0.935288	0.1481	0.999727	no
GB47376	GB47376	-	Group1.29:1534820-1536185	A-HYM-7-8-9	B-HYM-10-11-12	OK	8.97237	7.03963	-0.349989	-2.11454	0.7039	0.999727	no
GB40143	GB40143	-	Group13.7:1172444-1172943	A-HYM-7-8-9	B-HYM-10-11-12	OK	0.651229	0.511081	-0.349611	-0.345947	0.64415	0.999727	no
GB55472	GB55472	-	Group2.19:629304-631053	A-HYM-7-8-9	B-HYM-10-11-12	OK	42.9847	33.736	-0.349537	-0.861378	0.19925	0.999727	no
GB46984	GB46984	-	GroupUn131:49505-50389	A-HYM-7-8-9	B-HYM-10-11-12	OK	8.79672	6.90416	-0.3495	-0.772057	0.45155	0.999727	no
GB47414	GB47414	-	Group1.29:573124-580872	A-HYM-7-8-9	B-HYM-10-11-12	OK	41.6433	32.6907	-0.349206	-0.941981	0.12415	0.999727	no
GB46134	GB46134	-	Group3.18:70764-203515	A-HYM-7-8-9	B-HYM-10-11-12	OK	14.1535	11.1112	-0.34915	-0.417163	0.49985	0.999727	no
GB49469	GB49469	-	Group15.13:4355-10615	A-HYM-7-8-9	B-HYM-10-11-12	OK	11.1736	8.77302	-0.348955	-0.53826	0.27935	0.999727	no
GB48845	GB48845	-	Group8.14:95529-96782	A-HYM-7-8-9	B-HYM-10-11-12	OK	38.717	30.3991	-0.348938	-0.7385	0.19645	0.999727	no
GB45909	GB45909	-	Group2.8:25953-26538	A-HYM-7-8-9	B-HYM-10-11-12	OK	1116.43	876.712	-0.348711	-0.940315	0.15705	0.999727	no
GB52927	GB52927	-	Group6.23:1176972-1205799	A-HYM-7-8-9	B-HYM-10-11-12	OK	1.21847	0.956923	-0.348595	-0.0734257	0.8859	0.999727	no
GB54394	GB54394	-	Group16.2:953925-957583	A-HYM-7-8-9	B-HYM-10-11-12	OK	1.56835	1.23174	-0.34855	-0.466885	0.5285	0.999727	no
GB44110	GB44110	-	Group4.13:52338-65012	A-HYM-7-8-9	B-HYM-10-11-12	OK	0.553429	0.434668	-0.348484	-0.0633433	0.9026	0.999727	no
GB45519	GB45519	-	Group1.35:334572-346092	A-HYM-7-8-9	B-HYM-10-11-12	NOTEST	0.0111713	0.00877653	-0.34808	0	1	1	no
GB49711	GB49711	-	GroupUn296:1317-9918	A-HYM-7-8-9	B-HYM-10-11-12	OK	33.9753	26.6951	-0.347913	-0.791589	0.1875	0.999727	no
GB47604	GB47604	-	Group16.5:53517-55641	A-HYM-7-8-9	B-HYM-10-11-12	OK	220.125	172.97	-0.347797	-1.04135	0.13445	0.999727	no
GB55099	GB55099	-	Group12.8:696004-703206	A-HYM-7-8-9	B-HYM-10-11-12	NOTEST	0.12967	0.101898	-0.347717	0	1	1	no
GB49780	GB49780	-	Group2.18:90155-93661	A-HYM-7-8-9	B-HYM-10-11-12	OK	22.7071	17.8452	-0.34761	-0.814939	0.20265	0.999727	no
GB50962	GB50962	-	Group10.26:1413304-1414687	A-HYM-7-8-9	B-HYM-10-11-12	OK	2.38987	1.87823	-0.34756	-0.358284	0.4212	0.999727	no
GB55041	GB55041	-	Group5.5:459230-459759	A-HYM-7-8-9	B-HYM-10-11-12	OK	2.82153	2.21797	-0.34724	-0.885157	0.7129	0.999727	no
GB51555	GB51555	-	Group1.37:1487144-1488071	A-HYM-7-8-9	B-HYM-10-11-12	OK	117.779	92.591	-0.347135	-0.917012	0.1517	0.999727	no
GB49508	GB49508	-	GroupUn3525:4718-5691	A-HYM-7-8-9	B-HYM-10-11-12	OK	3.75639	2.95318	-0.347075	-0.503561	0.4588	0.999727	no
GB49807	GB49807	-	Group2.18:922133-925804	A-HYM-7-8-9	B-HYM-10-11-12	OK	23.0485	18.1243	-0.346746	-0.307594	0.7414	0.999727	no
GB53840	GB53840	-	GroupUn47:117853-181939	A-HYM-7-8-9	B-HYM-10-11-12	OK	1.55399	1.22213	-0.346582	-0.355158	0.46575	0.999727	no
GB55223	GB55223	-	Group11.6:1050588-1059138	A-HYM-7-8-9	B-HYM-10-11-12	OK	30.5772	24.049	-0.346477	-0.87686	0.15585	0.999727	no
GB49779	GB49779	-	Group2.18:94686-99418	A-HYM-7-8-9	B-HYM-10-11-12	OK	104.478	82.1756	-0.346423	-0.223456	0.7278	0.999727	no
GB40904	GB40904	-	Group5.8:723555-725789	A-HYM-7-8-9	B-HYM-10-11-12	OK	50.824	39.981	-0.346197	-0.912192	0.15805	0.999727	no
GB45865	GB45865	-	Group1.21:375747-383978	A-HYM-7-8-9	B-HYM-10-11-12	OK	44.8022	35.2472	-0.34606	-0.683532	0.40325	0.999727	no
GB46013	GB46013	-	Group6.15:329936-338522	A-HYM-7-8-9	B-HYM-10-11-12	OK	26.8226	21.103	-0.346005	-0.829084	0.15105	0.999727	no
GB55659	GB55659	-	Group2.19:3547635-3551361	A-HYM-7-8-9	B-HYM-10-11-12	OK	63.0066	49.5786	-0.345787	-0.961266	0.1276	0.999727	no
GB48970	GB48970	-	Group1.15:367587-372706	A-HYM-7-8-9	B-HYM-10-11-12	NOTEST	0.350033	0.275464	-0.345626	0	1	1	no
GB46046	GB46046	-	Group6.15:122405-127276	A-HYM-7-8-9	B-HYM-10-11-12	OK	14.943	11.7597	-0.345616	-0.756756	0.20545	0.999727	no
GB54222	GB54222	-	Group10.24:1030991-1036693	A-HYM-7-8-9	B-HYM-10-11-12	OK	74.8892	58.9358	-0.345613	-1.08987	0.12605	0.999727	no
GB43150	GB43150	-	Group11.20:135981-138209	A-HYM-7-8-9	B-HYM-10-11-12	OK	99.117	78.013	-0.345418	-1.09338	0.12715	0.999727	no
GB51768	GB51768	-	Group8.21:940735-945996	A-HYM-7-8-9	B-HYM-10-11-12	OK	21.9971	17.3167	-0.345143	-0.69717	0.1956	0.999727	no
GB47022	GB47022	-	Group3.15:458695-470049	A-HYM-7-8-9	B-HYM-10-11-12	OK	15.9024	12.519	-0.345124	-0.740814	0.242	0.999727	no
GB52108	GB52108	-	Group12.17:2447428-2498245	A-HYM-7-8-9	B-HYM-10-11-12	OK	2.30793	1.8172	-0.344879	-0.433655	0.4328	0.999727	no
GB42565	GB42565	-	Group7.9:416811-547007	A-HYM-7-8-9	B-HYM-10-11-12	OK	3.725	2.93308	-0.344824	-0.24531	0.638	0.999727	no
GB45078	GB45078	-	Group11.18:476396-481566	A-HYM-7-8-9	B-HYM-10-11-12	NOTEST	0.197583	0.155581	-0.344791	0	1	1	no
GB43449	GB43449	-	Group2.7:45642-69930	A-HYM-7-8-9	B-HYM-10-11-12	OK	92.9177	73.1811	-0.344482	-0.765415	0.2448	0.999727	no
GB50544	GB50544	-	Group15.14:273001-273406	A-HYM-7-8-9	B-HYM-10-11-12	NOTEST	0.0514165	0.0404955	-0.34447	0	1	1	no
GB40160	GB40160	-	Group13.7:2119805-2120281	A-HYM-7-8-9	B-HYM-10-11-12	OK	2.34725	1.84873	-0.344437	-0.664424	0.62925	0.999727	no
GB45454	GB45454	-	Group6.37:717907-730699	A-HYM-7-8-9	B-HYM-10-11-12	OK	18.559	14.6174	-0.344432	-0.605353	0.31035	0.999727	no
GB46297	GB46297	-	Group2.5:176493-185626	A-HYM-7-8-9	B-HYM-10-11-12	OK	34.2239	26.9565	-0.344367	-0.664354	0.2357	0.999727	no
GB41453	GB41453	-	Group6.20:764665-766820	A-HYM-7-8-9	B-HYM-10-11-12	OK	46.9405	36.9746	-0.344297	-0.909738	0.19085	0.999727	no
GB51526	GB51526	-	Group3.7:398510-400203	A-HYM-7-8-9	B-HYM-10-11-12	OK	41.7957	32.9228	-0.34427	-0.829153	0.217	0.999727	no
GB51741	GB51741	-	Group8.21:600563-602339	A-HYM-7-8-9	B-HYM-10-11-12	OK	46.122	36.3348	-0.344102	-0.996759	0.27465	0.999727	no
GB47327	GB47327	-	Group10.28:107105-113175	A-HYM-7-8-9	B-HYM-10-11-12	OK	95.3992	75.1581	-0.344048	-1.01112	0.1514	0.999727	no
GB52915	GB52915	-	Group15.11:212860-214072	A-HYM-7-8-9	B-HYM-10-11-12	OK	112.756	88.8357	-0.343992	-1.00547	0.1383	0.999727	no
GB43937	GB43937	-	Group11.3:432989-443911	A-HYM-7-8-9	B-HYM-10-11-12	OK	15.7426	12.4033	-0.343943	-0.663346	0.21425	0.999727	no
[truncated: 43,944 more rows]

## Sheet: reference genes
test_id	gene_id	gene	locus	sample_1	sample_2	status	value_1	value_2	log2(fold_change)	test_stat	p_value	q_value	significant
GB48454	GB48454	Appl	Group10.23:1305269-1349324	A-HYM-7-8-9	B-HYM-10-11-12	OK	300.265	316.851	0.0775689	0.122246	0.8173	0.999727	no
GB48454	GB48454	Appl	Group10.23:1305269-1349324	A-HYM-7-8-9	C-HYM-13-14-15	OK	300.265	332.4	0.146682	0.226716	0.6817	0.999727	no
GB48454	GB48454	Appl	Group10.23:1305269-1349324	B-HYM-10-11-12	C-HYM-13-14-15	OK	316.851	332.4	0.0691126	0.109193	0.8492	0.999727	no
GB44653	GB44653	ewg	Group5.14:2070894-2079517	A-HYM-7-8-9	B-HYM-10-11-12	OK	34.7271	33.4279	-0.0550086	-0.0411386	0.9432	0.999727	no
GB44653	GB44653	ewg	Group5.14:2070894-2079517	A-HYM-7-8-9	C-HYM-13-14-15	OK	34.7271	35.1515	0.0175251	0.00980978	0.98265	0.999727	no
GB44653	GB44653	ewg	Group5.14:2070894-2079517	B-HYM-10-11-12	C-HYM-13-14-15	OK	33.4279	35.1515	0.0725337	0.0397279	0.9343	0.999727	no
GB44311	GB44311	act	Group7.22:525246-528977	A-HYM-7-8-9	B-HYM-10-11-12	OK	619.376	704.471	0.185726	0.396051	0.48645	0.999727	no
GB44311	GB44311	act	Group7.22:525246-528977	A-HYM-7-8-9	C-HYM-13-14-15	OK	619.376	642.387	0.0526271	0.114794	0.83825	0.999727	no
GB44311	GB44311	act	Group7.22:525246-528977	B-HYM-10-11-12	C-HYM-13-14-15	OK	704.471	642.387	-0.133099	-0.295871	0.6126	0.999727	no

## Sheet: A B 1.5 up
test_id	gene_id	gene	locus	sample_1	sample_2	status	value_1	value_2	log2(fold_change)	test_stat	p_value	q_value	significant
GB47824	GB47824	-	Group5.15:74093-84670	A-HYM-7-8-9	B-HYM-10-11-12	OK	2.17871	6.0644	1.47689	0.681384	0.24405	0.999727	no
GB40793	GB40793	-	Group1.10:19636-34222	A-HYM-7-8-9	B-HYM-10-11-12	OK	0.420613	1.17233	1.47882	0.109742	0.61035	0.999727	no
GB51214	GB51214	-	Group6.1:285400-300957	A-HYM-7-8-9	B-HYM-10-11-12	OK	1.66776	4.67026	1.48559	1.77311	0.00015	0.0451432	yes
GB53473	GB53473	-	Group9.12:1597581-1598747	A-HYM-7-8-9	B-HYM-10-11-12	OK	0.585136	1.64293	1.48943	1.89059	0.04925	0.872809	no
GB54007	GB54007	-	Group9.7:43393-44336	A-HYM-7-8-9	B-HYM-10-11-12	NOTEST	0.450117	1.26484	1.49059	0	1	1	no
GB40086	GB40086	-	Group13.7:865122-951946	A-HYM-7-8-9	B-HYM-10-11-12	NOTEST	0.0484885	0.136353	1.49163	0	1	1	no
GB51316	GB51316	-	Group16.4:497531-641819	A-HYM-7-8-9	B-HYM-10-11-12	NOTEST	0.169531	0.476847	1.49197	0	1	1	no
GB47165	GB47165	-	GroupUn3284:216-2203	A-HYM-7-8-9	B-HYM-10-11-12	OK	2.48476	6.99657	1.49354	1.90863	0.00505	0.327573	no
GB55349	GB55349	-	Group2.19:3734321-3766050	A-HYM-7-8-9	B-HYM-10-11-12	OK	0.561517	1.5821	1.49444	1.62637	0.04495	0.84502	no
GB41953	GB41953	-	Group6.30:11769-12195	A-HYM-7-8-9	B-HYM-10-11-12	NOTEST	0.194829	0.550153	1.49762	0	1	1	no
GB47359	GB47359	-	Group12.15:5512-6895	A-HYM-7-8-9	B-HYM-10-11-12	NOTEST	0.419173	1.18727	1.50203	0	1	1	no
GB40325	GB40325	-	GroupUn3395:406-826	A-HYM-7-8-9	B-HYM-10-11-12	NOTEST	0.22291	0.63173	1.50285	0	1	1	no
GB41081	GB41081	-	Group1.17:662040-662959	A-HYM-7-8-9	B-HYM-10-11-12	OK	3.74694	10.6477	1.50676	4.15863	0.0456	0.849116	no
GB53885	GB53885	-	Group1.26:83769-85007	A-HYM-7-8-9	B-HYM-10-11-12	NOTEST	0.0174493	0.0496133	1.50756	0	1	1	no
GB44715	GB44715	-	GroupUn34:10868-12285	A-HYM-7-8-9	B-HYM-10-11-12	OK	0.965629	2.75018	1.50998	2.21278	0.0228	0.663464	no
GB47223	GB47223	-	Group11.16:1130037-1132960	A-HYM-7-8-9	B-HYM-10-11-12	NOTEST	0.112404	0.320909	1.51347	0	1	1	no
GB47323	GB47323	-	Group10.28:138861-140078	A-HYM-7-8-9	B-HYM-10-11-12	OK	15.0065	42.9942	1.51856	20.5366	0.09995	0.999727	no
GB46625	GB46625	-	Group11.1:257540-259172	A-HYM-7-8-9	B-HYM-10-11-12	NOTEST	0.149516	0.428969	1.52057	0	1	1	no
GB48019	GB48019	-	Group1.4:290555-291385	A-HYM-7-8-9	B-HYM-10-11-12	OK	50.678	145.722	1.52378	21.1702	0.00705	0.372646	no
GB42672	GB42672	-	Group9.10:1795070-1796994	A-HYM-7-8-9	B-HYM-10-11-12	NOTEST	0.145479	0.419078	1.5264	0	1	1	no
GB55204	GB55204	-	Group11.6:819374-822918	A-HYM-7-8-9	B-HYM-10-11-12	OK	1.64969	4.75276	1.52657	1.90009	0.004	0.292845	no
GB44547	GB44547	-	Group5.14:493544-496584	A-HYM-7-8-9	B-HYM-10-11-12	NOTEST	0.0781487	0.225531	1.52903	0	1	1	no
GB50529	GB50529	-	Group15.14:616878-617733	A-HYM-7-8-9	B-HYM-10-11-12	NOTEST	0.176049	0.508557	1.53043	0	1	1	no
GB49713	GB49713	-	GroupUn4915:0-681	A-HYM-7-8-9	B-HYM-10-11-12	OK	2.03502	5.88318	1.53155	2.57727	0.00485	0.321466	no
GB43204	GB43204	-	Group11.20:543049-563540	A-HYM-7-8-9	B-HYM-10-11-12	OK	1.11376	3.23006	1.53612	0.194008	0.1999	0.999727	no
GB44164	GB44164	-	Group4.13:909302-909916	A-HYM-7-8-9	B-HYM-10-11-12	OK	0.725683	2.12569	1.55052	2.48869	0.08615	0.999727	no
GB49842	GB49842	-	Group11.13:131548-131740	A-HYM-7-8-9	B-HYM-10-11-12	NOTEST	0.245042	0.720619	1.55621	0	1	1	no
GB48814	GB48814	-	Group10.27:652407-655496	A-HYM-7-8-9	B-HYM-10-11-12	OK	1.55702	4.58758	1.55894	2.63497	0.0203	0.627712	no
GB52668	GB52668	-	GroupUn125:49420-50043	A-HYM-7-8-9	B-HYM-10-11-12	NOTEST	0.0353613	0.104678	1.56572	0	1	1	no
GB41052	GB41052	-	Group1.17:34815-61783	A-HYM-7-8-9	B-HYM-10-11-12	NOTEST	0.00563721	0.0167464	1.57079	0	1	1	no
GB48624	GB48624	-	Group5.12:1054352-1055202	A-HYM-7-8-9	B-HYM-10-11-12	OK	0.236619	0.703342	1.57166	1.52486	0.04215	0.824876	no
GB51563	GB51563	-	Group1.37:1264718-1289174	A-HYM-7-8-9	B-HYM-10-11-12	NOTEST	0.880197	2.61949	1.57339	0	1	1	no
GB40532	GB40532	-	Group8.6:1208221-1209743	A-HYM-7-8-9	B-HYM-10-11-12	OK	1.31645	3.92348	1.57547	4.44002	0.1232	0.999727	no
GB46698	GB46698	-	Group5.9:966644-966863	A-HYM-7-8-9	B-HYM-10-11-12	OK	1.45427	4.3728	1.58826	3.64901	0.04915	0.872809	no
GB51321	GB51321	-	Group16.4:1103986-1104759	A-HYM-7-8-9	B-HYM-10-11-12	NOTEST	0.0251747	0.0757577	1.58942	0	1	1	no
GB45439	GB45439	-	Group6.37:567633-571051	A-HYM-7-8-9	B-HYM-10-11-12	NOTEST	0.0512063	0.155023	1.59809	0	1	1	no
GB50115	GB50115	-	Group15.19:107581-109788	A-HYM-7-8-9	B-HYM-10-11-12	OK	268.372	812.712	1.59851	2.14893	0.0039	0.290163	no
GB41438	GB41438	-	Group6.20:981619-982678	A-HYM-7-8-9	B-HYM-10-11-12	NOTEST	0.0607978	0.184411	1.60083	0	1	1	no
GB41456	GB41456	-	Group6.20:710603-715966	A-HYM-7-8-9	B-HYM-10-11-12	NOTEST	0.09604	0.291955	1.60404	0	1	1	no
GB54327	GB54327	-	Group16.2:577517-578970	A-HYM-7-8-9	B-HYM-10-11-12	OK	0.233031	0.708572	1.60439	2.04437	0.01545	0.561003	no
GB40384	GB40384	-	Group8.6:682295-682534	A-HYM-7-8-9	B-HYM-10-11-12	OK	9.00892	27.6187	1.61622	14.5653	0.07105	0.97945	no
GB48460	GB48460	-	Group10.23:1416493-1425926	A-HYM-7-8-9	B-HYM-10-11-12	NOTEST	0.037481	0.115495	1.62359	0	1	1	no
GB42232	GB42232	-	Group1.34:258343-258861	A-HYM-7-8-9	B-HYM-10-11-12	OK	1.19902	3.70581	1.62794	4.2161	0.07455	0.993169	no
GB49667	GB49667	-	Group11.5:6950-7650	A-HYM-7-8-9	B-HYM-10-11-12	NOTEST	0.357595	1.10614	1.62914	0	1	1	no
GB53392	GB53392	-	Group9.12:109998-176574	A-HYM-7-8-9	B-HYM-10-11-12	OK	1.02426	3.17034	1.63006	0.0602053	0.36075	0.999727	no
GB54229	GB54229	-	Group10.24:587801-589260	A-HYM-7-8-9	B-HYM-10-11-12	OK	1.27448	3.94738	1.63099	4.57379	0.231	0.999727	no
GB40025	GB40025	-	Group1.33:119279-143799	A-HYM-7-8-9	B-HYM-10-11-12	OK	1.57839	4.89559	1.63303	3.59331	0.03445	0.77194	no
GB47701	GB47701	-	Group1.2:247892-305356	A-HYM-7-8-9	B-HYM-10-11-12	OK	0.289458	0.897956	1.63329	0.957926	0.24545	0.999727	no
GB47126	GB47126	-	GroupUn5065:101-1931	A-HYM-7-8-9	B-HYM-10-11-12	NOTEST	0.106931	0.332219	1.63545	0	1	1	no
GB41816	GB41816	-	Group8.9:451999-452362	A-HYM-7-8-9	B-HYM-10-11-12	OK	3.79564	11.8182	1.63859	10.1821	0.36515	0.999727	no
GB44788	GB44788	-	Group1.22:358058-359111	A-HYM-7-8-9	B-HYM-10-11-12	OK	2.82723	8.81597	1.64073	7.98717	0.3516	0.999727	no
GB41994	GB41994	-	Group8.17:553937-629796	A-HYM-7-8-9	B-HYM-10-11-12	NOTEST	0.797335	2.50487	1.65148	0	1	1	no
GB53692	GB53692	-	Group3.9:434352-498490	A-HYM-7-8-9	B-HYM-10-11-12	OK	0.39298	1.24775	1.66681	0.119547	0.61075	0.999727	no
GB52552	GB52552	-	Group12.11:382931-385621	A-HYM-7-8-9	B-HYM-10-11-12	OK	0.200993	0.638516	1.66758	1.77033	0.0409	0.818657	no
GB40419	GB40419	-	Group8.6:237927-239052	A-HYM-7-8-9	B-HYM-10-11-12	NOTEST	0.0520407	0.165547	1.66953	0	1	1	no
GB44711	GB44711	-	Group5.14:2705153-2709025	A-HYM-7-8-9	B-HYM-10-11-12	NOTEST	0.0142112	0.0452561	1.67108	0	1	1	no
GB52565	GB52565	-	GroupUn1607:2074-2350	A-HYM-7-8-9	B-HYM-10-11-12	OK	0.670011	2.13765	1.67377	2.2721	0.05095	0.8827	no
GB42556	GB42556	-	Group7.9:327831-331665	A-HYM-7-8-9	B-HYM-10-11-12	OK	20.6505	66.0916	1.67829	4.60435	0.00075	0.115993	no
GB55681	GB55681	-	Group14.2:14058-44425	A-HYM-7-8-9	B-HYM-10-11-12	OK	0.837199	2.69712	1.68778	0.256244	0.40765	0.999727	no
GB50151	GB50151	-	Group15.19:758305-759383	A-HYM-7-8-9	B-HYM-10-11-12	NOTEST	0.0984706	0.317577	1.68934	0	1	1	no
GB48069	GB48069	-	GroupUn1380:485-677	A-HYM-7-8-9	B-HYM-10-11-12	NOTEST	0.275265	0.88859	1.6907	0	1	1	no
GB55807	GB55807	-	Group3.8:294906-295499	A-HYM-7-8-9	B-HYM-10-11-12	OK	1.37779	4.45933	1.69447	3.2479	0.0278	0.709463	no
GB42343	GB42343	-	GroupUn5205:6456-7279	A-HYM-7-8-9	B-HYM-10-11-12	NOTEST	0.146665	0.476111	1.69878	0	1	1	no
GB54688	GB54688	-	Group15.10:187573-188931	A-HYM-7-8-9	B-HYM-10-11-12	OK	1.59218	5.18168	1.70242	2.75549	0.0031	0.256969	no
GB48696	GB48696	-	Group2.3:44710-46163	A-HYM-7-8-9	B-HYM-10-11-12	NOTEST	0.0653075	0.213509	1.70898	0	1	1	no
GB48773	GB48773	-	Group10.27:31320-31742	A-HYM-7-8-9	B-HYM-10-11-12	NOTEST	17.8579	58.6578	1.71576	0	1	1	no
GB55320	GB55320	-	Group1.32:303734-306918	A-HYM-7-8-9	B-HYM-10-11-12	NOTEST	0.0117147	0.0385601	1.71879	0	1	1	no
GB50429	GB50429	-	Group4.9:331830-341530	A-HYM-7-8-9	B-HYM-10-11-12	NOTEST	0.0272379	0.0898723	1.72226	0	1	1	no
GB54564	GB54564	-	GroupUn228:1062-12944	A-HYM-7-8-9	B-HYM-10-11-12	NOTEST	0.141262	0.466705	1.72414	0	1	1	no
GB51679	GB51679	-	Group8.21:275002-278641	A-HYM-7-8-9	B-HYM-10-11-12	OK	0.462506	1.5366	1.73219	1.93436	0.1093	0.999727	no
GB48909	GB48909	-	GroupUn49:9282-35304	A-HYM-7-8-9	B-HYM-10-11-12	NOTEST	0.0272373	0.0907385	1.73613	0	1	1	no
GB54790	GB54790	-	Group13.3:723163-724171	A-HYM-7-8-9	B-HYM-10-11-12	NOTEST	0.0898016	0.299497	1.73773	0	1	1	no
GB42798	GB42798	-	Group9.10:1093075-1097366	A-HYM-7-8-9	B-HYM-10-11-12	NOTEST	0.08975	0.299389	1.73804	0	1	1	no
GB47637	GB47637	-	Group16.5:489215-495630	A-HYM-7-8-9	B-HYM-10-11-12	OK	2.444	8.15582	1.73859	0.117406	0.5712	0.999727	no
GB41954	GB41954	-	Group6.30:156136-201240	A-HYM-7-8-9	B-HYM-10-11-12	OK	1.00045	3.3398	1.73911	1.9075	0.0071	0.373516	no
GB53844	GB53844	-	GroupUn777:67-967	A-HYM-7-8-9	B-HYM-10-11-12	NOTEST	0.0360093	0.120274	1.73989	0	1	1	no
GB49670	GB49670	-	Group11.5:40127-40918	A-HYM-7-8-9	B-HYM-10-11-12	OK	3.74497	12.5197	1.74117	8.87569	0.0832	0.999727	no
GB48492	GB48492	-	GroupUn4341:182-3153	A-HYM-7-8-9	B-HYM-10-11-12	OK	10.3322	34.5496	1.74152	3.15603	5e-05	0.0194221	yes
GB41620	GB41620	-	Group14.15:961632-962336	A-HYM-7-8-9	B-HYM-10-11-12	NOTEST	0.132309	0.445314	1.75091	0	1	1	no
GB43535	GB43535	-	Group14.9:1511080-1527969	A-HYM-7-8-9	B-HYM-10-11-12	OK	1.78524	6.01998	1.75364	0.0944565	0.48815	0.999727	no
GB50432	GB50432	-	Group4.9:248448-248954	A-HYM-7-8-9	B-HYM-10-11-12	NOTEST	0.697514	2.36998	1.76458	0	1	1	no
GB50654	GB50654	-	Group13.5:536684-544632	A-HYM-7-8-9	B-HYM-10-11-12	NOTEST	0.00501768	0.0170801	1.76722	0	1	1	no
GB40228	GB40228	-	Group12.5:170449-173381	A-HYM-7-8-9	B-HYM-10-11-12	OK	0.396941	1.35166	1.76774	1.67614	0.0014	0.171943	no
GB55695	GB55695	-	Group6.38:738270-738471	A-HYM-7-8-9	B-HYM-10-11-12	NOTEST	0.464059	1.58036	1.76787	0	1	1	no
GB50395	GB50395	-	Group4.9:1954439-1962562	A-HYM-7-8-9	B-HYM-10-11-12	NOTEST	0.0533353	0.181666	1.76813	0	1	1	no
GB48277	GB48277	-	Group13.4:656279-657747	A-HYM-7-8-9	B-HYM-10-11-12	NOTEST	0.0168343	0.0574763	1.77156	0	1	1	no
GB48063	GB48063	-	Group8.13:196124-197231	A-HYM-7-8-9	B-HYM-10-11-12	NOTEST	0.106415	0.365113	1.77864	0	1	1	no
GB46760	GB46760	-	Group5.9:830658-831329	A-HYM-7-8-9	B-HYM-10-11-12	OK	8.48979	29.2714	1.78569	3.64824	0.0004	0.0851108	no
GB49575	GB49575	-	Group4.6:237193-240677	A-HYM-7-8-9	B-HYM-10-11-12	OK	40.5318	141.181	1.80042	63.6243	0.09495	0.999727	no
GB40184	GB40184	-	Group12.5:650911-654069	A-HYM-7-8-9	B-HYM-10-11-12	NOTEST	0.0120475	0.0419902	1.80132	0	1	1	no
GB54744	GB54744	-	Group13.3:137333-137570	A-HYM-7-8-9	B-HYM-10-11-12	NOTEST	0.297073	1.03798	1.80489	0	1	1	no
GB53733	GB53733	-	Group3.9:1203644-1214886	A-HYM-7-8-9	B-HYM-10-11-12	OK	1.85308	6.52517	1.81609	0.176246	0.60385	0.999727	no
GB53892	GB53892	-	GroupUn445:462-966	A-HYM-7-8-9	B-HYM-10-11-12	NOTEST	0.0758815	0.268468	1.82293	0	1	1	no
GB54012	GB54012	-	Group9.7:327421-751734	A-HYM-7-8-9	B-HYM-10-11-12	NOTEST	0.0729752	0.258649	1.82552	0	1	1	no
GB55217	GB55217	-	Group11.6:902694-914685	A-HYM-7-8-9	B-HYM-10-11-12	NOTEST	0.0658843	0.233858	1.82763	0	1	1	no
GB55100	GB55100	-	Group12.8:725388-740515	A-HYM-7-8-9	B-HYM-10-11-12	OK	0.13501	0.479521	1.82853	1.64315	0.0059	0.348841	no
GB49592	GB49592	-	Group4.6:636101-756775	A-HYM-7-8-9	B-HYM-10-11-12	OK	0.357595	1.27171	1.83037	0.0505333	0.1921	0.999727	no
GB44395	GB44395	-	Group5.1:365628-420870	A-HYM-7-8-9	B-HYM-10-11-12	OK	0.617163	2.21734	1.84511	0.660165	0.32555	0.999727	no
GB54539	GB54539	-	Group8.7:894901-902583	A-HYM-7-8-9	B-HYM-10-11-12	OK	9.19315	33.0303	1.84516	1.30159	0.57445	0.999727	no
GB45242	GB45242	-	Group11.18:4017747-4018647	A-HYM-7-8-9	B-HYM-10-11-12	NOTEST	0.0384231	0.138166	1.84636	0	1	1	no
GB52344	GB52344	-	Group2.17:1409278-1411435	A-HYM-7-8-9	B-HYM-10-11-12	NOTEST	0.0342209	0.123694	1.85383	0	1	1	no
GB50026	GB50026	-	Group15.19:1934626-1937213	A-HYM-7-8-9	B-HYM-10-11-12	NOTEST	0.0345567	0.12524	1.85766	0	1	1	no
GB54277	GB54277	-	Group10.24:299945-300113	A-HYM-7-8-9	B-HYM-10-11-12	NOTEST	3.42048	12.4002	1.85809	0	1	1	no
GB50915	GB50915	-	Group10.26:2040095-2044774	A-HYM-7-8-9	B-HYM-10-11-12	NOTEST	0.0481411	0.175095	1.8628	0	1	1	no
GB45796	GB45796	-	GroupUn3757:4-1903	A-HYM-7-8-9	B-HYM-10-11-12	OK	1.34145	4.91067	1.87213	2.29756	0.00135	0.167651	no
GB51137	GB51137	-	Group10.26:2063267-2064457	A-HYM-7-8-9	B-HYM-10-11-12	NOTEST	0.0258119	0.0946933	1.87523	0	1	1	no
GB42404	GB42404	-	GroupUn17:13796-20709	A-HYM-7-8-9	B-HYM-10-11-12	NOTEST	0.0265074	0.0972763	1.87569	0	1	1	no
GB48282	GB48282	-	GroupUn1409:350-917	A-HYM-7-8-9	B-HYM-10-11-12	NOTEST	0.0371239	0.136901	1.88272	0	1	1	no
GB47690	GB47690	-	Group1.2:365892-366267	A-HYM-7-8-9	B-HYM-10-11-12	OK	0.485314	1.79298	1.88537	2.48462	0.0823	0.999727	no
GB53754	GB53754	-	Group3.9:2278105-2278705	A-HYM-7-8-9	B-HYM-10-11-12	OK	244.707	904.543	1.88614	109.925	0.01005	0.448238	no
GB40383	GB40383	-	Group8.6:682591-682973	A-HYM-7-8-9	B-HYM-10-11-12	OK	2.93066	10.8516	1.88861	10.0849	0.16415	0.999727	no
GB47156	GB47156	-	GroupUn1129:394-556	A-HYM-7-8-9	B-HYM-10-11-12	NOTEST	0.527248	1.96296	1.89648	0	1	1	no
GB43007	GB43007	-	Group1.16:315798-318586	A-HYM-7-8-9	B-HYM-10-11-12	NOTEST	0.0987452	0.367905	1.89755	0	1	1	no
GB45572	GB45572	-	GroupUn2264:375-1281	A-HYM-7-8-9	B-HYM-10-11-12	NOTEST	0.0853164	0.318493	1.90037	0	1	1	no
GB42873	GB42873	-	Group9.10:2879245-2881641	A-HYM-7-8-9	B-HYM-10-11-12	NOTEST	0.179998	0.672025	1.90053	0	1	1	no
GB50785	GB50785	-	Group2.11:321781-333553	A-HYM-7-8-9	B-HYM-10-11-12	NOTEST	0.0518879	0.195242	1.9118	0	1	1	no
GB45190	GB45190	-	Group11.18:3156007-3156506	A-HYM-7-8-9	B-HYM-10-11-12	OK	0.751808	2.84771	1.92137	3.4301	0.29325	0.999727	no
GB43251	GB43251	-	Group6.13:166140-166595	A-HYM-7-8-9	B-HYM-10-11-12	NOTEST	0.483132	1.83916	1.92856	0	1	1	no
GB48581	GB48581	-	Group6.16:182373-188313	A-HYM-7-8-9	B-HYM-10-11-12	OK	7.20372	27.6653	1.94126	1.33206	0.2662	0.999727	no
GB50613	GB50613	-	Group15.14:1386620-1387918	A-HYM-7-8-9	B-HYM-10-11-12	NOTEST	0.0179329	0.0689954	1.94389	0	1	1	no
GB47377	GB47377	-	Group1.29:1429729-1429933	A-HYM-7-8-9	B-HYM-10-11-12	OK	0.473743	1.82873	1.94867	1.90476	0.1354	0.999727	no
GB51532	GB51532	-	GroupUn3175:197-1061	A-HYM-7-8-9	B-HYM-10-11-12	OK	0.283176	1.09404	1.94989	1.86144	0.03605	0.785063	no
GB53764	GB53764	-	Group7.10:710499-711396	A-HYM-7-8-9	B-HYM-10-11-12	OK	0.540357	2.09218	1.95302	2.35553	0.0057	0.344329	no
GB40669	GB40669	-	Group12.13:282313-285857	A-HYM-7-8-9	B-HYM-10-11-12	NOTEST	0.0790109	0.307073	1.95846	0	1	1	no
GB53730	GB53730	-	Group3.9:1195805-1196058	A-HYM-7-8-9	B-HYM-10-11-12	OK	14.7051	58.7544	1.99838	9.96519	0.00255	0.232747	no
GB51096	GB51096	-	Group10.26:1558597-1558839	A-HYM-7-8-9	B-HYM-10-11-12	OK	8.84541	35.8796	2.02016	16.6971	0.02235	0.657864	no
GB43340	GB43340	-	GroupUn1161:626-1279	A-HYM-7-8-9	B-HYM-10-11-12	NOTEST	0.07828	0.322349	2.04191	0	1	1	no
GB48013	GB48013	-	GroupUn1492:1931-2108	A-HYM-7-8-9	B-HYM-10-11-12	OK	5.67727	23.7759	2.06623	8.45122	0.002	0.208788	no
GB43924	GB43924	-	Group8.8:991846-1004125	A-HYM-7-8-9	B-HYM-10-11-12	NOTEST	0.0219016	0.0918593	2.06839	0	1	1	no
GB51676	GB51676	-	Group8.21:385539-387705	A-HYM-7-8-9	B-HYM-10-11-12	NOTEST	0.0591444	0.248857	2.07301	0	1	1	no
GB55210	GB55210	-	Group11.6:848765-849806	A-HYM-7-8-9	B-HYM-10-11-12	NOTEST	0.126508	0.538409	2.08947	0	1	1	no
GB52122	GB52122	-	Group12.17:2863557-2863812	A-HYM-7-8-9	B-HYM-10-11-12	OK	1.8674	8.06843	2.11126	5.21202	0.0558	0.904881	no
GB55213	GB55213	-	Group11.6:866691-870062	A-HYM-7-8-9	B-HYM-10-11-12	OK	9.43265	40.9252	2.11725	4.10477	5e-05	0.0194221	yes
GB41099	GB41099	-	GroupUn292:2483-2591	A-HYM-7-8-9	B-HYM-10-11-12	OK	8.55579	37.1844	2.11972	27.3039	0.27255	0.999727	no
GB46824	GB46824	-	GroupUn1624:24175-24587	A-HYM-7-8-9	B-HYM-10-11-12	NOTEST	0.224812	0.98103	2.12558	0	1	1	no
GB55206	GB55206	-	Group11.6:831410-834950	A-HYM-7-8-9	B-HYM-10-11-12	OK	15.0381	65.6425	2.12601	3.74995	5e-05	0.0194221	yes
GB50118	GB50118	-	Group15.19:4894-5564	A-HYM-7-8-9	B-HYM-10-11-12	OK	241.682	1075.08	2.15327	8.48559	5e-05	0.0194221	yes
GB51375	GB51375	-	Group10.22:92857-95359	A-HYM-7-8-9	B-HYM-10-11-12	NOTEST	0.146756	0.653796	2.15542	0	1	1	no
GB51859	GB51859	-	Group1.14:228448-233431	A-HYM-7-8-9	B-HYM-10-11-12	OK	3.42135	15.346	2.16523	0.266208	0.58365	0.999727	no
GB40001	GB40001	-	Group1.33:526433-526718	A-HYM-7-8-9	B-HYM-10-11-12	NOTEST	0.0588491	0.265998	2.17632	0	1	1	no
GB54895	GB54895	-	Group4.4:505956-511574	A-HYM-7-8-9	B-HYM-10-11-12	NOTEST	0.0232337	0.105637	2.18482	0	1	1	no
GB40153	GB40153	-	Group13.7:1786209-1787816	A-HYM-7-8-9	B-HYM-10-11-12	NOTEST	0.131821	0.602983	2.19354	0	1	1	no
GB40375	GB40375	-	Group8.6:880140-933182	A-HYM-7-8-9	B-HYM-10-11-12	OK	0.127411	0.582836	2.1936	0.193148	0.56865	0.999727	no
GB46009	GB46009	-	Group6.15:375105-392349	A-HYM-7-8-9	B-HYM-10-11-12	OK	1.80986	8.2912	2.19571	0.22136	0.52945	0.999727	no
GB56022	GB56022	-	GroupUn2:222019-222637	A-HYM-7-8-9	B-HYM-10-11-12	OK	1.10039	5.0535	2.19927	2.96896	0.00015	0.0451432	yes
GB53610	GB53610	-	Group12.10:10334-10556	A-HYM-7-8-9	B-HYM-10-11-12	NOTEST	0.144501	0.674225	2.22215	0	1	1	no
GB52665	GB52665	-	GroupUn1028:5-2563	A-HYM-7-8-9	B-HYM-10-11-12	NOTEST	0.07828	0.368732	2.23586	0	1	1	no
GB52150	GB52150	-	Group6.14:692345-694125	A-HYM-7-8-9	B-HYM-10-11-12	NOTEST	0.134973	0.636421	2.23731	0	1	1	no
GB50036	GB50036	-	Group15.19:1863351-1863567	A-HYM-7-8-9	B-HYM-10-11-12	OK	4.75463	22.4912	2.24196	7.04142	0.00375	0.284065	no
GB40622	GB40622	-	Group12.13:2285667-2286769	A-HYM-7-8-9	B-HYM-10-11-12	NOTEST	0.109678	0.519382	2.24352	0	1	1	no
GB52287	GB52287	-	Group5.2:1002100-1002316	A-HYM-7-8-9	B-HYM-10-11-12	OK	0.543564	2.58071	2.24725	3.4586	0.07165	0.981361	no
GB54059	GB54059	-	Group11.12:291236-293069	A-HYM-7-8-9	B-HYM-10-11-12	NOTEST	0.0635859	0.304373	2.25906	0	1	1	no
GB46289	GB46289	-	Group7.16:54737-72910	A-HYM-7-8-9	B-HYM-10-11-12	NOTEST	0.0156174	0.0752752	2.26902	0	1	1	no
GB52372	GB52372	-	Group2.17:983955-984784	A-HYM-7-8-9	B-HYM-10-11-12	NOTEST	0.0361794	0.17458	2.27065	0	1	1	no
GB43775	GB43775	-	Group14.7:192351-192738	A-HYM-7-8-9	B-HYM-10-11-12	NOTEST	0.113884	0.551772	2.27651	0	1	1	no
GB54948	GB54948	-	Group1.41:111256-111433	A-HYM-7-8-9	B-HYM-10-11-12	NOTEST	0.348757	1.7037	2.28838	0	1	1	no
GB53863	GB53863	-	Group13.9:321610-328167	A-HYM-7-8-9	B-HYM-10-11-12	NOTEST	0.0479288	0.23486	2.29283	0	1	1	no
GB53116	GB53116	-	Group4.5:126446-130227	A-HYM-7-8-9	B-HYM-10-11-12	OK	0.147263	0.728595	2.30672	2.15658	0.0029	0.249042	no
GB50612	GB50612	-	Group15.14:1381191-1383058	A-HYM-7-8-9	B-HYM-10-11-12	NOTEST	0.00499141	0.0247319	2.30886	0	1	1	no
GB45798	GB45798	-	GroupUn2695:114-1254	A-HYM-7-8-9	B-HYM-10-11-12	NOTEST	0.0160362	0.0794586	2.30888	0	1	1	no
GB49217	GB49217	-	GroupUn2746:1192-1528	A-HYM-7-8-9	B-HYM-10-11-12	NOTEST	0.055514	0.275296	2.31006	0	1	1	no
GB54727	GB54727	-	Group13.3:517953-518138	A-HYM-7-8-9	B-HYM-10-11-12	OK	4.44957	22.1198	2.3136	16.0473	0.2195	0.999727	no
GB51939	GB51939	-	Group1.31:146693-147394	A-HYM-7-8-9	B-HYM-10-11-12	NOTEST	0.0624441	0.310967	2.31612	0	1	1	no
GB51099	GB51099	-	Group10.26:1562552-1562765	A-HYM-7-8-9	B-HYM-10-11-12	NOTEST	2.87799	14.335	2.31641	0	1	1	no
GB50793	GB50793	-	Group2.11:502460-513159	A-HYM-7-8-9	B-HYM-10-11-12	OK	0.0783839	0.392762	2.32503	0.355578	0.16535	0.999727	no
GB41565	GB41565	-	Group2.9:297540-297800	A-HYM-7-8-9	B-HYM-10-11-12	OK	0.559466	2.84726	2.34745	3.375	0.2595	0.999727	no
GB50518	GB50518	-	Group15.14:1191316-1192194	A-HYM-7-8-9	B-HYM-10-11-12	NOTEST	0.102194	0.526173	2.36422	0	1	1	no
GB41098	GB41098	-	GroupUn719:615-702	A-HYM-7-8-9	B-HYM-10-11-12	OK	107.469	555.022	2.36863	179.903	0.02525	0.691395	no
GB41500	GB41500	-	Group6.20:994662-995665	A-HYM-7-8-9	B-HYM-10-11-12	NOTEST	2.58667	13.4062	2.37373	0	1	1	no
GB53198	GB53198	-	Group1.7:474896-475513	A-HYM-7-8-9	B-HYM-10-11-12	NOTEST	0.295225	1.53175	2.37529	0	1	1	no
GB53391	GB53391	-	Group9.12:84024-106467	A-HYM-7-8-9	B-HYM-10-11-12	OK	3.69621	19.2736	2.38251	0.11382	0.3563	0.999727	no
GB46485	GB46485	-	Group1.23:187367-206320	A-HYM-7-8-9	B-HYM-10-11-12	OK	0.378138	1.97808	2.38711	2.73289	0.2414	0.999727	no
GB41355	GB41355	-	Group5.18:434913-436800	A-HYM-7-8-9	B-HYM-10-11-12	NOTEST	0.111198	0.584865	2.39497	0	1	1	no
GB54561	GB54561	-	GroupUn361:3007-3242	A-HYM-7-8-9	B-HYM-10-11-12	NOTEST	2.444	12.9156	2.40179	0	1	1	no
GB55209	GB55209	-	Group11.6:845839-846433	A-HYM-7-8-9	B-HYM-10-11-12	OK	152.983	817.291	2.41748	5.20827	5e-05	0.0194221	yes
GB55245	GB55245	-	Group11.6:1400396-1401134	A-HYM-7-8-9	B-HYM-10-11-12	OK	2.444	13.9187	2.50971	10.3695	0.185	0.999727	no
GB50249	GB50249	-	Group15.19:2521522-2523517	A-HYM-7-8-9	B-HYM-10-11-12	NOTEST	0.00141999	0.0081395	2.51906	0	1	1	no
GB45016	GB45016	-	Group11.18:2550740-2552682	A-HYM-7-8-9	B-HYM-10-11-12	OK	0.697514	4.10496	2.55708	4.42852	0.24325	0.999727	no
GB53773	GB53773	-	Group7.10:437589-607059	A-HYM-7-8-9	B-HYM-10-11-12	OK	0.299223	1.76525	2.56057	1.18985	0.32865	0.999727	no
GB42597	GB42597	-	Group9.10:3752145-3753226	A-HYM-7-8-9	B-HYM-10-11-12	NOTEST	0.034475	0.204538	2.56874	0	1	1	no
GB53056	GB53056	-	GroupUn2305:1100-1283	A-HYM-7-8-9	B-HYM-10-11-12	OK	0.880497	5.27812	2.58364	5.6498	0.0695	0.972129	no
GB41306	GB41306	-	Group5.18:111938-127831	A-HYM-7-8-9	B-HYM-10-11-12	NOTEST	0.0682329	0.414375	2.6024	0	1	1	no
GB55905	GB55905	-	Group4.7:303885-304748	A-HYM-7-8-9	B-HYM-10-11-12	OK	2.444	14.8516	2.60331	10.88	0.1731	0.999727	no
GB47686	GB47686	-	Group1.2:421454-422782	A-HYM-7-8-9	B-HYM-10-11-12	OK	3.23248	19.74	2.61041	15.8559	0.03215	0.750526	no
GB54106	GB54106	-	Group14.13:1252682-1252876	A-HYM-7-8-9	B-HYM-10-11-12	OK	6.57473	40.5282	2.62392	28.4736	0.25475	0.999727	no
GB46958	GB46958	-	Group3.5:716848-718323	A-HYM-7-8-9	B-HYM-10-11-12	NOTEST	0.0226969	0.141137	2.63653	0	1	1	no
GB51839	GB51839	-	Group1.14:9164-9893	A-HYM-7-8-9	B-HYM-10-11-12	NOTEST	0.0665234	0.41418	2.63832	0	1	1	no
GB44076	GB44076	-	Group4.13:435350-437224	A-HYM-7-8-9	B-HYM-10-11-12	OK	0.663784	4.23165	2.67244	3.8982	0.1554	0.999727	no
GB42703	GB42703	-	Group9.10:1086811-1088344	A-HYM-7-8-9	B-HYM-10-11-12	OK	0.188317	1.20234	2.67461	2.12186	0.0497	0.875674	no
GB41353	GB41353	-	Group5.18:430489-431868	A-HYM-7-8-9	B-HYM-10-11-12	NOTEST	0.0674716	0.431419	2.67674	0	1	1	no
GB55548	GB55548	-	Group2.19:580461-596017	A-HYM-7-8-9	B-HYM-10-11-12	NOTEST	0.106676	0.701009	2.7162	0	1	1	no
GB52515	GB52515	-	GroupUn229:23909-30420	A-HYM-7-8-9	B-HYM-10-11-12	NOTEST	0.0679564	0.447762	2.72005	0	1	1	no
GB54429	GB54429	-	Group15.9:231760-232583	A-HYM-7-8-9	B-HYM-10-11-12	OK	2.87799	19.1827	2.73667	13.092	0.18305	0.999727	no
GB55208	GB55208	-	Group11.6:842501-845748	A-HYM-7-8-9	B-HYM-10-11-12	OK	135.202	940.256	2.79794	3.80615	5e-05	0.0194221	yes
GB45244	GB45244	-	Group11.18:4041048-4098609	A-HYM-7-8-9	B-HYM-10-11-12	NOTEST	0.0886915	0.636812	2.844	0	1	1	no
GB55205	GB55205	-	Group11.6:825495-828771	A-HYM-7-8-9	B-HYM-10-11-12	OK	273.291	2019	2.88513	1.5374	0.0621	0.941676	no
GB43690	GB43690	-	GroupUn18:5079-6834	A-HYM-7-8-9	B-HYM-10-11-12	NOTEST	0.0102924	0.0775937	2.91436	0	1	1	no
GB47056	GB47056	-	Group3.15:703089-703304	A-HYM-7-8-9	B-HYM-10-11-12	OK	0.520241	4.02365	2.95125	3.57481	0.1388	0.999727	no
GB53119	GB53119	-	Group4.5:131738-132928	A-HYM-7-8-9	B-HYM-10-11-12	OK	2.37925	18.9756	2.99557	4.48965	5e-05	0.0194221	yes
GB46522	GB46522	-	Group1.23:882894-883858	A-HYM-7-8-9	B-HYM-10-11-12	OK	4.40216	35.2483	3.00127	17.8454	0.0434	0.835631	no
GB49291	GB49291	-	GroupUn4104:387-4930	A-HYM-7-8-9	B-HYM-10-11-12	NOTEST	0.0347495	0.28002	3.01047	0	1	1	no
GB51373	GB51373	-	Group10.22:76939-78265	A-HYM-7-8-9	B-HYM-10-11-12	NOTEST	0.0154547	0.125482	3.02137	0	1	1	no
GB44957	GB44957	-	Group11.18:3543693-3545586	A-HYM-7-8-9	B-HYM-10-11-12	NOTEST	0.10216	0.846177	3.05013	0	1	1	no
GB45789	GB45789	-	Group1.28:23023-23149	A-HYM-7-8-9	B-HYM-10-11-12	OK	3.15432	26.9142	3.09296	17.6193	0.2298	0.999727	no
GB42157	GB42157	-	Group1.1:355088-356284	A-HYM-7-8-9	B-HYM-10-11-12	OK	1.09042	10.4159	3.25583	7.07678	0.1348	0.999727	no
GB40275	GB40275	-	GroupUn1897:189-731	A-HYM-7-8-9	B-HYM-10-11-12	NOTEST	0.0485048	0.465865	3.26371	0	1	1	no
GB55796	GB55796	-	Group3.8:20186-20414	A-HYM-7-8-9	B-HYM-10-11-12	NOTEST	0.11458	1.14508	3.32102	0	1	1	no
GB47766	GB47766	-	Group13.10:1141706-1142078	A-HYM-7-8-9	B-HYM-10-11-12	NOTEST	0.0319095	0.337967	3.40482	0	1	1	no
GB54232	GB54232	-	Group10.24:568954-569707	A-HYM-7-8-9	B-HYM-10-11-12	NOTEST	0.10458	1.1234	3.4252	0	1	1	no
GB55211	GB55211	-	Group11.6:852487-855360	A-HYM-7-8-9	B-HYM-10-11-12	OK	0.549369	5.99505	3.44792	4.31757	5e-05	0.0194221	yes
GB50573	GB50573	-	Group15.14:629299-631900	A-HYM-7-8-9	B-HYM-10-11-12	NOTEST	0.00731922	0.083809	3.51734	0	1	1	no
GB53248	GB53248	-	Group1.7:564022-565114	A-HYM-7-8-9	B-HYM-10-11-12	OK	0.229564	2.64593	3.52681	2.43312	0.13585	0.999727	no
GB50374	GB50374	-	Group1.3:423120-424401	A-HYM-7-8-9	B-HYM-10-11-12	NOTEST	0.00261559	0.0325862	3.63905	0	1	1	no
GB46400	GB46400	-	GroupUn582:21-1682	A-HYM-7-8-9	B-HYM-10-11-12	NOTEST	0.0130031	0.174435	3.74576	0	1	1	no
GB40846	GB40846	-	Group1.10:1110369-1110654	A-HYM-7-8-9	B-HYM-10-11-12	OK	2.30769	32.1115	3.79857	16.7681	0.2476	0.999727	no
GB49219	GB49219	-	Group7.12:461240-466421	A-HYM-7-8-9	B-HYM-10-11-12	OK	0.115341	1.70743	3.88785	3.81444	5e-05	0.0194221	yes
GB55942	GB55942	-	Group4.7:264583-264934	A-HYM-7-8-9	B-HYM-10-11-12	NOTEST	0.0246884	0.417281	4.07912	0	1	1	no
GB41110	GB41110	-	GroupUn1029:2642-3496	A-HYM-7-8-9	B-HYM-10-11-12	NOTEST	0.0124015	0.221154	4.15646	0	1	1	no
GB50562	GB50562	-	Group15.14:565478-568373	A-HYM-7-8-9	B-HYM-10-11-12	NOTEST	0.00264993	0.0483969	4.19089	0	1	1	no
GB55212	GB55212	-	Group11.6:860287-864039	A-HYM-7-8-9	B-HYM-10-11-12	OK	7.42084	216.247	4.86495	7.2867	5e-05	0.0194221	yes
GB48969	GB48969	-	Group1.15:719955-720970	A-HYM-7-8-9	B-HYM-10-11-12	OK	1.07095	35.54	5.05248	7.68208	5e-05	0.0194221	yes
GB53115	GB53115	-	Group4.5:134111-135594	A-HYM-7-8-9	B-HYM-10-11-12	OK	0.0191598	2.9951	7.28838	1.70654	0.12855	0.999727	no

## Sheet: A B 1.5 down
test_id	gene_id	gene	locus	sample_1	sample_2	status	value_1	value_2	log2(fold_change)	test_stat	p_value	q_value	significant
GB49938	GB49938	-	Group15.19:3894765-3895126	A-HYM-7-8-9	B-HYM-10-11-12	OK	5.79908	0.420316	-3.78628	-4.12016	0.15035	0.999727	no
GB49437	GB49437	-	Group15.13:381639-382422	A-HYM-7-8-9	B-HYM-10-11-12	NOTEST	0.126634	0.0106091	-3.57729	0	1	1	no
GB48391	GB48391	-	Group10.23:65717-67332	A-HYM-7-8-9	B-HYM-10-11-12	NOTEST	0.0406634	0.00391983	-3.37487	0	1	1	no
GB51529	GB51529	-	Group3.7:571191-571820	A-HYM-7-8-9	B-HYM-10-11-12	OK	1.07628	0.108574	-3.3093	-1.63576	0.1624	0.999727	no
GB44309	GB44309	-	Group7.22:571123-571316	A-HYM-7-8-9	B-HYM-10-11-12	OK	27.6194	2.87565	-3.26372	-15.9749	0.1504	0.999727	no
GB55647	GB55647	-	Group2.19:2860135-2860747	A-HYM-7-8-9	B-HYM-10-11-12	NOTEST	0.311122	0.0331472	-3.23052	0	1	1	no
GB41458	GB41458	-	Group6.20:629810-673229	A-HYM-7-8-9	B-HYM-10-11-12	NOTEST	0.370785	0.0404169	-3.19755	0	1	1	no
GB45979	GB45979	-	Group16.8:803214-803530	A-HYM-7-8-9	B-HYM-10-11-12	OK	1.81507	0.208004	-3.12534	-2.11326	0.1519	0.999727	no
GB54117	GB54117	-	Group14.13:987629-1003937	A-HYM-7-8-9	B-HYM-10-11-12	OK	1.07356	0.12713	-3.07803	-1.63062	0.16275	0.999727	no
GB42286	GB42286	-	Group1.43:1508639-1511627	A-HYM-7-8-9	B-HYM-10-11-12	NOTEST	0.0195153	0.00239361	-3.02734	0	1	1	no
GB54671	GB54671	-	Group15.10:35035-36183	A-HYM-7-8-9	B-HYM-10-11-12	OK	2.34041	0.287312	-3.02607	-2.54677	0.1524	0.999727	no
GB52554	GB52554	-	Group12.11:464316-480790	A-HYM-7-8-9	B-HYM-10-11-12	OK	1.05392	0.130413	-3.0146	-1.30421	0.25305	0.999727	no
GB40418	GB40418	-	Group8.6:243085-247053	A-HYM-7-8-9	B-HYM-10-11-12	OK	4.51827	0.563824	-3.00245	-3.8052	0.0053	0.332804	no
GB54456	GB54456	-	Group6.10:446882-447629	A-HYM-7-8-9	B-HYM-10-11-12	NOTEST	0.214771	0.0283046	-2.92369	0	1	1	no
GB45659	GB45659	-	Group5.20:336075-355978	A-HYM-7-8-9	B-HYM-10-11-12	NOTEST	0.0393669	0.00533681	-2.88294	0	1	1	no
GB50921	GB50921	-	Group10.26:1940718-1947889	A-HYM-7-8-9	B-HYM-10-11-12	OK	13.9115	1.90622	-2.8675	-5.33505	5e-05	0.0194221	yes
GB49314	GB49314	-	Group12.16:819594-820521	A-HYM-7-8-9	B-HYM-10-11-12	OK	4.32283	0.613054	-2.81789	-4.04023	0.1553	0.999727	no
GB51128	GB51128	-	Group10.26:1937735-1940268	A-HYM-7-8-9	B-HYM-10-11-12	OK	1.07962	0.153719	-2.81216	-0.389282	0.3732	0.999727	no
GB51232	GB51232	-	Group10.8:104115-109650	A-HYM-7-8-9	B-HYM-10-11-12	NOTEST	0.2409	0.035075	-2.77992	0	1	1	no
GB55565	GB55565	-	Group2.19:903801-904838	A-HYM-7-8-9	B-HYM-10-11-12	NOTEST	0.221978	0.0325975	-2.76759	0	1	1	no
GB48510	GB48510	-	GroupUn40:24444-26994	A-HYM-7-8-9	B-HYM-10-11-12	NOTEST	0.104499	0.0154438	-2.75839	0	1	1	no
GB54238	GB54238	-	Group10.24:487806-519999	A-HYM-7-8-9	B-HYM-10-11-12	NOTEST	0.143234	0.0211777	-2.75776	0	1	1	no
GB48959	GB48959	-	Group1.15:1143408-1150124	A-HYM-7-8-9	B-HYM-10-11-12	OK	1.46324	0.223919	-2.70811	-1.92593	0.15875	0.999727	no
GB49577	GB49577	-	Group4.6:401587-401794	A-HYM-7-8-9	B-HYM-10-11-12	OK	18.1399	2.82531	-2.68269	-7.32959	0.00205	0.209426	no
GB49477	GB49477	-	Group15.13:101625-101958	A-HYM-7-8-9	B-HYM-10-11-12	OK	9.17369	1.52606	-2.58769	-6.12338	0.04365	0.837068	no
GB52914	GB52914	-	Group15.11:7358-9493	A-HYM-7-8-9	B-HYM-10-11-12	NOTEST	0.120747	0.0203799	-2.56677	0	1	1	no
GB45995	GB45995	-	Group6.15:885458-892898	A-HYM-7-8-9	B-HYM-10-11-12	NOTEST	0.272678	0.0465811	-2.54938	0	1	1	no
GB46236	GB46236	-	GroupUn4998:209-968	A-HYM-7-8-9	B-HYM-10-11-12	OK	4.74916	0.81406	-2.54447	-3.70467	0.004	0.292845	no
GB54460	GB54460	-	Group6.10:377621-391368	A-HYM-7-8-9	B-HYM-10-11-12	OK	20.5176	3.53396	-2.5375	-4.20125	5e-05	0.0194221	yes
GB49386	GB49386	-	Group12.16:425730-428759	A-HYM-7-8-9	B-HYM-10-11-12	OK	5.86074	1.04051	-2.4938	-2.67078	5e-05	0.0194221	yes
GB50922	GB50922	-	Group10.26:1937735-1940268	A-HYM-7-8-9	B-HYM-10-11-12	OK	4.21219	0.751991	-2.48578	-3.18367	5e-05	0.0194221	yes
GB49334	GB49334	-	Group12.16:214437-219494	A-HYM-7-8-9	B-HYM-10-11-12	NOTEST	1.25331	0.223919	-2.4847	0	1	1	no
GB52147	GB52147	-	Group6.14:754717-806800	A-HYM-7-8-9	B-HYM-10-11-12	OK	1.9371	0.349218	-2.4717	-0.357281	0.44495	0.999727	no
GB53521	GB53521	-	Group6.32:842484-842817	A-HYM-7-8-9	B-HYM-10-11-12	NOTEST	0.275517	0.0497576	-2.46915	0	1	1	no
GB46715	GB46715	-	Group5.9:823732-826326	A-HYM-7-8-9	B-HYM-10-11-12	NOTEST	0.197245	0.0357313	-2.46473	0	1	1	no
GB48388	GB48388	-	Group10.23:338946-339267	A-HYM-7-8-9	B-HYM-10-11-12	NOTEST	0.342453	0.0643641	-2.41158	0	1	1	no
GB55042	GB55042	-	Group5.5:459810-464291	A-HYM-7-8-9	B-HYM-10-11-12	NOTEST	1.58631	0.299727	-2.40395	0	1	1	no
GB42357	GB42357	-	Group6.36:154965-156077	A-HYM-7-8-9	B-HYM-10-11-12	NOTEST	0.252534	0.0490373	-2.36453	0	1	1	no
GB44508	GB44508	-	Group5.14:1126795-1127151	A-HYM-7-8-9	B-HYM-10-11-12	OK	58.765	11.5272	-2.34991	-38.1031	0.17485	0.999727	no
GB54815	GB54815	-	Group8.12:186914-187315	A-HYM-7-8-9	B-HYM-10-11-12	OK	12.4043	2.45975	-2.33425	-10.023	0.17665	0.999727	no
GB41790	GB41790	-	Group8.9:654710-654897	A-HYM-7-8-9	B-HYM-10-11-12	OK	41.0229	8.15582	-2.33053	-29.535	0.25435	0.999727	no
GB47485	GB47485	-	Group1.29:636439-636820	A-HYM-7-8-9	B-HYM-10-11-12	NOTEST	0.338393	0.0678936	-2.31735	0	1	1	no
GB53854	GB53854	-	Group13.9:35810-80595	A-HYM-7-8-9	B-HYM-10-11-12	OK	1.45053	0.293885	-2.30326	-2.83544	0.0001	0.0344392	yes
GB46414	GB46414	-	Group1.23:843649-848099	A-HYM-7-8-9	B-HYM-10-11-12	NOTEST	0.0761255	0.0158372	-2.26506	0	1	1	no
GB53585	GB53585	-	GroupUn281:3446-10017	A-HYM-7-8-9	B-HYM-10-11-12	NOTEST	0.132203	0.0276755	-2.25607	0	1	1	no
GB49823	GB49823	-	GroupUn690:1572-3663	A-HYM-7-8-9	B-HYM-10-11-12	NOTEST	0.156456	0.0328783	-2.25055	0	1	1	no
GB46611	GB46611	-	Group11.1:534061-534181	A-HYM-7-8-9	B-HYM-10-11-12	OK	13.5834	2.87565	-2.23988	-10.8898	0.19265	0.999727	no
GB54979	GB54979	-	Group1.41:75935-79776	A-HYM-7-8-9	B-HYM-10-11-12	NOTEST	0.182657	0.0398773	-2.1955	0	1	1	no
GB46244	GB46244	-	Group7.7:216109-222924	A-HYM-7-8-9	B-HYM-10-11-12	OK	2.01874	0.446427	-2.17696	-0.323801	0.4107	0.999727	no
GB48808	GB48808	-	Group10.27:513721-514094	A-HYM-7-8-9	B-HYM-10-11-12	OK	1.23977	0.274515	-2.17512	-2.16807	0.26685	0.999727	no
GB40009	GB40009	-	Group1.33:427339-431668	A-HYM-7-8-9	B-HYM-10-11-12	OK	10.7412	2.39236	-2.16664	-3.36872	5e-05	0.0194221	yes
GB43458	GB43458	-	Group2.7:148938-150487	A-HYM-7-8-9	B-HYM-10-11-12	OK	15.2347	3.39608	-2.16542	-12.0449	0.21175	0.999727	no
GB41595	GB41595	-	GroupUn2573:158-499	A-HYM-7-8-9	B-HYM-10-11-12	OK	1.865	0.416007	-2.1645	-2.66799	0.26045	0.999727	no
GB55394	GB55394	-	Group2.19:2087984-2089910	A-HYM-7-8-9	B-HYM-10-11-12	OK	14.8611	3.35853	-2.14563	-6.32619	0.00655	0.366855	no
GB42806	GB42806	-	Group9.10:1279018-1346330	A-HYM-7-8-9	B-HYM-10-11-12	NOTEST	0.559959	0.127133	-2.13899	0	1	1	no
GB42765	GB42765	-	Group9.10:537984-538272	A-HYM-7-8-9	B-HYM-10-11-12	NOTEST	0.391239	0.0889886	-2.13636	0	1	1	no
GB40372	GB40372	-	Group8.6:1106336-1107882	A-HYM-7-8-9	B-HYM-10-11-12	NOTEST	0.87982	0.200329	-2.13484	0	1	1	no
GB48174	GB48174	-	Group7.24:754870-757507	A-HYM-7-8-9	B-HYM-10-11-12	NOTEST	0.073253	0.016743	-2.12933	0	1	1	no
GB40058	GB40058	-	Group13.7:2130913-2155267	A-HYM-7-8-9	B-HYM-10-11-12	OK	33.6087	7.69042	-2.1277	-4.11221	0.5571	0.999727	no
GB43326	GB43326	-	GroupUn98:23500-24072	A-HYM-7-8-9	B-HYM-10-11-12	NOTEST	0.20487	0.0468851	-2.12751	0	1	1	no
GB52269	GB52269	-	Group1.6:80643-90945	A-HYM-7-8-9	B-HYM-10-11-12	NOTEST	0.0371765	0.00855976	-2.11875	0	1	1	no
GB52215	GB52215	-	Group6.14:824409-839987	A-HYM-7-8-9	B-HYM-10-11-12	NOTEST	0.370943	0.0855633	-2.11613	0	1	1	no
GB47479	GB47479	-	Group1.29:602474-612732	A-HYM-7-8-9	B-HYM-10-11-12	NOTEST	0.898559	0.208042	-2.11074	0	1	1	no
GB42162	GB42162	-	Group1.1:139699-155458	A-HYM-7-8-9	B-HYM-10-11-12	NOTEST	0.359133	0.083466	-2.10526	0	1	1	no
GB46299	GB46299	-	Group2.5:110363-113628	A-HYM-7-8-9	B-HYM-10-11-12	NOTEST	0.0650752	0.0152544	-2.09289	0	1	1	no
GB41044	GB41044	-	Group1.17:433115-434008	A-HYM-7-8-9	B-HYM-10-11-12	OK	3.63629	0.853129	-2.09163	-2.33605	0.4386	0.999727	no
GB44228	GB44228	-	Group4.13:2348593-2350028	A-HYM-7-8-9	B-HYM-10-11-12	NOTEST	1.21215	0.287312	-2.07688	0	1	1	no
GB50736	GB50736	-	Group2.11:1269343-1271489	A-HYM-7-8-9	B-HYM-10-11-12	NOTEST	0.278976	0.0674639	-2.04795	0	1	1	no
GB40294	GB40294	-	Group16.1:288597-290107	A-HYM-7-8-9	B-HYM-10-11-12	NOTEST	0.452988	0.109614	-2.04705	0	1	1	no
GB42348	GB42348	-	GroupUn4415:349-849	A-HYM-7-8-9	B-HYM-10-11-12	NOTEST	0.158219	0.0384249	-2.04181	0	1	1	no
GB40897	GB40897	-	GroupUn4376:681-933	A-HYM-7-8-9	B-HYM-10-11-12	NOTEST	0.642512	0.156045	-2.04176	0	1	1	no
GB43517	GB43517	-	Group11.14:72-3505	A-HYM-7-8-9	B-HYM-10-11-12	NOTEST	0.0207575	0.00507487	-2.03219	0	1	1	no
GB43405	GB43405	-	Group6.31:177763-178447	A-HYM-7-8-9	B-HYM-10-11-12	NOTEST	0.174904	0.0428018	-2.03082	0	1	1	no
GB46685	GB46685	-	Group5.9:1335909-1350600	A-HYM-7-8-9	B-HYM-10-11-12	NOTEST	0.455268	0.111595	-2.02844	0	1	1	no
GB42044	GB42044	-	Group5.11:42604-42879	A-HYM-7-8-9	B-HYM-10-11-12	OK	8.60247	2.10959	-2.02779	-6.16293	0.0223	0.657864	no
GB52218	GB52218	-	GroupUn691:237-1416	A-HYM-7-8-9	B-HYM-10-11-12	NOTEST	0.125561	0.0309335	-2.02115	0	1	1	no
GB43012	GB43012	-	Group1.16:15049-88868	A-HYM-7-8-9	B-HYM-10-11-12	NOTEST	0.859736	0.213081	-2.01249	0	1	1	no
GB50560	GB50560	-	Group15.14:552772-556506	A-HYM-7-8-9	B-HYM-10-11-12	NOTEST	0.0258211	0.00650106	-1.9898	0	1	1	no
GB48988	GB48988	-	Group1.15:530392-533867	A-HYM-7-8-9	B-HYM-10-11-12	NOTEST	0.0408382	0.0103679	-1.97779	0	1	1	no
GB52549	GB52549	-	Group12.11:240068-240788	A-HYM-7-8-9	B-HYM-10-11-12	NOTEST	0.104633	0.0267334	-1.96862	0	1	1	no
GB48863	GB48863	-	Group8.14:213253-314869	A-HYM-7-8-9	B-HYM-10-11-12	NOTEST	0.153836	0.0393166	-1.96818	0	1	1	no
GB49717	GB49717	-	GroupUn105:1741-24827	A-HYM-7-8-9	B-HYM-10-11-12	NOTEST	0.60618	0.156131	-1.95699	0	1	1	no
GB54470	GB54470	-	Group6.10:189186-193356	A-HYM-7-8-9	B-HYM-10-11-12	NOTEST	0.0144121	0.00372263	-1.95289	0	1	1	no
GB55671	GB55671	-	GroupUn3232:5189-10253	A-HYM-7-8-9	B-HYM-10-11-12	NOTEST	0.399482	0.103919	-1.94268	0	1	1	no
GB46932	GB46932	-	Group3.5:293411-294005	A-HYM-7-8-9	B-HYM-10-11-12	OK	1.37137	0.358958	-1.93373	-1.98328	0.08035	0.999727	no
GB55894	GB55894	-	GroupUn135:31871-34344	A-HYM-7-8-9	B-HYM-10-11-12	OK	87.7713	23.6777	-1.89022	-41.4347	0.07965	0.999727	no
GB46794	GB46794	-	Group5.9:1548041-1549527	A-HYM-7-8-9	B-HYM-10-11-12	OK	11.4533	3.09409	-1.88817	-4.8754	0.00565	0.344329	no
GB52766	GB52766	-	Group14.14:569060-569989	A-HYM-7-8-9	B-HYM-10-11-12	OK	3.20905	0.870488	-1.88225	-2.22156	0.0019	0.203434	no
GB55194	GB55194	-	Group11.6:112863-113759	A-HYM-7-8-9	B-HYM-10-11-12	NOTEST	0.890455	0.24174	-1.88108	0	1	1	no
GB41431	GB41431	-	Group6.20:1033165-1066043	A-HYM-7-8-9	B-HYM-10-11-12	NOTEST	0.21627	0.0599257	-1.85158	0	1	1	no
GB52096	GB52096	-	Group12.17:2222806-2224655	A-HYM-7-8-9	B-HYM-10-11-12	NOTEST	0.0576254	0.0160588	-1.84334	0	1	1	no
GB43259	GB43259	-	Group7.2:134916-135171	A-HYM-7-8-9	B-HYM-10-11-12	OK	0.927969	0.260052	-1.83528	-1.59314	0.29395	0.999727	no
GB51831	GB51831	-	Group1.14:110445-110613	A-HYM-7-8-9	B-HYM-10-11-12	OK	3.39019	0.95161	-1.83292	-3.83437	0.30065	0.999727	no
GB49888	GB49888	-	Group13.12:19588-22406	A-HYM-7-8-9	B-HYM-10-11-12	NOTEST	0.295712	0.0830502	-1.83214	0	1	1	no
GB52184	GB52184	-	Group6.14:237397-240173	A-HYM-7-8-9	B-HYM-10-11-12	NOTEST	0.2108	0.0592255	-1.83159	0	1	1	no
GB48991	GB48991	-	Group1.15:716648-718544	A-HYM-7-8-9	B-HYM-10-11-12	NOTEST	0.0434251	0.0122071	-1.83081	0	1	1	no
GB42901	GB42901	-	Group9.10:4312487-4320756	A-HYM-7-8-9	B-HYM-10-11-12	NOTEST	0.020674	0.00582693	-1.82701	0	1	1	no
GB46953	GB46953	-	Group3.5:569354-576228	A-HYM-7-8-9	B-HYM-10-11-12	NOTEST	0.0167673	0.00473506	-1.8242	0	1	1	no
GB50737	GB50737	-	Group2.11:1267438-1269123	A-HYM-7-8-9	B-HYM-10-11-12	NOTEST	0.345919	0.0983344	-1.81466	0	1	1	no
GB53928	GB53928	-	Group1.42:489324-492662	A-HYM-7-8-9	B-HYM-10-11-12	NOTEST	0.286855	0.0816815	-1.81224	0	1	1	no
GB47521	GB47521	-	GroupUn3591:1724-1899	A-HYM-7-8-9	B-HYM-10-11-12	OK	42.5291	12.1551	-1.80689	-22.7182	0.1506	0.999727	no
GB55449	GB55449	-	Group2.19:893169-893932	A-HYM-7-8-9	B-HYM-10-11-12	OK	9.1765	2.63248	-1.80152	-2.42335	0.0042	0.301084	no
GB48278	GB48278	-	Group13.4:708197-727440	A-HYM-7-8-9	B-HYM-10-11-12	NOTEST	0.0417381	0.0120122	-1.79686	0	1	1	no
GB40194	GB40194	-	Group12.5:605156-609665	A-HYM-7-8-9	B-HYM-10-11-12	NOTEST	0.0556423	0.0160416	-1.79437	0	1	1	no
GB52268	GB52268	-	Group1.6:63498-63995	A-HYM-7-8-9	B-HYM-10-11-12	NOTEST	0.278826	0.0822724	-1.76089	0	1	1	no
GB52146	GB52146	-	Group6.14:854692-854952	A-HYM-7-8-9	B-HYM-10-11-12	OK	3.35306	0.993657	-1.75466	-3.84879	0.29135	0.999727	no
GB53873	GB53873	-	GroupUn218:5228-11373	A-HYM-7-8-9	B-HYM-10-11-12	OK	2.49093	0.73817	-1.75466	-2.73309	0.00325	0.263518	no
GB41404	GB41404	-	Group9.4:8400-8574	A-HYM-7-8-9	B-HYM-10-11-12	NOTEST	1.56939	0.465418	-1.75361	0	1	1	no
GB50488	GB50488	-	Group4.9:1895951-1900363	A-HYM-7-8-9	B-HYM-10-11-12	OK	0.74141	0.221733	-1.74145	-1.53542	0.0113	0.476626	no
GB55819	GB55819	-	Group3.8:824384-824833	A-HYM-7-8-9	B-HYM-10-11-12	NOTEST	0.747976	0.223919	-1.74002	0	1	1	no
GB43642	GB43642	-	Group14.9:1555225-1555782	A-HYM-7-8-9	B-HYM-10-11-12	OK	2.33583	0.700306	-1.73788	-2.01334	0.0208	0.636305	no
GB49635	GB49635	-	Group4.1:431443-471518	A-HYM-7-8-9	B-HYM-10-11-12	NOTEST	0.213262	0.0639555	-1.73749	0	1	1	no
GB46622	GB46622	-	Group11.1:342480-343907	A-HYM-7-8-9	B-HYM-10-11-12	NOTEST	0.288217	0.0864685	-1.73691	0	1	1	no
GB49997	GB49997	-	Group15.19:2252877-2268378	A-HYM-7-8-9	B-HYM-10-11-12	OK	2.12557	0.638634	-1.73479	-2.21331	0.1152	0.999727	no
GB52649	GB52649	-	Group10.25:286809-287716	A-HYM-7-8-9	B-HYM-10-11-12	OK	163.945	49.4009	-1.7306	-5.74407	5e-05	0.0194221	yes
GB41991	GB41991	-	Group8.17:392711-392951	A-HYM-7-8-9	B-HYM-10-11-12	NOTEST	0.432024	0.130765	-1.72414	0	1	1	no
GB43886	GB43886	-	Group8.8:548970-549304	A-HYM-7-8-9	B-HYM-10-11-12	OK	245.919	74.4624	-1.7236	-138.747	0.2797	0.999727	no
GB42456	GB42456	-	Group7.21:37763-38583	A-HYM-7-8-9	B-HYM-10-11-12	OK	1.38388	0.419096	-1.72337	-2.36068	0.0528	0.889479	no
GB40915	GB40915	-	Group5.8:179663-357521	A-HYM-7-8-9	B-HYM-10-11-12	NOTEST	0.220488	0.0670367	-1.71768	0	1	1	no
GB46256	GB46256	-	Group7.7:53119-53341	A-HYM-7-8-9	B-HYM-10-11-12	NOTEST	0.71519	0.217695	-1.71602	0	1	1	no
GB47546	GB47546	-	Group16.5:802417-804626	A-HYM-7-8-9	B-HYM-10-11-12	OK	57.1836	17.446	-1.71271	-2.98773	5e-05	0.0194221	yes
GB55027	GB55027	-	Group5.5:467905-468118	A-HYM-7-8-9	B-HYM-10-11-12	NOTEST	0.792778	0.242107	-1.71127	0	1	1	no
GB53781	GB53781	-	Group7.10:317460-318609	A-HYM-7-8-9	B-HYM-10-11-12	OK	35.1089	10.8238	-1.69763	-24.2647	0.28385	0.999727	no
GB49887	GB49887	-	Group13.12:8101-11386	A-HYM-7-8-9	B-HYM-10-11-12	OK	5.61265	1.73542	-1.6934	-2.55105	5e-05	0.0194221	yes
GB46053	GB46053	-	Group6.15:175042-176026	A-HYM-7-8-9	B-HYM-10-11-12	NOTEST	0.747675	0.23142	-1.6919	0	1	1	no
GB47645	GB47645	-	Group16.5:564433-565605	A-HYM-7-8-9	B-HYM-10-11-12	OK	0.714067	0.222032	-1.68529	-1.354	0.06025	0.93043	no
GB41354	GB41354	-	Group5.18:432056-433257	A-HYM-7-8-9	B-HYM-10-11-12	NOTEST	0.283574	0.0883326	-1.68271	0	1	1	no
GB45241	GB45241	-	Group11.18:3922727-3973490	A-HYM-7-8-9	B-HYM-10-11-12	OK	1.58844	0.496448	-1.67789	-0.0558154	0.48925	0.999727	no
GB49603	GB49603	-	Group4.6:866904-867575	A-HYM-7-8-9	B-HYM-10-11-12	OK	57.6418	18.0711	-1.67343	-37.3367	0.2865	0.999727	no
GB42928	GB42928	-	GroupUn156:26567-39467	A-HYM-7-8-9	B-HYM-10-11-12	OK	6.06818	1.90694	-1.67	-0.0928649	0.34495	0.999727	no
GB46842	GB46842	-	GroupUn676:417-1225	A-HYM-7-8-9	B-HYM-10-11-12	OK	5.8092	1.83009	-1.66642	-2.54615	0.0017	0.190571	no
GB52144	GB52144	-	Group6.14:863954-923146	A-HYM-7-8-9	B-HYM-10-11-12	OK	78.2136	24.6834	-1.66388	-3.11008	5e-05	0.0194221	yes
GB46434	GB46434	-	Group1.23:378834-387440	A-HYM-7-8-9	B-HYM-10-11-12	OK	1.02287	0.323021	-1.66293	-1.39517	0.0801	0.999727	no
GB40103	GB40103	-	Group13.7:54254-55876	A-HYM-7-8-9	B-HYM-10-11-12	NOTEST	0.0324571	0.0102502	-1.66288	0	1	1	no
GB53348	GB53348	-	Group9.12:788611-789509	A-HYM-7-8-9	B-HYM-10-11-12	NOTEST	0.263205	0.083228	-1.66105	0	1	1	no
GB51306	GB51306	-	Group16.4:230-2955	A-HYM-7-8-9	B-HYM-10-11-12	OK	68.1053	21.6995	-1.65011	-2.41797	5e-05	0.0194221	yes
GB46668	GB46668	-	Group4.3:44505-44998	A-HYM-7-8-9	B-HYM-10-11-12	NOTEST	0.303376	0.0967751	-1.6484	0	1	1	no
GB44589	GB44589	-	Group5.14:785631-789600	A-HYM-7-8-9	B-HYM-10-11-12	OK	24.9472	7.97996	-1.64442	-6.91524	0.01225	0.494231	no
GB53313	GB53313	-	Group9.12:1287279-1290875	A-HYM-7-8-9	B-HYM-10-11-12	OK	2.30416	0.740869	-1.63695	-2.43989	0.0743	0.9927	no
GB42473	GB42473	-	Group7.21:1123837-1124090	A-HYM-7-8-9	B-HYM-10-11-12	OK	18.9102	6.10585	-1.6309	-7.233	0.03635	0.78558	no
GB54804	GB54804	-	Group8.12:43389-46398	A-HYM-7-8-9	B-HYM-10-11-12	OK	2.59478	0.841071	-1.62532	-2.49377	0.00285	0.246651	no
GB47642	GB47642	-	Group16.5:513495-544632	A-HYM-7-8-9	B-HYM-10-11-12	OK	0.732522	0.238423	-1.61935	-0.114506	0.4411	0.999727	no
GB54080	GB54080	-	GroupUn872:667-820	A-HYM-7-8-9	B-HYM-10-11-12	NOTEST	2.3929	0.780719	-1.61589	0	1	1	no
GB50824	GB50824	-	Group2.11:1072878-1075011	A-HYM-7-8-9	B-HYM-10-11-12	OK	6.33676	2.08738	-1.60205	-2.2597	0.0002	0.0566203	no
GB54396	GB54396	-	Group16.2:1529372-1531526	A-HYM-7-8-9	B-HYM-10-11-12	OK	53.0174	17.5268	-1.59691	-3.76392	5e-05	0.0194221	yes
GB42067	GB42067	-	Group5.11:468508-469150	A-HYM-7-8-9	B-HYM-10-11-12	NOTEST	0.228399	0.0757577	-1.59209	0	1	1	no
GB51731	GB51731	-	Group8.21:379293-379495	A-HYM-7-8-9	B-HYM-10-11-12	OK	8.65	2.87171	-1.59079	-7.70985	0.30955	0.999727	no
GB42070	GB42070	-	Group5.11:537171-538683	A-HYM-7-8-9	B-HYM-10-11-12	NOTEST	0.100639	0.0334662	-1.58842	0	1	1	no
GB41813	GB41813	-	Group8.9:480335-481310	A-HYM-7-8-9	B-HYM-10-11-12	OK	0.912443	0.30416	-1.5849	-1.41487	0.08895	0.999727	no
GB50143	GB50143	-	Group15.19:638031-638844	A-HYM-7-8-9	B-HYM-10-11-12	OK	125.269	41.7735	-1.58437	-26.5341	0.0184	0.602484	no
GB45893	GB45893	-	GroupUn4167:397-1909	A-HYM-7-8-9	B-HYM-10-11-12	NOTEST	0.0331021	0.0110514	-1.5827	0	1	1	no
GB53078	GB53078	-	Group4.5:1309228-1362030	A-HYM-7-8-9	B-HYM-10-11-12	NOTEST	0.124576	0.0417183	-1.57828	0	1	1	no
GB44392	GB44392	-	GroupUn309:13436-14523	A-HYM-7-8-9	B-HYM-10-11-12	NOTEST	0.447997	0.150162	-1.57697	0	1	1	no
GB40609	GB40609	-	Group12.13:2430337-2445315	A-HYM-7-8-9	B-HYM-10-11-12	OK	3.79485	1.27266	-1.57619	-1.70158	0.00165	0.188123	no
GB43349	GB43349	-	GroupUn1431:331-637	A-HYM-7-8-9	B-HYM-10-11-12	OK	0.938006	0.31829	-1.55925	-1.4185	0.08545	0.999727	no
GB42208	GB42208	-	Group1.34:285730-288466	A-HYM-7-8-9	B-HYM-10-11-12	OK	15.5614	5.28051	-1.55922	-3.91358	0.01015	0.449949	no
GB48038	GB48038	-	Group1.4:293925-303610	A-HYM-7-8-9	B-HYM-10-11-12	OK	6.78382	2.30735	-1.55586	-0.655018	0.2944	0.999727	no
GB53978	GB53978	-	Group1.42:1062208-1063403	A-HYM-7-8-9	B-HYM-10-11-12	OK	0.612285	0.208455	-1.55447	-1.43077	0.06725	0.963855	no
GB41060	GB41060	-	Group1.17:349864-360813	A-HYM-7-8-9	B-HYM-10-11-12	OK	0.504196	0.171859	-1.55276	-1.58116	0.0058	0.34848	no
GB48819	GB48819	-	GroupUn14:133188-134098	A-HYM-7-8-9	B-HYM-10-11-12	OK	5.39932	1.84557	-1.54871	-2.45584	0.00145	0.174869	no
GB51127	GB51127	-	Group10.26:1935734-1937292	A-HYM-7-8-9	B-HYM-10-11-12	NOTEST	0.427886	0.14738	-1.53769	0	1	1	no
GB48509	GB48509	-	GroupUn40:47492-95136	A-HYM-7-8-9	B-HYM-10-11-12	NOTEST	0.285139	0.0983614	-1.5355	0	1	1	no
GB43932	GB43932	-	Group11.3:601658-611265	A-HYM-7-8-9	B-HYM-10-11-12	NOTEST	0.176993	0.0612498	-1.53092	0	1	1	no
GB46301	GB46301	-	Group2.5:72810-73832	A-HYM-7-8-9	B-HYM-10-11-12	OK	24.6436	8.57358	-1.52324	-2.97036	0.0004	0.0851108	no
GB41463	GB41463	-	Group6.20:235481-318630	A-HYM-7-8-9	B-HYM-10-11-12	OK	0.49435	0.172289	-1.52071	-0.461499	0.2466	0.999727	no
GB51842	GB51842	-	Group1.14:23658-25776	A-HYM-7-8-9	B-HYM-10-11-12	NOTEST	0.345928	0.120636	-1.51981	0	1	1	no
GB40254	GB40254	-	GroupUn3209:128-1189	A-HYM-7-8-9	B-HYM-10-11-12	OK	1.37768	0.483114	-1.5118	-2.36428	0.01985	0.61742	no
GB50073	GB50073	-	Group15.19:980973-984909	A-HYM-7-8-9	B-HYM-10-11-12	OK	14.0497	4.93024	-1.51081	-1.40646	0.0514	0.884175	no
GB43800	GB43800	-	Group4.8:258400-259825	A-HYM-7-8-9	B-HYM-10-11-12	OK	0.887627	0.311667	-1.50995	-1.4048	0.02355	0.672403	no
GB49878	GB49878	-	Group13.12:180720-183664	A-HYM-7-8-9	B-HYM-10-11-12	OK	75.3366	26.4692	-1.50904	-2.83811	5e-05	0.0194221	yes
GB46433	GB46433	-	Group1.23:388053-388353	A-HYM-7-8-9	B-HYM-10-11-12	NOTEST	0.603236	0.21224	-1.50702	0	1	1	no
GB50759	GB50759	-	Group2.11:502460-513159	A-HYM-7-8-9	B-HYM-10-11-12	OK	1.27058	0.44761	-1.50517	-1.447	0.2023	0.999727	no
GB52407	GB52407	-	Group2.17:883794-885704	A-HYM-7-8-9	B-HYM-10-11-12	OK	0.841001	0.297834	-1.4976	-1.87375	0.0137	0.523641	no
GB51527	GB51527	-	Group3.7:415049-417239	A-HYM-7-8-9	B-HYM-10-11-12	OK	0.642375	0.227981	-1.4945	-1.29074	0.03865	0.801454	no
GB45233	GB45233	-	Group11.18:3904934-3905364	A-HYM-7-8-9	B-HYM-10-11-12	OK	1.73511	0.617687	-1.49008	-1.84371	0.09655	0.999727	no
GB41923	GB41923	-	GroupUn867:1755-4883	A-HYM-7-8-9	B-HYM-10-11-12	OK	1.86376	0.663548	-1.48994	-1.83217	0.00305	0.256001	no
GB52682	GB52682	-	Group14.14:1104656-1113471	A-HYM-7-8-9	B-HYM-10-11-12	NOTEST	0.95212	0.338992	-1.48989	0	1	1	no
GB48673	GB48673	-	Group5.12:981837-982225	A-HYM-7-8-9	B-HYM-10-11-12	OK	22.6135	8.07232	-1.48613	-10.1829	0.1273	0.999727	no
GB54124	GB54124	-	Group14.13:832421-840698	A-HYM-7-8-9	B-HYM-10-11-12	NOTEST	0.0460353	0.0164335	-1.4861	0	1	1	no
GB52938	GB52938	-	Group6.23:204662-207668	A-HYM-7-8-9	B-HYM-10-11-12	NOTEST	0.0126644	0.00452158	-1.48588	0	1	1	no
GB45060	GB45060	-	Group11.18:1241124-1243201	A-HYM-7-8-9	B-HYM-10-11-12	OK	3.21015	1.15008	-1.48091	-2.31956	0.0499	0.876424	no
GB53115	GB53115	-	Group4.5:134111-135594	B-HYM-10-11-12	C-HYM-13-14-15	OK	2.9951	0.0737158	-5.34449	-3.17652	0.0595	0.926215	no
GB49219	GB49219	-	Group7.12:461240-466421	B-HYM-10-11-12	C-HYM-13-14-15	OK	1.70743	0.0640717	-4.736	-3.77169	0.0002	0.0566203	no
GB55205	GB55205	-	Group11.6:825495-828771	B-HYM-10-11-12	C-HYM-13-14-15	OK	2019	152.497	-3.72679	-2.03518	0.028	0.711848	no
GB52317	GB52317	-	Group5.2:1153404-1160997	B-HYM-10-11-12	C-HYM-13-14-15	OK	1.31976	0.109144	-3.59596	-0.473592	0.4605	0.999727	no
GB55212	GB55212	-	Group11.6:860287-864039	B-HYM-10-11-12	C-HYM-13-14-15	OK	216.247	19.7935	-3.44958	-5.34194	5e-05	0.0194221	yes
GB51375	GB51375	-	Group10.22:92857-95359	B-HYM-10-11-12	C-HYM-13-14-15	NOTEST	0.653796	0.0632689	-3.36927	0	1	1	no
GB55620	GB55620	-	Group2.19:2190154-2209468	B-HYM-10-11-12	C-HYM-13-14-15	NOTEST	0.285064	0.0316163	-3.17254	0	1	1	no
GB52450	GB52450	-	Group2.17:144971-147133	B-HYM-10-11-12	C-HYM-13-14-15	NOTEST	0.512659	0.0580073	-3.14369	0	1	1	no
GB45332	GB45332	-	Group6.37:839919-884332	B-HYM-10-11-12	C-HYM-13-14-15	OK	12.4178	1.49833	-3.05099	-0.303412	0.45215	0.999727	no
GB51686	GB51686	-	Group8.21:224494-225169	B-HYM-10-11-12	C-HYM-13-14-15	OK	99.2874	12.3462	-3.00754	-52.2927	0.16795	0.999727	no
GB44711	GB44711	-	Group5.14:2705153-2709025	B-HYM-10-11-12	C-HYM-13-14-15	NOTEST	0.0452561	0.00579916	-2.96419	0	1	1	no
GB46554	GB46554	-	GroupUn4158:389-4660	B-HYM-10-11-12	C-HYM-13-14-15	NOTEST	0.185513	0.0247517	-2.90592	0	1	1	no
GB42597	GB42597	-	Group9.10:3752145-3753226	B-HYM-10-11-12	C-HYM-13-14-15	NOTEST	0.204538	0.0280133	-2.86818	0	1	1	no
GB52832	GB52832	-	Group8.11:197168-211686	B-HYM-10-11-12	C-HYM-13-14-15	NOTEST	0.0552049	0.0076221	-2.85654	0	1	1	no
GB40086	GB40086	-	Group13.7:865122-951946	B-HYM-10-11-12	C-HYM-13-14-15	NOTEST	0.136353	0.0204077	-2.74016	0	1	1	no
GB50720	GB50720	-	Group2.11:2015790-2016392	B-HYM-10-11-12	C-HYM-13-14-15	NOTEST	0.193402	0.029369	-2.71924	0	1	1	no
GB53392	GB53392	-	Group9.12:109998-176574	B-HYM-10-11-12	C-HYM-13-14-15	OK	3.17034	0.49261	-2.68612	-0.190426	0.4091	0.999727	no
GB48135	GB48135	-	Group7.24:226402-229007	B-HYM-10-11-12	C-HYM-13-14-15	NOTEST	0.0965706	0.0152319	-2.66449	0	1	1	no
GB55358	GB55358	-	Group2.19:3475642-3485227	B-HYM-10-11-12	C-HYM-13-14-15	OK	2.55977	0.404219	-2.66281	-0.457953	0.54365	0.999727	no
GB47085	GB47085	-	Group15.2:221007-224536	B-HYM-10-11-12	C-HYM-13-14-15	OK	1.11968	0.1828	-2.61475	-2.65769	0.12335	0.999727	no
GB41353	GB41353	-	Group5.18:430489-431868	B-HYM-10-11-12	C-HYM-13-14-15	NOTEST	0.431419	0.0721011	-2.58099	0	1	1	no
GB48887	GB48887	-	Group5.4:268886-293650	B-HYM-10-11-12	C-HYM-13-14-15	NOTEST	2.01728	0.340826	-2.5653	0	1	1	no
GB41752	GB41752	-	Group8.9:1480000-1481035	B-HYM-10-11-12	C-HYM-13-14-15	OK	7.96706	1.36846	-2.5415	-6.69447	0.17105	0.999727	no
GB49667	GB49667	-	Group11.5:6950-7650	B-HYM-10-11-12	C-HYM-13-14-15	NOTEST	1.10614	0.191944	-2.52678	0	1	1	no
GB42225	GB42225	-	Group1.34:113798-117622	B-HYM-10-11-12	C-HYM-13-14-15	OK	2.56208	0.447855	-2.51621	-2.91328	0.1864	0.999727	no
GB44161	GB44161	-	Group4.13:680389-681428	B-HYM-10-11-12	C-HYM-13-14-15	NOTEST	0.477806	0.0857266	-2.47861	0	1	1	no
GB51839	GB51839	-	Group1.14:9164-9893	B-HYM-10-11-12	C-HYM-13-14-15	NOTEST	0.41418	0.0758455	-2.44912	0	1	1	no
GB42703	GB42703	-	Group9.10:1086811-1088344	B-HYM-10-11-12	C-HYM-13-14-15	OK	1.20234	0.22053	-2.4468	-1.99114	0.05235	0.889469	no
GB52515	GB52515	-	GroupUn229:23909-30420	B-HYM-10-11-12	C-HYM-13-14-15	NOTEST	0.447762	0.0839441	-2.41523	0	1	1	no
GB41816	GB41816	-	Group8.9:451999-452362	B-HYM-10-11-12	C-HYM-13-14-15	OK	11.8182	2.24247	-2.39784	-9.48612	0.2252	0.999727	no
GB46958	GB46958	-	Group3.5:716848-718323	B-HYM-10-11-12	C-HYM-13-14-15	NOTEST	0.141137	0.0268345	-2.39494	0	1	1	no
GB47927	GB47927	-	Group15.16:317565-321323	B-HYM-10-11-12	C-HYM-13-14-15	NOTEST	0.0241485	0.00463491	-2.38132	0	1	1	no
GB47985	GB47985	-	Group13.6:303983-305473	B-HYM-10-11-12	C-HYM-13-14-15	NOTEST	0.208642	0.0408037	-2.35426	0	1	1	no
GB46780	GB46780	-	Group5.9:1330655-1330868	B-HYM-10-11-12	C-HYM-13-14-15	OK	1.85589	0.365384	-2.34462	-2.54785	0.25935	0.999727	no
GB48180	GB48180	-	Group7.24:850203-850659	B-HYM-10-11-12	C-HYM-13-14-15	NOTEST	0.272967	0.0540129	-2.33735	0	1	1	no
GB47126	GB47126	-	GroupUn5065:101-1931	B-HYM-10-11-12	C-HYM-13-14-15	NOTEST	0.332219	0.0663545	-2.32387	0	1	1	no
GB48107	GB48107	-	Group7.24:754870-757507	B-HYM-10-11-12	C-HYM-13-14-15	NOTEST	0.120226	0.0241985	-2.31276	0	1	1	no
GB46080	GB46080	-	Group6.15:497649-497898	B-HYM-10-11-12	C-HYM-13-14-15	NOTEST	0.655744	0.13307	-2.30095	0	1	1	no
GB53987	GB53987	-	GroupUn4513:7664-7760	B-HYM-10-11-12	C-HYM-13-14-15	OK	45.5109	9.26913	-2.29571	-29.4541	0.1744	0.999727	no
GB43297	GB43297	-	Group7.17:58993-59206	B-HYM-10-11-12	C-HYM-13-14-15	NOTEST	1.15035	0.234734	-2.29298	0	1	1	no
GB51939	GB51939	-	Group1.31:146693-147394	B-HYM-10-11-12	C-HYM-13-14-15	NOTEST	0.310967	0.0663948	-2.22762	0	1	1	no
GB40284	GB40284	-	Group13.14:27530-31722	B-HYM-10-11-12	C-HYM-13-14-15	NOTEST	0.041625	0.00899332	-2.21053	0	1	1	no
GB54067	GB54067	-	GroupUn73:46129-49239	B-HYM-10-11-12	C-HYM-13-14-15	NOTEST	0.176152	0.0401773	-2.13237	0	1	1	no
GB54475	GB54475	-	Group6.10:79556-80781	B-HYM-10-11-12	C-HYM-13-14-15	NOTEST	18.8352	4.33091	-2.12069	0	1	1	no
GB54099	GB54099	-	Group14.13:1400203-1402756	B-HYM-10-11-12	C-HYM-13-14-15	NOTEST	0.244174	0.0572221	-2.09326	0	1	1	no
GB43776	GB43776	-	Group14.7:158057-158549	B-HYM-10-11-12	C-HYM-13-14-15	NOTEST	0.203084	0.047857	-2.08528	0	1	1	no
GB55206	GB55206	-	Group11.6:831410-834950	B-HYM-10-11-12	C-HYM-13-14-15	OK	65.6425	15.5845	-2.07452	-3.93081	5e-05	0.0194221	yes
GB46186	GB46186	-	Group15.5:338252-343000	B-HYM-10-11-12	C-HYM-13-14-15	NOTEST	0.24195	0.0577427	-2.067	0	1	1	no
GB48719	GB48719	-	Group10.9:141004-142240	B-HYM-10-11-12	C-HYM-13-14-15	NOTEST	0.405362	0.0975223	-2.05541	0	1	1	no
GB40375	GB40375	-	Group8.6:880140-933182	B-HYM-10-11-12	C-HYM-13-14-15	OK	0.582836	0.143668	-2.02035	-0.149953	0.5827	0.999727	no
GB47903	GB47903	-	GroupUn11:32517-35049	B-HYM-10-11-12	C-HYM-13-14-15	NOTEST	0.129478	0.0319968	-2.01671	0	1	1	no
GB52665	GB52665	-	GroupUn1028:5-2563	B-HYM-10-11-12	C-HYM-13-14-15	NOTEST	0.368732	0.0916211	-2.00882	0	1	1	no
GB50790	GB50790	-	Group2.11:370463-372111	B-HYM-10-11-12	C-HYM-13-14-15	OK	2.03177	0.50589	-2.00584	-2.78067	0.2819	0.999727	no
GB55208	GB55208	-	Group11.6:842501-845748	B-HYM-10-11-12	C-HYM-13-14-15	OK	940.256	235.471	-1.99751	-2.78897	0.00045	0.0911073	no
GB47527	GB47527	-	GroupUn1931:72-3653	B-HYM-10-11-12	C-HYM-13-14-15	NOTEST	0.156039	0.0392678	-1.99049	0	1	1	no
GB53369	GB53369	-	Group9.12:374897-376057	B-HYM-10-11-12	C-HYM-13-14-15	NOTEST	0.25206	0.063736	-1.98359	0	1	1	no
GB49840	GB49840	-	Group11.13:122682-123537	B-HYM-10-11-12	C-HYM-13-14-15	NOTEST	10.1151	2.57416	-1.97434	0	1	1	no
GB48696	GB48696	-	Group2.3:44710-46163	B-HYM-10-11-12	C-HYM-13-14-15	NOTEST	0.213509	0.0552826	-1.9494	0	1	1	no
GB41552	GB41552	-	Group15.17:498-2948	B-HYM-10-11-12	C-HYM-13-14-15	NOTEST	0.0336358	0.00884445	-1.92715	0	1	1	no
GB49825	GB49825	-	Group11.13:216991-218113	B-HYM-10-11-12	C-HYM-13-14-15	NOTEST	0.160187	0.0422988	-1.92107	0	1	1	no
GB54895	GB54895	-	Group4.4:505956-511574	B-HYM-10-11-12	C-HYM-13-14-15	NOTEST	0.105637	0.027942	-1.91861	0	1	1	no
GB52287	GB52287	-	Group5.2:1002100-1002316	B-HYM-10-11-12	C-HYM-13-14-15	OK	2.58071	0.687836	-1.90763	-2.69136	0.0357	0.782029	no
GB47648	GB47648	-	Group16.5:577323-596146	B-HYM-10-11-12	C-HYM-13-14-15	NOTEST	0.168473	0.0451107	-1.90098	0	1	1	no
GB52150	GB52150	-	Group6.14:692345-694125	B-HYM-10-11-12	C-HYM-13-14-15	NOTEST	0.636421	0.170422	-1.90087	0	1	1	no
GB45238	GB45238	-	Group11.18:3922727-3973490	B-HYM-10-11-12	C-HYM-13-14-15	NOTEST	0.476521	0.128214	-1.89398	0	1	1	no
GB53885	GB53885	-	Group1.26:83769-85007	B-HYM-10-11-12	C-HYM-13-14-15	NOTEST	0.0496133	0.0133599	-1.89281	0	1	1	no
GB46009	GB46009	-	Group6.15:375105-392349	B-HYM-10-11-12	C-HYM-13-14-15	OK	8.2912	2.24247	-1.88649	-0.454724	0.5682	0.999727	no
GB50110	GB50110	-	Group15.19:191398-192536	B-HYM-10-11-12	C-HYM-13-14-15	NOTEST	1.0951	0.298152	-1.87694	0	1	1	no
GB50573	GB50573	-	Group15.14:629299-631900	B-HYM-10-11-12	C-HYM-13-14-15	NOTEST	0.083809	0.0228495	-1.87494	0	1	1	no
GB40184	GB40184	-	Group12.5:650911-654069	B-HYM-10-11-12	C-HYM-13-14-15	NOTEST	0.0419902	0.0114872	-1.87002	0	1	1	no
GB48460	GB48460	-	Group10.23:1416493-1425926	B-HYM-10-11-12	C-HYM-13-14-15	NOTEST	0.115495	0.0319519	-1.85385	0	1	1	no
GB40919	GB40919	-	Group5.8:179663-357521	B-HYM-10-11-12	C-HYM-13-14-15	OK	0.561325	0.155881	-1.84839	-0.803177	0.30465	0.999727	no
GB53248	GB53248	-	Group1.7:564022-565114	B-HYM-10-11-12	C-HYM-13-14-15	OK	2.64593	0.740663	-1.83689	-3.53034	0.1454	0.999727	no
GB51616	GB51616	-	Group1.37:1252170-1252344	B-HYM-10-11-12	C-HYM-13-14-15	NOTEST	1.26322	0.356219	-1.82627	0	1	1	no
GB44823	GB44823	-	Group1.19:345417-345575	B-HYM-10-11-12	C-HYM-13-14-15	NOTEST	8.26725	2.3378	-1.82226	0	1	1	no
GB53391	GB53391	-	Group9.12:84024-106467	B-HYM-10-11-12	C-HYM-13-14-15	OK	19.2736	5.4603	-1.81958	-0.0870527	0.39505	0.999727	no
GB43690	GB43690	-	GroupUn18:5079-6834	B-HYM-10-11-12	C-HYM-13-14-15	NOTEST	0.0775937	0.0221962	-1.80563	0	1	1	no
GB50153	GB50153	-	Group15.19:767955-770271	B-HYM-10-11-12	C-HYM-13-14-15	NOTEST	0.0296348	0.00848829	-1.80375	0	1	1	no
GB47953	GB47953	-	Group7.19:174550-176901	B-HYM-10-11-12	C-HYM-13-14-15	NOTEST	0.374508	0.108868	-1.78241	0	1	1	no
GB46324	GB46324	-	GroupUn102:2854-6149	B-HYM-10-11-12	C-HYM-13-14-15	NOTEST	0.0818258	0.0238203	-1.78036	0	1	1	no
GB50118	GB50118	-	Group15.19:4894-5564	B-HYM-10-11-12	C-HYM-13-14-15	OK	1075.08	314.68	-1.77249	-7.67064	5e-05	0.0194221	yes
GB40081	GB40081	-	Group13.7:1086909-1106318	B-HYM-10-11-12	C-HYM-13-14-15	NOTEST	0.0695451	0.0205119	-1.76149	0	1	1	no
GB45190	GB45190	-	Group11.18:3156007-3156506	B-HYM-10-11-12	C-HYM-13-14-15	OK	2.84771	0.841399	-1.75894	-3.44002	0.3101	0.999727	no
GB52622	GB52622	-	Group10.25:202378-203040	B-HYM-10-11-12	C-HYM-13-14-15	NOTEST	2.27641	0.677671	-1.7481	0	1	1	no
GB55209	GB55209	-	Group11.6:845839-846433	B-HYM-10-11-12	C-HYM-13-14-15	OK	817.291	244.226	-1.74263	-3.94499	5e-05	0.0194221	yes
GB45006	GB45006	-	Group11.18:2661898-2664097	B-HYM-10-11-12	C-HYM-13-14-15	NOTEST	1.33853	0.400048	-1.7424	0	1	1	no
GB46817	GB46817	-	GroupUn64:29811-37572	B-HYM-10-11-12	C-HYM-13-14-15	NOTEST	0.398915	0.120981	-1.72129	0	1	1	no
GB46837	GB46837	-	GroupUn4652:391-585	B-HYM-10-11-12	C-HYM-13-14-15	NOTEST	11.8601	3.60402	-1.71844	0	1	1	no
GB44481	GB44481	-	Group5.14:1762799-1782401	B-HYM-10-11-12	C-HYM-13-14-15	OK	5.75206	1.74836	-1.71807	-5.86325	0.30475	0.999727	no
GB48791	GB48791	-	Group10.27:213206-213675	B-HYM-10-11-12	C-HYM-13-14-15	OK	3.27404	0.997676	-1.71443	-2.57222	0.02935	0.723551	no
GB47115	GB47115	-	GroupUn6:243678-244523	B-HYM-10-11-12	C-HYM-13-14-15	NOTEST	0.228477	0.0697038	-1.71274	0	1	1	no
GB50882	GB50882	-	Group10.26:2608687-2608894	B-HYM-10-11-12	C-HYM-13-14-15	NOTEST	0.830731	0.254108	-1.70894	0	1	1	no
GB51859	GB51859	-	Group1.14:228448-233431	B-HYM-10-11-12	C-HYM-13-14-15	OK	15.346	4.70904	-1.70436	-0.209759	0.59025	0.999727	no
GB51393	GB51393	-	Group5.7:464467-468268	B-HYM-10-11-12	C-HYM-13-14-15	NOTEST	0.0377215	0.0115901	-1.70249	0	1	1	no
GB53689	GB53689	-	Group3.9:406131-407514	B-HYM-10-11-12	C-HYM-13-14-15	NOTEST	0.0431323	0.0133344	-1.69362	0	1	1	no
GB45642	GB45642	-	Group5.20:508204-508890	B-HYM-10-11-12	C-HYM-13-14-15	OK	35.913	11.1633	-1.68574	-27.1443	0.34505	0.999727	no
GB53529	GB53529	-	Group6.32:489256-583689	B-HYM-10-11-12	C-HYM-13-14-15	NOTEST	2.80969	0.874181	-1.68441	0	1	1	no
GB45117	GB45117	-	Group11.18:1457518-1457719	B-HYM-10-11-12	C-HYM-13-14-15	NOTEST	0.888818	0.276555	-1.68432	0	1	1	no
GB54771	GB54771	-	Group13.3:243236-255732	B-HYM-10-11-12	C-HYM-13-14-15	NOTEST	0.134311	0.0419721	-1.67807	0	1	1	no
GB40968	GB40968	-	Group7.20:486961-490780	B-HYM-10-11-12	C-HYM-13-14-15	NOTEST	0.198854	0.0623849	-1.67244	0	1	1	no
GB43460	GB43460	-	Group2.7:173719-173923	B-HYM-10-11-12	C-HYM-13-14-15	OK	6.40934	2.01626	-1.66849	-4.97417	0.0603	0.93043	no
GB45572	GB45572	-	GroupUn2264:375-1281	B-HYM-10-11-12	C-HYM-13-14-15	NOTEST	0.318493	0.100622	-1.66232	0	1	1	no
GB51350	GB51350	-	Group16.4:1588313-1589568	B-HYM-10-11-12	C-HYM-13-14-15	OK	1.70684	0.553585	-1.62445	-2.23791	0.11075	0.999727	no
GB41557	GB41557	-	Group2.9:301020-303469	B-HYM-10-11-12	C-HYM-13-14-15	NOTEST	0.712825	0.231504	-1.62251	0	1	1	no
GB54788	GB54788	-	Group13.3:670934-671187	B-HYM-10-11-12	C-HYM-13-14-15	NOTEST	5.43069	1.76647	-1.62027	0	1	1	no
GB44730	GB44730	-	Group1.22:429188-432130	B-HYM-10-11-12	C-HYM-13-14-15	NOTEST	0.231601	0.0753623	-1.61973	0	1	1	no
GB41506	GB41506	-	Group6.20:1126787-1127622	B-HYM-10-11-12	C-HYM-13-14-15	OK	4.97304	1.63345	-1.6062	-4.39766	0.08835	0.999727	no
GB41621	GB41621	-	Group14.15:958535-959824	B-HYM-10-11-12	C-HYM-13-14-15	NOTEST	0.176693	0.0582538	-1.60082	0	1	1	no
GB41459	GB41459	-	Group6.20:615400-617550	B-HYM-10-11-12	C-HYM-13-14-15	NOTEST	0.0220723	0.00735005	-1.58641	0	1	1	no
GB41326	GB41326	-	Group5.18:41686-43713	B-HYM-10-11-12	C-HYM-13-14-15	OK	4.33148	1.44413	-1.58466	-2.13335	0.002	0.208788	no
GB42900	GB42900	-	Group9.10:4310064-4310694	B-HYM-10-11-12	C-HYM-13-14-15	OK	14.7971	4.94439	-1.58145	-3.92531	0.00275	0.243678	no
GB41110	GB41110	-	GroupUn1029:2642-3496	B-HYM-10-11-12	C-HYM-13-14-15	NOTEST	0.221154	0.0740736	-1.57802	0	1	1	no
GB55714	GB55714	-	Group6.38:276396-281159	B-HYM-10-11-12	C-HYM-13-14-15	NOTEST	0.0209976	0.00705933	-1.57262	0	1	1	no
GB55785	GB55785	-	Group3.8:493924-494050	B-HYM-10-11-12	C-HYM-13-14-15	OK	31.9115	10.7292	-1.57254	-16.1449	0.1197	0.999727	no
GB54043	GB54043	-	Group11.12:21738-26120	B-HYM-10-11-12	C-HYM-13-14-15	OK	0.885725	0.297981	-1.57164	-1.82096	0.029	0.722392	no
GB45949	GB45949	-	Group16.8:53938-55249	B-HYM-10-11-12	C-HYM-13-14-15	NOTEST	0.104995	0.035476	-1.5654	0	1	1	no
GB43499	GB43499	-	Group11.14:168003-170760	B-HYM-10-11-12	C-HYM-13-14-15	OK	32.5821	11.0646	-1.55812	-6.37797	0.0055	0.34019	no
GB50341	GB50341	-	Group1.3:221228-237456	B-HYM-10-11-12	C-HYM-13-14-15	NOTEST	0.0293389	0.00999155	-1.55404	0	1	1	no
GB42733	GB42733	-	Group9.10:485880-492157	B-HYM-10-11-12	C-HYM-13-14-15	NOTEST	0.266816	0.091366	-1.54611	0	1	1	no
GB40275	GB40275	-	GroupUn1897:189-731	B-HYM-10-11-12	C-HYM-13-14-15	NOTEST	0.465865	0.159625	-1.54522	0	1	1	no
GB49460	GB49460	-	Group15.13:191544-203599	B-HYM-10-11-12	C-HYM-13-14-15	OK	1.55465	0.533683	-1.54254	-0.164212	0.6174	0.999727	no
GB54781	GB54781	-	Group13.3:503947-505062	B-HYM-10-11-12	C-HYM-13-14-15	OK	11.2255	3.85761	-1.541	-10.1093	0.37895	0.999727	no
GB42704	GB42704	-	Group9.10:1057813-1065492	B-HYM-10-11-12	C-HYM-13-14-15	OK	0.540617	0.186117	-1.5384	-0.465242	0.3861	0.999727	no
GB46311	GB46311	-	Group2.5:129470-131268	B-HYM-10-11-12	C-HYM-13-14-15	NOTEST	0.397125	0.136836	-1.53715	0	1	1	no
GB55021	GB55021	-	GroupUn9:173317-173467	B-HYM-10-11-12	C-HYM-13-14-15	OK	26.52	9.20415	-1.52672	-10.7547	0.0345	0.77194	no
GB47618	GB47618	-	Group16.5:185888-186539	B-HYM-10-11-12	C-HYM-13-14-15	OK	2.81598	0.979806	-1.52307	-2.40097	0.04755	0.862673	no
GB46831	GB46831	-	GroupUn2958:1163-1905	B-HYM-10-11-12	C-HYM-13-14-15	NOTEST	0.0795696	0.0277268	-1.52093	0	1	1	no
GB47416	GB47416	-	Group1.29:550706-559076	B-HYM-10-11-12	C-HYM-13-14-15	NOTEST	4.75408	1.65835	-1.51942	0	1	1	no
GB43177	GB43177	-	Group11.20:119226-119667	B-HYM-10-11-12	C-HYM-13-14-15	OK	16.1532	5.66104	-1.51268	-10.5025	0.07435	0.9927	no
GB49616	GB49616	-	GroupUn4564:157-1161	B-HYM-10-11-12	C-HYM-13-14-15	NOTEST	0.243387	0.0854257	-1.51051	0	1	1	no
GB52176	GB52176	-	Group6.14:91881-121374	B-HYM-10-11-12	C-HYM-13-14-15	NOTEST	0.141991	0.0500344	-1.50481	0	1	1	no
GB54933	GB54933	-	Group1.41:567038-574774	B-HYM-10-11-12	C-HYM-13-14-15	OK	9.21056	26.0615	1.50056	2.77483	0.0005	0.0988343	no
GB46269	GB46269	-	Group7.7:197916-199953	B-HYM-10-11-12	C-HYM-13-14-15	NOTEST	0.780719	2.21588	1.50501	0	1	1	no
GB55197	GB55197	-	Group11.6:352853-353857	B-HYM-10-11-12	C-HYM-13-14-15	NOTEST	0.114114	0.323961	1.50534	0	1	1	no
GB55500	GB55500	-	Group2.19:42168-44674	B-HYM-10-11-12	C-HYM-13-14-15	OK	20.6022	58.5089	1.50586	3.45726	0.00025	0.0637519	no
GB52186	GB52186	-	Group6.14:345453-348866	B-HYM-10-11-12	C-HYM-13-14-15	NOTEST	0.0126708	0.0361327	1.5118	0	1	1	no
GB40331	GB40331	-	GroupUn615:4120-5641	B-HYM-10-11-12	C-HYM-13-14-15	OK	0.266444	0.76246	1.51683	1.29514	0.07975	0.999727	no
GB52147	GB52147	-	Group6.14:754717-806800	B-HYM-10-11-12	C-HYM-13-14-15	NOTEST	0.349218	1.00122	1.51956	0	1	1	no
GB53451	GB53451	-	Group9.12:1538316-1539020	B-HYM-10-11-12	C-HYM-13-14-15	OK	4.46019	12.8001	1.52098	2.81878	0.00555	0.34019	no
GB51326	GB51326	-	Group16.4:1205897-1209883	B-HYM-10-11-12	C-HYM-13-14-15	NOTEST	0.0658556	0.189064	1.52149	0	1	1	no
GB50064	GB50064	-	Group15.19:1038506-1181911	B-HYM-10-11-12	C-HYM-13-14-15	OK	212.11	614.09	1.53364	2.3899	0.00075	0.115993	no
GB43802	GB43802	-	Group4.8:181-27886	B-HYM-10-11-12	C-HYM-13-14-15	OK	0.821113	2.38003	1.53533	1.64074	0.01765	0.594371	no
GB49683	GB49683	-	Group7.5:617822-628591	B-HYM-10-11-12	C-HYM-13-14-15	NOTEST	0.0958195	0.278116	1.53729	0	1	1	no
GB53844	GB53844	-	GroupUn777:67-967	B-HYM-10-11-12	C-HYM-13-14-15	NOTEST	0.120274	0.349098	1.5373	0	1	1	no
GB54124	GB54124	-	Group14.13:832421-840698	B-HYM-10-11-12	C-HYM-13-14-15	NOTEST	0.0164335	0.0478913	1.54312	0	1	1	no
GB47645	GB47645	-	Group16.5:564433-565605	B-HYM-10-11-12	C-HYM-13-14-15	OK	0.222032	0.647116	1.54325	1.3208	0.08815	0.999727	no
GB40065	GB40065	-	Group13.7:1500973-1730173	B-HYM-10-11-12	C-HYM-13-14-15	NOTEST	0.0827195	0.241922	1.54825	0	1	1	no
GB41464	GB41464	-	Group6.20:235481-318630	B-HYM-10-11-12	C-HYM-13-14-15	OK	0.843035	2.46856	1.55	1.50709	0.0058	0.34848	no
GB49962	GB49962	-	Group15.19:3270088-3271492	B-HYM-10-11-12	C-HYM-13-14-15	NOTEST	0.035713	0.104968	1.55542	0	1	1	no
GB51547	GB51547	-	Group1.37:1759022-1763035	B-HYM-10-11-12	C-HYM-13-14-15	OK	1.68707	4.98194	1.56219	1.87892	0.0092	0.435319	no
GB51409	GB51409	-	Group8.4:19281-49655	B-HYM-10-11-12	C-HYM-13-14-15	OK	0.469033	1.3873	1.56452	1.59431	0.0129	0.507582	no
GB50559	GB50559	-	Group15.14:546441-548486	B-HYM-10-11-12	C-HYM-13-14-15	NOTEST	0.0575067	0.170782	1.57035	0	1	1	no
GB48727	GB48727	-	Group10.9:117613-121832	B-HYM-10-11-12	C-HYM-13-14-15	NOTEST	0.109982	0.327094	1.57244	0	1	1	no
GB44249	GB44249	-	Group7.6:196699-204212	B-HYM-10-11-12	C-HYM-13-14-15	NOTEST	0.15171	0.451657	1.57391	0	1	1	no
GB43137	GB43137	-	Group11.20:240885-244187	B-HYM-10-11-12	C-HYM-13-14-15	OK	6.08025	18.2355	1.58455	2.3871	0.00015	0.0451432	yes
GB54911	GB54911	-	Group1.41:986708-988034	B-HYM-10-11-12	C-HYM-13-14-15	NOTEST	0.331744	0.995435	1.58526	0	1	1	no
GB52649	GB52649	-	Group10.25:286809-287716	B-HYM-10-11-12	C-HYM-13-14-15	OK	49.4009	148.449	1.58736	5.16228	5e-05	0.0194221	yes
GB40787	GB40787	-	Group1.10:77860-78076	B-HYM-10-11-12	C-HYM-13-14-15	OK	6.97508	20.9676	1.58788	16.6934	0.3092	0.999727	no
GB42888	GB42888	-	Group9.10:3721540-3725074	B-HYM-10-11-12	C-HYM-13-14-15	NOTEST	0.0741434	0.2246	1.59897	0	1	1	no
GB52181	GB52181	-	Group6.14:91881-121374	B-HYM-10-11-12	C-HYM-13-14-15	OK	0.364511	1.11171	1.60875	0.494572	0.3224	0.999727	no
GB42467	GB42467	-	Group7.21:1064793-1070412	B-HYM-10-11-12	C-HYM-13-14-15	OK	9.61115	29.3268	1.60944	3.2443	5e-05	0.0194221	yes
GB40959	GB40959	-	Group1.9:134858-136917	B-HYM-10-11-12	C-HYM-13-14-15	NOTEST	0.0789279	0.240922	1.60996	0	1	1	no
GB49291	GB49291	-	GroupUn4104:387-4930	B-HYM-10-11-12	C-HYM-13-14-15	OK	0.28002	0.857633	1.61483	1.28389	0.0285	0.716921	no
GB53748	GB53748	-	Group3.9:2183733-2185264	B-HYM-10-11-12	C-HYM-13-14-15	OK	195.037	598.079	1.61659	2.3213	0.00185	0.201307	no
GB50653	GB50653	-	Group13.5:545107-551423	B-HYM-10-11-12	C-HYM-13-14-15	NOTEST	0.00586906	0.0181702	1.63037	0	1	1	no
GB41513	GB41513	-	Group6.20:1294121-1310098	B-HYM-10-11-12	C-HYM-13-14-15	NOTEST	0.131711	0.410011	1.63829	0	1	1	no
GB54621	GB54621	-	Group2.2:131566-132758	B-HYM-10-11-12	C-HYM-13-14-15	NOTEST	0.0410308	0.128227	1.64392	0	1	1	no
GB44387	GB44387	-	Group10.15:145536-183750	B-HYM-10-11-12	C-HYM-13-14-15	OK	0.697024	2.18605	1.64905	1.86884	0.00065	0.108029	no
GB53078	GB53078	-	Group4.5:1309228-1362030	B-HYM-10-11-12	C-HYM-13-14-15	NOTEST	0.0417183	0.131361	1.65478	0	1	1	no
GB53785	GB53785	-	Group7.10:238087-265202	B-HYM-10-11-12	C-HYM-13-14-15	OK	1.42321	4.50146	1.66124	2.07404	0.005	0.32623	no
GB45062	GB45062	-	Group11.18:1150120-1194833	B-HYM-10-11-12	C-HYM-13-14-15	OK	0.833416	2.63801	1.66234	1.75736	0.00185	0.201307	no
GB45231	GB45231	-	Group11.18:3877264-3881168	B-HYM-10-11-12	C-HYM-13-14-15	OK	5.71724	18.1452	1.6662	0.778885	0.3012	0.999727	no
GB47077	GB47077	-	Group15.2:434539-435946	B-HYM-10-11-12	C-HYM-13-14-15	OK	1.94481	6.18823	1.6699	4.81424	0.07645	0.996834	no
GB51437	GB51437	-	GroupUn1808:9230-16370	B-HYM-10-11-12	C-HYM-13-14-15	OK	0.211141	0.672204	1.67069	1.36704	0.08405	0.999727	no
GB51969	GB51969	-	Group12.17:2568800-2572088	B-HYM-10-11-12	C-HYM-13-14-15	NOTEST	0.185525	0.590989	1.67151	0	1	1	no
GB53797	GB53797	-	Group7.10:375299-379553	B-HYM-10-11-12	C-HYM-13-14-15	NOTEST	0.138405	0.44142	1.67326	0	1	1	no
GB48026	GB48026	-	Group1.4:138396-146422	B-HYM-10-11-12	C-HYM-13-14-15	OK	0.309032	0.98641	1.67443	1.63367	0.01	0.448238	no
GB43514	GB43514	-	Group11.14:62779-65308	B-HYM-10-11-12	C-HYM-13-14-15	OK	0.281446	0.899888	1.67689	1.8298	0.02425	0.680081	no
GB55361	GB55361	-	Group2.19:3323684-3355223	B-HYM-10-11-12	C-HYM-13-14-15	NOTEST	0.0363791	0.11652	1.6794	0	1	1	no
GB42291	GB42291	-	Group1.43:1117735-1117954	B-HYM-10-11-12	C-HYM-13-14-15	OK	1.93346	6.21551	1.68469	3.74715	0.04805	0.864784	no
GB42435	GB42435	-	Group7.21:1008123-1058755	B-HYM-10-11-12	C-HYM-13-14-15	NOTEST	0.0210948	0.0680277	1.68923	0	1	1	no
GB41246	GB41246	-	Group3.16:448129-472417	B-HYM-10-11-12	C-HYM-13-14-15	OK	2.87129	9.30672	1.69657	2.30822	5e-05	0.0194221	yes
GB46662	GB46662	-	Group11.1:621015-635886	B-HYM-10-11-12	C-HYM-13-14-15	OK	15.4373	50.2567	1.70289	11.2257	0.008	0.401877	no
GB48741	GB48741	-	Group10.27:732518-733649	B-HYM-10-11-12	C-HYM-13-14-15	NOTEST	0.0206335	0.0672164	1.70382	0	1	1	no
GB52914	GB52914	-	Group15.11:7358-9493	B-HYM-10-11-12	C-HYM-13-14-15	NOTEST	0.0203799	0.0664012	1.70406	0	1	1	no
GB48099	GB48099	-	Group7.24:839736-841676	B-HYM-10-11-12	C-HYM-13-14-15	NOTEST	0.0319165	0.104012	1.70438	0	1	1	no
GB50843	GB50843	-	Group2.11:1499970-1500432	B-HYM-10-11-12	C-HYM-13-14-15	NOTEST	0.0496887	0.162217	1.70693	0	1	1	no
GB52096	GB52096	-	Group12.17:2222806-2224655	B-HYM-10-11-12	C-HYM-13-14-15	NOTEST	0.0160588	0.0524274	1.70695	0	1	1	no
GB51024	GB51024	-	Group10.26:13309-18824	B-HYM-10-11-12	C-HYM-13-14-15	NOTEST	0.0116751	0.0381426	1.70797	0	1	1	no
GB49592	GB49592	-	Group4.6:636101-756775	B-HYM-10-11-12	C-HYM-13-14-15	OK	1.27171	4.15503	1.70809	0.0659753	0.21325	0.999727	no
GB41483	GB41483	-	Group6.20:710603-715966	B-HYM-10-11-12	C-HYM-13-14-15	OK	0.267055	0.872547	1.7081	1.44207	0.02765	0.70927	no
GB51231	GB51231	-	Group10.8:139975-172870	B-HYM-10-11-12	C-HYM-13-14-15	OK	0.323791	1.05844	1.7088	1.6131	0.0107	0.460994	no
GB49823	GB49823	-	GroupUn690:1572-3663	B-HYM-10-11-12	C-HYM-13-14-15	NOTEST	0.0328783	0.107537	1.70963	0	1	1	no
GB43710	GB43710	-	Group14.10:402409-403957	B-HYM-10-11-12	C-HYM-13-14-15	NOTEST	0.0107643	0.0352702	1.71219	0	1	1	no
GB52311	GB52311	-	Group5.2:931735-931978	B-HYM-10-11-12	C-HYM-13-14-15	NOTEST	0.246033	0.808656	1.71668	0	1	1	no
GB44118	GB44118	-	Group4.13:194541-195723	B-HYM-10-11-12	C-HYM-13-14-15	OK	0.498831	1.63965	1.71677	1.71622	0.00755	0.389823	no
GB52094	GB52094	-	Group12.17:2197207-2199903	B-HYM-10-11-12	C-HYM-13-14-15	OK	1.50309	4.95187	1.72004	3.07498	0.0322	0.750644	no
GB53098	GB53098	-	Group4.5:756082-757136	B-HYM-10-11-12	C-HYM-13-14-15	NOTEST	0.0121492	0.0400309	1.72025	0	1	1	no
GB40230	GB40230	-	Group12.5:363089-434109	B-HYM-10-11-12	C-HYM-13-14-15	OK	4.13979	13.7151	1.72814	2.56086	0.00055	0.102644	no
GB40687	GB40687	-	Group12.13:1445571-1456620	B-HYM-10-11-12	C-HYM-13-14-15	OK	0.743911	2.466	1.72897	2.42414	0.04245	0.826872	no
GB55761	GB55761	-	Group3.8:1175246-1195628	B-HYM-10-11-12	C-HYM-13-14-15	OK	0.475214	1.57548	1.72914	1.40071	0.00915	0.434183	no
GB43886	GB43886	-	Group8.8:548970-549304	B-HYM-10-11-12	C-HYM-13-14-15	OK	74.4624	248.141	1.73658	140.185	0.2953	0.999727	no
GB53781	GB53781	-	Group7.10:317460-318609	B-HYM-10-11-12	C-HYM-13-14-15	OK	10.8238	36.0908	1.73742	24.9406	0.2008	0.999727	no
GB42208	GB42208	-	Group1.34:285730-288466	B-HYM-10-11-12	C-HYM-13-14-15	OK	5.28051	17.6112	1.73774	4.66578	0.00505	0.327573	no
GB51695	GB51695	-	Group8.21:119144-119723	B-HYM-10-11-12	C-HYM-13-14-15	NOTEST	0.19843	0.665181	1.74511	0	1	1	no
GB53554	GB53554	-	Group6.32:147261-167493	B-HYM-10-11-12	C-HYM-13-14-15	OK	0.405414	1.36222	1.7485	1.79478	0.05805	0.920369	no
GB52926	GB52926	-	Group6.23:1268299-1323829	B-HYM-10-11-12	C-HYM-13-14-15	NOTEST	0.104807	0.352314	1.74913	0	1	1	no
GB50544	GB50544	-	Group15.14:273001-273406	B-HYM-10-11-12	C-HYM-13-14-15	NOTEST	0.0404955	0.136131	1.74916	0	1	1	no
GB41480	GB41480	-	Group6.20:629810-673229	B-HYM-10-11-12	C-HYM-13-14-15	NOTEST	0.04075	0.137624	1.75586	0	1	1	no
GB54206	GB54206	-	Group14.13:1336882-1372499	B-HYM-10-11-12	C-HYM-13-14-15	NOTEST	0.234867	0.794292	1.75782	0	1	1	no
GB48673	GB48673	-	Group5.12:981837-982225	B-HYM-10-11-12	C-HYM-13-14-15	OK	8.07232	27.4228	1.76432	15.108	0.0789	0.999727	no
GB46954	GB46954	-	Group3.5:576252-578822	B-HYM-10-11-12	C-HYM-13-14-15	NOTEST	0.0159073	0.0541404	1.76702	0	1	1	no
GB53071	GB53071	-	Group4.5:1763502-1764248	B-HYM-10-11-12	C-HYM-13-14-15	OK	44.9174	153.057	1.76872	56.5808	0.05725	0.917263	no
GB40761	GB40761	-	Group1.10:453521-461017	B-HYM-10-11-12	C-HYM-13-14-15	OK	0.851688	2.90762	1.77144	2.93286	0.1176	0.999727	no
GB51302	GB51302	-	Group16.4:68670-117388	B-HYM-10-11-12	C-HYM-13-14-15	NOTEST	0.070076	0.239308	1.77188	0	1	1	no
GB53344	GB53344	-	Group9.12:819221-821947	B-HYM-10-11-12	C-HYM-13-14-15	NOTEST	0.00836604	0.0287013	1.7785	0	1	1	no
GB47125	GB47125	-	GroupUn2424:270-1303	B-HYM-10-11-12	C-HYM-13-14-15	NOTEST	0.023279	0.0798962	1.7791	0	1	1	no
GB46724	GB46724	-	Group5.9:222150-351829	B-HYM-10-11-12	C-HYM-13-14-15	NOTEST	0.0896876	0.310572	1.79195	0	1	1	no
GB44502	GB44502	-	Group5.14:1161471-1165566	B-HYM-10-11-12	C-HYM-13-14-15	OK	2.54891	8.91147	1.80579	2.39866	5e-05	0.0194221	yes
GB44664	GB44664	-	Group5.14:2236232-2237363	B-HYM-10-11-12	C-HYM-13-14-15	OK	0.270448	0.948609	1.81046	1.67445	0.0382	0.798794	no
GB53016	GB53016	-	Group4.16:421281-442255	B-HYM-10-11-12	C-HYM-13-14-15	OK	1.92116	6.75449	1.81387	2.19645	0.00035	0.0790007	no
GB40197	GB40197	-	Group12.5:595063-597701	B-HYM-10-11-12	C-HYM-13-14-15	NOTEST	0.025081	0.0882959	1.81575	0	1	1	no
GB44258	GB44258	-	Group7.6:126742-151715	B-HYM-10-11-12	C-HYM-13-14-15	OK	11.3391	39.9329	1.81627	5.42428	0.0007	0.112424	no
GB51105	GB51105	-	Group10.26:1633698-1637505	B-HYM-10-11-12	C-HYM-13-14-15	NOTEST	0.0316745	0.111852	1.82019	0	1	1	no
GB48260	GB48260	-	Group13.4:286131-309418	B-HYM-10-11-12	C-HYM-13-14-15	OK	8.92445	31.5326	1.82101	0.869604	0.16675	0.999727	no
GB55593	GB55593	-	Group2.19:1423355-1425169	B-HYM-10-11-12	C-HYM-13-14-15	NOTEST	0.104919	0.371461	1.82393	0	1	1	no
GB52184	GB52184	-	Group6.14:237397-240173	B-HYM-10-11-12	C-HYM-13-14-15	NOTEST	0.0592255	0.20998	1.82596	0	1	1	no
GB48173	GB48173	-	Group7.24:738946-740980	B-HYM-10-11-12	C-HYM-13-14-15	OK	0.141828	0.505282	1.83295	1.56762	0.01315	0.512589	no
GB41595	GB41595	-	GroupUn2573:158-499	B-HYM-10-11-12	C-HYM-13-14-15	OK	0.416007	1.48943	1.84008	2.2564	0.2976	0.999727	no
GB48656	GB48656	-	Group5.12:769780-772182	B-HYM-10-11-12	C-HYM-13-14-15	NOTEST	0.0481442	0.172823	1.84386	0	1	1	no
GB53624	GB53624	-	Group12.10:104800-105829	B-HYM-10-11-12	C-HYM-13-14-15	NOTEST	0.104139	0.374098	1.84491	0	1	1	no
GB43407	GB43407	-	Group6.31:117922-154123	B-HYM-10-11-12	C-HYM-13-14-15	NOTEST	0.0467172	0.168062	1.84697	0	1	1	no
GB51906	GB51906	-	Group3.3:153870-168323	B-HYM-10-11-12	C-HYM-13-14-15	OK	13.8484	50.3607	1.86257	0.908791	0.13995	0.999727	no
GB50152	GB50152	-	Group15.19:766044-767749	B-HYM-10-11-12	C-HYM-13-14-15	NOTEST	0.107311	0.391799	1.86831	0	1	1	no
GB54738	GB54738	-	Group13.3:270880-307462	B-HYM-10-11-12	C-HYM-13-14-15	OK	0.164539	0.60232	1.8721	1.68511	0.00285	0.246651	no
GB42438	GB42438	-	Group7.21:832863-964154	B-HYM-10-11-12	C-HYM-13-14-15	NOTEST	0.0377201	0.138379	1.87522	0	1	1	no
GB52015	GB52015	-	Group12.17:775498-778055	B-HYM-10-11-12	C-HYM-13-14-15	NOTEST	0.0368042	0.135075	1.87581	0	1	1	no
GB45841	GB45841	-	Group1.21:301361-302946	B-HYM-10-11-12	C-HYM-13-14-15	OK	0.290806	1.06907	1.87823	1.65614	0.01625	0.574275	no
GB49476	GB49476	-	Group15.13:89403-100620	B-HYM-10-11-12	C-HYM-13-14-15	OK	1.91956	7.09682	1.8864	2.76418	5e-05	0.0194221	yes
GB42790	GB42790	-	Group9.10:972036-977755	B-HYM-10-11-12	C-HYM-13-14-15	NOTEST	0.0592566	0.219113	1.88663	0	1	1	no
GB41785	GB41785	-	Group8.9:850961-857534	B-HYM-10-11-12	C-HYM-13-14-15	OK	0.158277	0.587283	1.8916	1.52616	0.012	0.488273	no
GB48024	GB48024	-	Group1.4:110947-116327	B-HYM-10-11-12	C-HYM-13-14-15	OK	1.55955	5.7907	1.89261	2.38434	0.00095	0.135046	no
GB42870	GB42870	-	Group9.10:2867758-2868112	B-HYM-10-11-12	C-HYM-13-14-15	OK	1.23707	4.59519	1.8932	3.94637	0.0421	0.82438	no
GB54076	GB54076	-	GroupUn3462:148-3157	B-HYM-10-11-12	C-HYM-13-14-15	OK	0.414322	1.5464	1.90009	1.86762	0.0066	0.366855	no
GB43642	GB43642	-	Group14.9:1555225-1555782	B-HYM-10-11-12	C-HYM-13-14-15	OK	0.700306	2.64565	1.91757	2.4682	0.0167	0.578114	no
GB52065	GB52065	-	Group12.17:1027531-1034485	B-HYM-10-11-12	C-HYM-13-14-15	OK	0.257527	0.979795	1.92776	1.84289	0.0025	0.229437	no
GB51799	GB51799	-	Group15.8:105060-111425	B-HYM-10-11-12	C-HYM-13-14-15	NOTEST	0.0165912	0.064426	1.95722	0	1	1	no
GB42902	GB42902	-	Group9.10:4323271-4324846	B-HYM-10-11-12	C-HYM-13-14-15	NOTEST	0.0120999	0.0470211	1.95831	0	1	1	no
GB51265	GB51265	-	Group16.4:1632538-1633148	B-HYM-10-11-12	C-HYM-13-14-15	NOTEST	0.0891567	0.348614	1.96722	0	1	1	no
GB55337	GB55337	-	Group1.32:417698-425412	B-HYM-10-11-12	C-HYM-13-14-15	NOTEST	0.0102964	0.0403987	1.97218	0	1	1	no
GB42227	GB42227	-	Group1.34:182794-187909	B-HYM-10-11-12	C-HYM-13-14-15	NOTEST	0.141509	0.555487	1.97286	0	1	1	no
GB46299	GB46299	-	Group2.5:110363-113628	B-HYM-10-11-12	C-HYM-13-14-15	NOTEST	0.0152544	0.0601428	1.97917	0	1	1	no
GB41991	GB41991	-	Group8.17:392711-392951	B-HYM-10-11-12	C-HYM-13-14-15	NOTEST	0.130765	0.519683	1.99066	0	1	1	no
GB49502	GB49502	-	Group15.13:382670-383835	B-HYM-10-11-12	C-HYM-13-14-15	NOTEST	0.0183439	0.0734402	2.00127	0	1	1	no
GB52268	GB52268	-	Group1.6:63498-63995	B-HYM-10-11-12	C-HYM-13-14-15	NOTEST	0.0822724	0.334958	2.0255	0	1	1	no
GB48584	GB48584	-	Group6.16:250018-258526	B-HYM-10-11-12	C-HYM-13-14-15	NOTEST	0.0432463	0.177305	2.03559	0	1	1	no
GB42199	GB42199	-	Group1.34:778646-779150	B-HYM-10-11-12	C-HYM-13-14-15	OK	1.61742	6.65038	2.03974	4.37893	0.0554	0.902337	no
GB49277	GB49277	-	Group1.40:453856-455620	B-HYM-10-11-12	C-HYM-13-14-15	NOTEST	0.0338165	0.139799	2.04755	0	1	1	no
GB49878	GB49878	-	Group13.12:180720-183664	B-HYM-10-11-12	C-HYM-13-14-15	OK	26.4692	109.589	2.04972	3.4939	5e-05	0.0194221	yes
GB40533	GB40533	-	Group8.6:1267361-1268983	B-HYM-10-11-12	C-HYM-13-14-15	NOTEST	0.127492	0.529153	2.05328	0	1	1	no
GB47094	GB47094	-	GroupUn6:203232-210427	B-HYM-10-11-12	C-HYM-13-14-15	OK	0.588197	2.44479	2.05534	2.50932	0.05475	0.898761	no
GB45100	GB45100	-	Group11.18:409928-418654	B-HYM-10-11-12	C-HYM-13-14-15	NOTEST	0.412154	1.7354	2.07401	0	1	1	no
GB45320	GB45320	-	Group6.37:1248786-1266593	B-HYM-10-11-12	C-HYM-13-14-15	NOTEST	0.16747	0.708727	2.08133	0	1	1	no
GB49386	GB49386	-	Group12.16:425730-428759	B-HYM-10-11-12	C-HYM-13-14-15	OK	1.04051	4.43717	2.09236	2.66271	0.00065	0.108029	no
GB50546	GB50546	-	Group15.14:327608-333425	B-HYM-10-11-12	C-HYM-13-14-15	NOTEST	0.0280924	0.120902	2.10558	0	1	1	no
GB54460	GB54460	-	Group6.10:377621-391368	B-HYM-10-11-12	C-HYM-13-14-15	OK	3.53396	15.335	2.11747	3.25958	5e-05	0.0194221	yes
GB40658	GB40658	-	Group12.13:505712-510108	B-HYM-10-11-12	C-HYM-13-14-15	NOTEST	0.0481634	0.209321	2.11971	0	1	1	no
GB46288	GB46288	-	Group7.16:35003-53221	B-HYM-10-11-12	C-HYM-13-14-15	NOTEST	0.0234136	0.101769	2.11988	0	1	1	no
GB55399	GB55399	-	Group2.19:2002838-2003479	B-HYM-10-11-12	C-HYM-13-14-15	OK	2.74626	11.9687	2.12373	3.32849	0.00105	0.143755	no
GB48510	GB48510	-	GroupUn40:24444-26994	B-HYM-10-11-12	C-HYM-13-14-15	NOTEST	0.0154438	0.0673319	2.12426	0	1	1	no
GB48863	GB48863	-	Group8.14:213253-314869	B-HYM-10-11-12	C-HYM-13-14-15	NOTEST	0.0393166	0.173596	2.14252	0	1	1	no
GB51047	GB51047	-	Group10.26:463987-465337	B-HYM-10-11-12	C-HYM-13-14-15	NOTEST	0.0741568	0.329086	2.14981	0	1	1	no
GB49663	GB49663	-	Group11.5:114794-116138	B-HYM-10-11-12	C-HYM-13-14-15	NOTEST	0.0812955	0.364889	2.16621	0	1	1	no
GB51445	GB51445	-	Group6.17:507-966	B-HYM-10-11-12	C-HYM-13-14-15	NOTEST	0.106055	0.476312	2.1671	0	1	1	no
GB41549	GB41549	-	Group13.15:216130-255748	B-HYM-10-11-12	C-HYM-13-14-15	OK	1.01927	4.65712	2.1919	2.36744	0.0001	0.0344392	yes
GB55592	GB55592	-	Group2.19:1393223-1396228	B-HYM-10-11-12	C-HYM-13-14-15	NOTEST	0.0397352	0.1834	2.20651	0	1	1	no
GB55671	GB55671	-	GroupUn3232:5189-10253	B-HYM-10-11-12	C-HYM-13-14-15	NOTEST	0.103919	0.479721	2.20674	0	1	1	no
GB40643	GB40643	-	Group12.13:1103301-1106573	B-HYM-10-11-12	C-HYM-13-14-15	OK	0.531012	2.45165	2.20694	2.76619	0.21125	0.999727	no
GB49314	GB49314	-	Group12.16:819594-820521	B-HYM-10-11-12	C-HYM-13-14-15	OK	0.613054	2.83299	2.20824	3.08167	0.21125	0.999727	no
GB42027	GB42027	-	Group5.11:496643-522816	B-HYM-10-11-12	C-HYM-13-14-15	OK	0.110277	0.510595	2.21105	1.84952	0.0105	0.456723	no
GB50759	GB50759	-	Group2.11:502460-513159	B-HYM-10-11-12	C-HYM-13-14-15	OK	0.44761	2.08881	2.22237	1.61308	0.10945	0.999727	no
GB42180	GB42180	-	Group1.1:724385-726232	B-HYM-10-11-12	C-HYM-13-14-15	OK	0.277488	1.29878	2.22666	2.13916	0.00075	0.115993	no
GB48970	GB48970	-	Group1.15:367587-372706	B-HYM-10-11-12	C-HYM-13-14-15	OK	0.275464	1.30101	2.23969	2.01541	0.0163	0.574275	no
GB46969	GB46969	-	GroupUn53:60643-60922	B-HYM-10-11-12	C-HYM-13-14-15	NOTEST	0.123686	0.584942	2.24162	0	1	1	no
GB41458	GB41458	-	Group6.20:629810-673229	B-HYM-10-11-12	C-HYM-13-14-15	NOTEST	0.0404169	0.192217	2.24971	0	1	1	no
GB52603	GB52603	-	Group8.3:358143-420390	B-HYM-10-11-12	C-HYM-13-14-15	NOTEST	0.0615824	0.293222	2.25141	0	1	1	no
GB42288	GB42288	-	Group1.43:1409865-1431138	B-HYM-10-11-12	C-HYM-13-14-15	OK	0.502064	2.39667	2.25509	2.19602	0.00115	0.153055	no
GB55181	GB55181	-	Group11.6:362085-362901	B-HYM-10-11-12	C-HYM-13-14-15	OK	0.188915	0.910397	2.26876	1.85529	0.2612	0.999727	no
GB55401	GB55401	-	Group2.19:1972953-1974308	B-HYM-10-11-12	C-HYM-13-14-15	OK	1.37732	6.63987	2.2693	3.079	0.0008	0.119842	no
GB42946	GB42946	-	Group10.11:122064-124136	B-HYM-10-11-12	C-HYM-13-14-15	NOTEST	0.0770784	0.372304	2.27208	0	1	1	no
GB46081	GB46081	-	Group6.15:535989-537127	B-HYM-10-11-12	C-HYM-13-14-15	NOTEST	0.0200351	0.09688	2.27367	0	1	1	no
GB49603	GB49603	-	Group4.6:866904-867575	B-HYM-10-11-12	C-HYM-13-14-15	OK	18.0711	88.1709	2.28662	53.6012	0.21625	0.999727	no
GB40912	GB40912	-	Group5.8:456026-456433	B-HYM-10-11-12	C-HYM-13-14-15	OK	2.43207	11.9381	2.29532	9.90102	0.2059	0.999727	no
GB54028	GB54028	-	GroupUn2445:1296-1521	B-HYM-10-11-12	C-HYM-13-14-15	OK	0.380158	1.88317	2.30849	2.61366	0.26995	0.999727	no
GB53099	GB53099	-	Group4.5:639264-742937	B-HYM-10-11-12	C-HYM-13-14-15	NOTEST	0.0497022	0.253079	2.34821	0	1	1	no
GB42055	GB42055	-	Group5.11:267862-269044	B-HYM-10-11-12	C-HYM-13-14-15	OK	1.88238	9.77302	2.37625	8.45586	0.18505	0.999727	no
GB50685	GB50685	-	Group13.5:282719-353540	B-HYM-10-11-12	C-HYM-13-14-15	OK	1.14611	6.06055	2.4027	5.53715	0.2621	0.999727	no
GB53644	GB53644	-	Group3.9:1493676-1495873	B-HYM-10-11-12	C-HYM-13-14-15	OK	4.31641	22.8872	2.40664	3.40335	5e-05	0.0194221	yes
GB50047	GB50047	-	Group15.19:1470898-1472770	B-HYM-10-11-12	C-HYM-13-14-15	OK	0.940866	4.99114	2.40731	2.80126	0.00025	0.0637519	no
GB49635	GB49635	-	Group4.1:431443-471518	B-HYM-10-11-12	C-HYM-13-14-15	NOTEST	0.0639555	0.342604	2.4214	0	1	1	no
GB52938	GB52938	-	Group6.23:204662-207668	B-HYM-10-11-12	C-HYM-13-14-15	NOTEST	0.00452158	0.0243445	2.4287	0	1	1	no
GB52549	GB52549	-	Group12.11:240068-240788	B-HYM-10-11-12	C-HYM-13-14-15	NOTEST	0.0267334	0.144341	2.43277	0	1	1	no
GB46433	GB46433	-	Group1.23:388053-388353	B-HYM-10-11-12	C-HYM-13-14-15	OK	0.21224	1.14742	2.43462	2.11888	0.2548	0.999727	no
GB54180	GB54180	-	Group14.13:678935-693380	B-HYM-10-11-12	C-HYM-13-14-15	NOTEST	0.0202954	0.109943	2.43754	0	1	1	no
GB49062	GB49062	-	Group3.4:752965-753369	B-HYM-10-11-12	C-HYM-13-14-15	OK	0.625074	3.39359	2.44071	3.7588	0.0303	0.73136	no
GB53282	GB53282	-	GroupUn1208:17239-17795	B-HYM-10-11-12	C-HYM-13-14-15	OK	0.232028	1.26538	2.4472	2.03871	0.0481	0.864784	no
GB43517	GB43517	-	Group11.14:72-3505	B-HYM-10-11-12	C-HYM-13-14-15	NOTEST	0.00507487	0.027865	2.45701	0	1	1	no
GB51306	GB51306	-	Group16.4:230-2955	B-HYM-10-11-12	C-HYM-13-14-15	OK	21.6995	120.33	2.47126	4.29315	5e-05	0.0194221	yes
GB46685	GB46685	-	Group5.9:1335909-1350600	B-HYM-10-11-12	C-HYM-13-14-15	NOTEST	0.111595	0.634218	2.5067	0	1	1	no
GB48174	GB48174	-	Group7.24:754870-757507	B-HYM-10-11-12	C-HYM-13-14-15	NOTEST	0.016743	0.0955702	2.513	0	1	1	no
GB52331	GB52331	-	Group10.6:141936-149081	B-HYM-10-11-12	C-HYM-13-14-15	OK	0.115441	0.665774	2.52788	1.87483	0.0052	0.329623	no
GB49800	GB49800	-	Group2.18:666903-670350	B-HYM-10-11-12	C-HYM-13-14-15	NOTEST	0.0136043	0.0798635	2.55347	0	1	1	no
GB40897	GB40897	-	GroupUn4376:681-933	B-HYM-10-11-12	C-HYM-13-14-15	NOTEST	0.156045	0.928163	2.57241	0	1	1	no
GB43932	GB43932	-	Group11.3:601658-611265	B-HYM-10-11-12	C-HYM-13-14-15	NOTEST	0.0612498	0.365171	2.5758	0	1	1	no
GB50532	GB50532	-	Group15.14:503377-510685	B-HYM-10-11-12	C-HYM-13-14-15	NOTEST	0.044234	0.264133	2.57803	0	1	1	no
GB42044	GB42044	-	Group5.11:42604-42879	B-HYM-10-11-12	C-HYM-13-14-15	OK	2.10959	12.6945	2.58916	7.81196	0.01345	0.520638	no
GB43012	GB43012	-	Group1.16:15049-88868	B-HYM-10-11-12	C-HYM-13-14-15	NOTEST	0.213081	1.28906	2.59684	0	1	1	no
GB45659	GB45659	-	Group5.20:336075-355978	B-HYM-10-11-12	C-HYM-13-14-15	NOTEST	0.00533681	0.032764	2.61806	0	1	1	no
GB54979	GB54979	-	Group1.41:75935-79776	B-HYM-10-11-12	C-HYM-13-14-15	NOTEST	0.0398773	0.246927	2.63045	0	1	1	no
GB42765	GB42765	-	Group9.10:537984-538272	B-HYM-10-11-12	C-HYM-13-14-15	NOTEST	0.0889886	0.558406	2.64962	0	1	1	no
GB47987	GB47987	-	Group13.6:298886-300350	B-HYM-10-11-12	C-HYM-13-14-15	NOTEST	0.0186246	0.116948	2.65058	0	1	1	no
GB55379	GB55379	-	Group2.19:2489990-2492726	B-HYM-10-11-12	C-HYM-13-14-15	NOTEST	0.0240081	0.152885	2.67086	0	1	1	no
GB40418	GB40418	-	Group8.6:243085-247053	B-HYM-10-11-12	C-HYM-13-14-15	OK	0.563824	3.6967	2.71292	3.37756	0.00985	0.446471	no
GB49681	GB49681	-	Group7.5:748161-748611	B-HYM-10-11-12	C-HYM-13-14-15	NOTEST	0.0719289	0.47409	2.72052	0	1	1	no
GB48137	GB48137	-	Group7.24:155303-172033	B-HYM-10-11-12	C-HYM-13-14-15	NOTEST	0.0799083	0.535744	2.74513	0	1	1	no
GB43666	GB43666	-	Group11.8:410381-413000	B-HYM-10-11-12	C-HYM-13-14-15	NOTEST	0.00358724	0.0247831	2.78841	0	1	1	no
GB55042	GB55042	-	Group5.5:459810-464291	B-HYM-10-11-12	C-HYM-13-14-15	OK	0.299727	2.09638	2.80618	2.38904	0.16165	0.999727	no
GB53521	GB53521	-	Group6.32:842484-842817	B-HYM-10-11-12	C-HYM-13-14-15	NOTEST	0.0497576	0.354756	2.83384	0	1	1	no
GB54117	GB54117	-	Group14.13:987629-1003937	B-HYM-10-11-12	C-HYM-13-14-15	NOTEST	0.12713	0.913237	2.84468	0	1	1	no
GB52554	GB52554	-	Group12.11:464316-480790	B-HYM-10-11-12	C-HYM-13-14-15	NOTEST	0.130413	0.950424	2.86548	0	1	1	no
GB53761	GB53761	-	GroupUn3790:341-739	B-HYM-10-11-12	C-HYM-13-14-15	OK	0.266735	1.99484	2.90279	2.78219	0.2544	0.999727	no
GB40372	GB40372	-	Group8.6:1106336-1107882	B-HYM-10-11-12	C-HYM-13-14-15	OK	0.200329	1.50145	2.90591	2.02568	0.166	0.999727	no
GB47546	GB47546	-	Group16.5:802417-804626	B-HYM-10-11-12	C-HYM-13-14-15	OK	17.446	132.191	2.92166	5.15916	5e-05	0.0194221	yes
GB50426	GB50426	-	Group4.9:420065-420809	B-HYM-10-11-12	C-HYM-13-14-15	NOTEST	0.0437209	0.331996	2.92477	0	1	1	no
GB43518	GB43518	-	Group11.14:6958-8727	B-HYM-10-11-12	C-HYM-13-14-15	NOTEST	0.0151768	0.115709	2.93056	0	1	1	no
GB46236	GB46236	-	GroupUn4998:209-968	B-HYM-10-11-12	C-HYM-13-14-15	OK	0.81406	6.6253	3.02478	4.20699	0.00115	0.153055	no
GB40915	GB40915	-	Group5.8:179663-357521	B-HYM-10-11-12	C-HYM-13-14-15	NOTEST	0.0670367	0.551487	3.0403	0	1	1	no
GB54671	GB54671	-	Group15.10:35035-36183	B-HYM-10-11-12	C-HYM-13-14-15	OK	0.287312	2.38533	3.0535	2.57258	0.1465	0.999727	no
GB41463	GB41463	-	Group6.20:235481-318630	B-HYM-10-11-12	C-HYM-13-14-15	OK	0.172289	1.45674	3.07984	1.09798	0.1305	0.999727	no
GB48388	GB48388	-	Group10.23:338946-339267	B-HYM-10-11-12	C-HYM-13-14-15	NOTEST	0.0643641	0.5685	3.14283	0	1	1	no
GB55405	GB55405	-	Group2.19:1921525-1934106	B-HYM-10-11-12	C-HYM-13-14-15	NOTEST	0.00347256	0.030887	3.15293	0	1	1	no
GB47521	GB47521	-	GroupUn3591:1724-1899	B-HYM-10-11-12	C-HYM-13-14-15	OK	12.1551	109.845	3.17583	41.2472	0.07205	0.983894	no
GB42338	GB42338	-	Group1.43:774022-774272	B-HYM-10-11-12	C-HYM-13-14-15	OK	0.258107	2.351	3.18723	2.17036	0.163	0.999727	no
GB46668	GB46668	-	Group4.3:44505-44998	B-HYM-10-11-12	C-HYM-13-14-15	OK	0.0967751	0.897352	3.21297	1.49413	0.16455	0.999727	no
GB48278	GB48278	-	Group13.4:708197-727440	B-HYM-10-11-12	C-HYM-13-14-15	NOTEST	0.0120122	0.112203	3.22354	0	1	1	no
GB52269	GB52269	-	Group1.6:80643-90945	B-HYM-10-11-12	C-HYM-13-14-15	NOTEST	0.00855976	0.0808808	3.24016	0	1	1	no
GB47863	GB47863	-	GroupUn1060:4760-5120	B-HYM-10-11-12	C-HYM-13-14-15	NOTEST	0.0587613	0.560137	3.25284	0	1	1	no
GB51529	GB51529	-	Group3.7:571191-571820	B-HYM-10-11-12	C-HYM-13-14-15	OK	0.108574	1.06582	3.2952	1.63566	0.1631	0.999727	no
GB49938	GB49938	-	Group15.19:3894765-3895126	B-HYM-10-11-12	C-HYM-13-14-15	OK	0.420316	4.20022	3.32092	3.618	0.1503	0.999727	no
GB54456	GB54456	-	Group6.10:446882-447629	B-HYM-10-11-12	C-HYM-13-14-15	NOTEST	0.0283046	0.286548	3.33967	0	1	1	no
GB44309	GB44309	-	Group7.22:571123-571316	B-HYM-10-11-12	C-HYM-13-14-15	OK	2.87565	29.6003	3.36365	16.8697	0.14475	0.999727	no
GB49577	GB49577	-	Group4.6:401587-401794	B-HYM-10-11-12	C-HYM-13-14-15	OK	2.82531	30.145	3.41544	9.11519	0.00045	0.0911073	no
GB51128	GB51128	-	Group10.26:1937735-1940268	B-HYM-10-11-12	C-HYM-13-14-15	OK	0.153719	1.64488	3.41962	0.578541	0.3917	0.999727	no
GB51232	GB51232	-	Group10.8:104115-109650	B-HYM-10-11-12	C-HYM-13-14-15	NOTEST	0.035075	0.37754	3.42811	0	1	1	no
GB41354	GB41354	-	Group5.18:432056-433257	B-HYM-10-11-12	C-HYM-13-14-15	OK	0.0883326	1.02125	3.53124	1.31879	0.15275	0.999727	no
GB42286	GB42286	-	Group1.43:1508639-1511627	B-HYM-10-11-12	C-HYM-13-14-15	NOTEST	0.00239361	0.0290246	3.60002	0	1	1	no
GB49437	GB49437	-	Group15.13:381639-382422	B-HYM-10-11-12	C-HYM-13-14-15	NOTEST	0.0106091	0.129725	3.61209	0	1	1	no
GB40763	GB40763	-	Group1.10:414369-419617	B-HYM-10-11-12	C-HYM-13-14-15	OK	0.144749	1.79839	3.63508	1.54441	0.20785	0.999727	no
GB51292	GB51292	-	Group16.4:497531-641819	B-HYM-10-11-12	C-HYM-13-14-15	NOTEST	0.00646581	0.0808689	3.64468	0	1	1	no
GB48391	GB48391	-	Group10.23:65717-67332	B-HYM-10-11-12	C-HYM-13-14-15	NOTEST	0.00391983	0.111077	4.82463	0	1	1	no

## Sheet: A C 1.5 up
test_id	gene_id	gene	locus	sample_1	sample_2	status	value_1	value_2	log2(fold_change)	test_stat	p_value	q_value	significant
GB45708	GB45708	-	Group5.20:283482-284842	A-HYM-7-8-9	C-HYM-13-14-15	OK	0.197389	0.549367	1.47673	1.09596	0.03995	0.811782	no
GB48137	GB48137	-	Group7.24:155303-172033	A-HYM-7-8-9	C-HYM-13-14-15	NOTEST	0.192241	0.535744	1.47863	0	1	1	no
GB41081	GB41081	-	Group1.17:662040-662959	A-HYM-7-8-9	C-HYM-13-14-15	OK	3.74694	10.4425	1.47868	3.92972	0.0549	0.898952	no
GB40966	GB40966	-	Group7.20:527329-531178	A-HYM-7-8-9	C-HYM-13-14-15	NOTEST	0.00835872	0.0233332	1.48103	0	1	1	no
GB51475	GB51475	-	Group9.11:22-3124	A-HYM-7-8-9	C-HYM-13-14-15	NOTEST	0.0452082	0.12631	1.48231	0	1	1	no
GB51652	GB51652	-	Group8.21:831460-836485	A-HYM-7-8-9	C-HYM-13-14-15	OK	4.89451	13.6839	1.48324	2.17934	0.00025	0.0637519	no
GB46723	GB46723	-	Group5.9:375655-418608	A-HYM-7-8-9	C-HYM-13-14-15	NOTEST	0.0849563	0.237549	1.48343	0	1	1	no
GB50088	GB50088	-	Group15.19:820110-821475	A-HYM-7-8-9	C-HYM-13-14-15	NOTEST	0.0729849	0.204239	1.48459	0	1	1	no
GB46514	GB46514	-	Group1.23:783499-787695	A-HYM-7-8-9	C-HYM-13-14-15	OK	0.879806	2.46207	1.48462	1.72705	0.00345	0.271178	no
GB48024	GB48024	-	Group1.4:110947-116327	A-HYM-7-8-9	C-HYM-13-14-15	OK	2.06794	5.7907	1.48554	1.41006	0.0066	0.366855	no
GB46230	GB46230	-	Group15.5:476972-479263	A-HYM-7-8-9	C-HYM-13-14-15	OK	34.9597	97.9016	1.48564	4.77407	5e-05	0.0194221	yes
GB45759	GB45759	-	Group6.2:530970-540379	A-HYM-7-8-9	C-HYM-13-14-15	OK	0.252015	0.707508	1.48924	1.11448	0.02165	0.652744	no
GB40353	GB40353	-	Group8.6:1486892-1487109	A-HYM-7-8-9	C-HYM-13-14-15	NOTEST	2.09386	5.87954	1.48954	0	1	1	no
GB43361	GB43361	-	Group10.18:73901-141297	A-HYM-7-8-9	C-HYM-13-14-15	OK	30.2992	85.2364	1.49219	8.33911	0.47775	0.999727	no
GB55592	GB55592	-	Group2.19:1393223-1396228	A-HYM-7-8-9	C-HYM-13-14-15	NOTEST	0.0649921	0.1834	1.49666	0	1	1	no
GB54106	GB54106	-	Group14.13:1252682-1252876	A-HYM-7-8-9	C-HYM-13-14-15	OK	6.57473	18.5843	1.49908	14.7548	0.38575	0.999727	no
GB41500	GB41500	-	Group6.20:994662-995665	A-HYM-7-8-9	C-HYM-13-14-15	NOTEST	2.58667	7.31331	1.49943	0	1	1	no
GB51099	GB51099	-	Group10.26:1562552-1562765	A-HYM-7-8-9	C-HYM-13-14-15	NOTEST	2.87799	8.1428	1.50046	0	1	1	no
GB43451	GB43451	-	Group2.7:15478-16402	A-HYM-7-8-9	C-HYM-13-14-15	NOTEST	0.880197	2.49742	1.50454	0	1	1	no
GB48914	GB48914	-	Group2.12:214545-249456	A-HYM-7-8-9	C-HYM-13-14-15	OK	2.14993	6.10585	1.5059	1.4258	0.00875	0.419975	no
GB53016	GB53016	-	Group4.16:421281-442255	A-HYM-7-8-9	C-HYM-13-14-15	OK	2.36888	6.75449	1.51164	1.39157	0.00235	0.223023	no
GB53116	GB53116	-	Group4.5:126446-130227	A-HYM-7-8-9	C-HYM-13-14-15	NOTEST	0.147263	0.421092	1.51574	0	1	1	no
GB43775	GB43775	-	Group14.7:192351-192738	A-HYM-7-8-9	C-HYM-13-14-15	NOTEST	0.113884	0.326585	1.51989	0	1	1	no
GB48581	GB48581	-	Group6.16:182373-188313	A-HYM-7-8-9	C-HYM-13-14-15	OK	7.20372	20.7572	1.5268	1.00093	0.4437	0.999727	no
GB45032	GB45032	-	Group11.18:1951357-1951802	A-HYM-7-8-9	C-HYM-13-14-15	OK	1.19429	3.44551	1.52856	4.01624	0.289	0.999727	no
GB48343	GB48343	-	Group10.23:1113151-1118355	A-HYM-7-8-9	C-HYM-13-14-15	OK	0.645091	1.8622	1.52943	1.62602	0.0025	0.229437	no
GB48586	GB48586	-	Group6.16:292702-299554	A-HYM-7-8-9	C-HYM-13-14-15	OK	0.471946	1.3651	1.53231	1.21187	0.04135	0.819299	no
GB54116	GB54116	-	Group14.13:1045984-1051848	A-HYM-7-8-9	C-HYM-13-14-15	NOTEST	0.161517	0.467315	1.53271	0	1	1	no
GB54277	GB54277	-	Group10.24:299945-300113	A-HYM-7-8-9	C-HYM-13-14-15	NOTEST	3.42048	9.91901	1.536	0	1	1	no
GB53610	GB53610	-	Group12.10:10334-10556	A-HYM-7-8-9	C-HYM-13-14-15	NOTEST	0.144501	0.420512	1.54107	0	1	1	no
GB49663	GB49663	-	Group11.5:114794-116138	A-HYM-7-8-9	C-HYM-13-14-15	NOTEST	0.125073	0.364889	1.54469	0	1	1	no
GB42570	GB42570	-	GroupUn1378:923-7003	A-HYM-7-8-9	C-HYM-13-14-15	OK	1.04119	3.04492	1.54817	1.61168	0.01795	0.598316	no
GB49323	GB49323	-	Group12.16:395224-398036	A-HYM-7-8-9	C-HYM-13-14-15	OK	0.317945	0.930276	1.54888	1.85152	0.0066	0.366855	no
GB55050	GB55050	-	GroupUn1543:2370-3116	A-HYM-7-8-9	C-HYM-13-14-15	NOTEST	0.143884	0.42106	1.54912	0	1	1	no
GB53119	GB53119	-	Group4.5:131738-132928	A-HYM-7-8-9	C-HYM-13-14-15	OK	2.37925	6.98732	1.55423	2.29271	0.0022	0.216794	no
GB52122	GB52122	-	Group12.17:2863557-2863812	A-HYM-7-8-9	C-HYM-13-14-15	OK	1.8674	5.48733	1.55508	3.68396	0.1395	0.999727	no
GB51796	GB51796	-	Group15.8:68463-68676	A-HYM-7-8-9	C-HYM-13-14-15	NOTEST	0.39298	1.15496	1.55531	0	1	1	no
GB47282	GB47282	-	Group11.16:963009-963250	A-HYM-7-8-9	C-HYM-13-14-15	OK	67.8526	199.534	1.55616	118.779	0.23245	0.999727	no
GB52602	GB52602	-	Group8.3:358143-420390	A-HYM-7-8-9	C-HYM-13-14-15	NOTEST	0.143493	0.422072	1.5565	0	1	1	no
GB42975	GB42975	-	Group6.28:388978-569464	A-HYM-7-8-9	C-HYM-13-14-15	OK	0.451551	1.33022	1.5587	1.39864	0.01545	0.561003	no
GB41463	GB41463	-	Group6.20:235481-318630	A-HYM-7-8-9	C-HYM-13-14-15	OK	0.49435	1.45674	1.55914	0.611453	0.26685	0.999727	no
GB54309	GB54309	-	Group16.2:1119453-1174630	A-HYM-7-8-9	C-HYM-13-14-15	OK	2.3032	6.80146	1.56221	1.56657	0.00345	0.271178	no
GB46668	GB46668	-	Group4.3:44505-44998	A-HYM-7-8-9	C-HYM-13-14-15	OK	0.303376	0.897352	1.56457	1.76785	0.24915	0.999727	no
GB55905	GB55905	-	Group4.7:303885-304748	A-HYM-7-8-9	C-HYM-13-14-15	NOTEST	2.444	7.24285	1.56731	0	1	1	no
GB48500	GB48500	-	GroupUn3849:279-567	A-HYM-7-8-9	C-HYM-13-14-15	NOTEST	0.102688	0.304493	1.56814	0	1	1	no
GB50152	GB50152	-	Group15.19:766044-767749	A-HYM-7-8-9	C-HYM-13-14-15	NOTEST	0.131661	0.391799	1.57329	0	1	1	no
GB50613	GB50613	-	Group15.14:1386620-1387918	A-HYM-7-8-9	C-HYM-13-14-15	NOTEST	0.0179329	0.0533894	1.57394	0	1	1	no
GB49194	GB49194	-	Group3.14:1103634-1134237	A-HYM-7-8-9	C-HYM-13-14-15	OK	0.182073	0.545435	1.58289	0.408771	0.56435	0.999727	no
GB48063	GB48063	-	Group8.13:196124-197231	A-HYM-7-8-9	C-HYM-13-14-15	NOTEST	0.106415	0.320789	1.59192	0	1	1	no
GB40223	GB40223	-	Group12.5:8232-9842	A-HYM-7-8-9	C-HYM-13-14-15	NOTEST	0.224812	0.679208	1.59514	0	1	1	no
GB51301	GB51301	-	Group16.4:168821-173356	A-HYM-7-8-9	C-HYM-13-14-15	NOTEST	0.0111	0.0336986	1.60212	0	1	1	no
GB40122	GB40122	-	Group13.7:631649-632679	A-HYM-7-8-9	C-HYM-13-14-15	NOTEST	0.0589224	0.178981	1.60292	0	1	1	no
GB49575	GB49575	-	Group4.6:237193-240677	A-HYM-7-8-9	C-HYM-13-14-15	OK	40.5318	123.958	1.61272	52.1881	0.1296	0.999727	no
GB47637	GB47637	-	Group16.5:489215-495630	A-HYM-7-8-9	C-HYM-13-14-15	OK	2.444	7.53634	1.62462	0.107089	0.57265	0.999727	no
GB48490	GB48490	-	GroupUn524:122-932	A-HYM-7-8-9	C-HYM-13-14-15	NOTEST	0.0469121	0.144995	1.62797	0	1	1	no
GB44696	GB44696	-	Group5.14:2590461-2590689	A-HYM-7-8-9	C-HYM-13-14-15	NOTEST	11.909	37.0011	1.63551	0	1	1	no
GB50573	GB50573	-	Group15.14:629299-631900	A-HYM-7-8-9	C-HYM-13-14-15	NOTEST	0.00731922	0.0228495	1.6424	0	1	1	no
GB46359	GB46359	-	GroupUn194:2123-2318	A-HYM-7-8-9	C-HYM-13-14-15	NOTEST	0.254248	0.795237	1.64515	0	1	1	no
GB53748	GB53748	-	Group3.9:2183733-2185264	A-HYM-7-8-9	C-HYM-13-14-15	OK	190.933	598.079	1.64727	1.36759	0.00155	0.182321	no
GB53797	GB53797	-	Group7.10:375299-379553	A-HYM-7-8-9	C-HYM-13-14-15	NOTEST	0.140755	0.44142	1.64896	0	1	1	no
GB53764	GB53764	-	Group7.10:710499-711396	A-HYM-7-8-9	C-HYM-13-14-15	OK	0.540357	1.71009	1.66209	2.01913	0.01465	0.54438	no
GB50546	GB50546	-	Group15.14:327608-333425	A-HYM-7-8-9	C-HYM-13-14-15	NOTEST	0.0381694	0.120902	1.66334	0	1	1	no
GB42060	GB42060	-	Group5.11:344405-344558	A-HYM-7-8-9	C-HYM-13-14-15	NOTEST	0.458511	1.46241	1.67332	0	1	1	no
GB45999	GB45999	-	Group6.15:629992-631693	A-HYM-7-8-9	C-HYM-13-14-15	NOTEST	0.00827975	0.0264098	1.67342	0	1	1	no
GB44118	GB44118	-	Group4.13:194541-195723	A-HYM-7-8-9	C-HYM-13-14-15	OK	0.511939	1.63965	1.67935	1.03416	0.01	0.448238	no
GB55079	GB55079	-	Group12.8:468574-470172	A-HYM-7-8-9	C-HYM-13-14-15	NOTEST	0.129838	0.416235	1.68069	0	1	1	no
GB40912	GB40912	-	Group5.8:456026-456433	A-HYM-7-8-9	C-HYM-13-14-15	OK	3.70767	11.9381	1.68699	10.5703	0.3262	0.999727	no
GB53198	GB53198	-	Group1.7:474896-475513	A-HYM-7-8-9	C-HYM-13-14-15	NOTEST	0.295225	0.95084	1.68739	0	1	1	no
GB50826	GB50826	-	Group2.11:1079805-1083624	A-HYM-7-8-9	C-HYM-13-14-15	NOTEST	0.201368	0.649131	1.68867	0	1	1	no
GB53248	GB53248	-	Group1.7:564022-565114	A-HYM-7-8-9	C-HYM-13-14-15	NOTEST	0.229564	0.740663	1.68992	0	1	1	no
GB46995	GB46995	-	GroupUn1556:5733-7521	A-HYM-7-8-9	C-HYM-13-14-15	NOTEST	0.0231261	0.0746669	1.69095	0	1	1	no
GB51871	GB51871	-	GroupUn4282:231-405	A-HYM-7-8-9	C-HYM-13-14-15	OK	1.12211	3.63386	1.69529	4.22607	0.22765	0.999727	no
GB47373	GB47373	-	Group1.29:1591695-1617073	A-HYM-7-8-9	C-HYM-13-14-15	NOTEST	0.082596	0.268467	1.7006	0	1	1	no
GB41099	GB41099	-	GroupUn292:2483-2591	A-HYM-7-8-9	C-HYM-13-14-15	OK	8.55579	27.8166	1.70097	21.6283	0.32315	0.999727	no
GB46788	GB46788	-	Group5.9:1385599-1387543	A-HYM-7-8-9	C-HYM-13-14-15	NOTEST	0.00715411	0.0233269	1.70515	0	1	1	no
GB40005	GB40005	-	Group1.33:500896-503133	A-HYM-7-8-9	C-HYM-13-14-15	NOTEST	0.0648034	0.211539	1.70678	0	1	1	no
GB40240	GB40240	-	Group12.5:575042-579030	A-HYM-7-8-9	C-HYM-13-14-15	OK	5.42044	17.7332	1.70997	2.61758	5e-05	0.0194221	yes
GB40154	GB40154	-	Group13.7:1797201-1811861	A-HYM-7-8-9	C-HYM-13-14-15	OK	0.407693	1.33824	1.71478	1.79108	0.0793	0.999727	no
GB40275	GB40275	-	GroupUn1897:189-731	A-HYM-7-8-9	C-HYM-13-14-15	NOTEST	0.0485048	0.159625	1.71849	0	1	1	no
GB46292	GB46292	-	GroupUn1902:131-1049	A-HYM-7-8-9	C-HYM-13-14-15	NOTEST	0.0469121	0.154699	1.72143	0	1	1	no
GB52169	GB52169	-	Group6.14:362208-366199	A-HYM-7-8-9	C-HYM-13-14-15	NOTEST	0.154227	0.508969	1.72252	0	1	1	no
GB53404	GB53404	-	Group9.12:611468-613007	A-HYM-7-8-9	C-HYM-13-14-15	OK	0.165209	0.546802	1.72672	1.31188	0.01355	0.521609	no
GB40230	GB40230	-	Group12.5:363089-434109	A-HYM-7-8-9	C-HYM-13-14-15	OK	4.13606	13.7151	1.72943	1.80141	0.00055	0.102644	no
GB54024	GB54024	-	Group9.7:985067-1027198	A-HYM-7-8-9	C-HYM-13-14-15	OK	0.135667	0.450457	1.73132	0.189297	0.60245	0.999727	no
GB48282	GB48282	-	GroupUn1409:350-917	A-HYM-7-8-9	C-HYM-13-14-15	NOTEST	0.0371239	0.123298	1.73173	0	1	1	no
GB54157	GB54157	-	Group14.13:256-538	A-HYM-7-8-9	C-HYM-13-14-15	NOTEST	0.0999095	0.331864	1.7319	0	1	1	no
GB48289	GB48289	-	GroupUn83:11009-39251	A-HYM-7-8-9	C-HYM-13-14-15	NOTEST	0.0661833	0.220579	1.73676	0	1	1	no
GB53897	GB53897	-	GroupUn330:3735-3936	A-HYM-7-8-9	C-HYM-13-14-15	NOTEST	0.232029	0.77587	1.74151	0	1	1	no
GB41549	GB41549	-	Group13.15:216130-255748	A-HYM-7-8-9	C-HYM-13-14-15	OK	1.39234	4.65712	1.74192	1.18651	0.00155	0.182321	no
GB56022	GB56022	-	GroupUn2:222019-222637	A-HYM-7-8-9	C-HYM-13-14-15	OK	1.10039	3.72308	1.75848	2.27595	0.00315	0.260468	no
GB48785	GB48785	-	Group10.27:44741-46379	A-HYM-7-8-9	C-HYM-13-14-15	OK	0.498364	1.69726	1.76793	2.20559	0.04775	0.862673	no
GB52700	GB52700	-	Group14.14:906183-907808	A-HYM-7-8-9	C-HYM-13-14-15	NOTEST	0.0185478	0.063467	1.77476	0	1	1	no
GB50036	GB50036	-	Group15.19:1863351-1863567	A-HYM-7-8-9	C-HYM-13-14-15	OK	4.75463	16.3769	1.78426	5.34883	0.0139	0.526466	no
GB46824	GB46824	-	GroupUn1624:24175-24587	A-HYM-7-8-9	C-HYM-13-14-15	NOTEST	0.224812	0.776734	1.7887	0	1	1	no
GB52311	GB52311	-	Group5.2:931735-931978	A-HYM-7-8-9	C-HYM-13-14-15	NOTEST	0.232699	0.808656	1.79706	0	1	1	no
GB41565	GB41565	-	Group2.9:297540-297800	A-HYM-7-8-9	C-HYM-13-14-15	OK	0.559466	1.94575	1.79821	2.48651	0.31205	0.999727	no
GB48013	GB48013	-	GroupUn1492:1931-2108	A-HYM-7-8-9	C-HYM-13-14-15	OK	5.67727	19.777	1.80055	7.06251	0.0057	0.344329	no
GB49683	GB49683	-	Group7.5:617822-628591	A-HYM-7-8-9	C-HYM-13-14-15	NOTEST	0.079652	0.278116	1.8039	0	1	1	no
GB55349	GB55349	-	Group2.19:3734321-3766050	A-HYM-7-8-9	C-HYM-13-14-15	OK	0.561517	1.96837	1.8096	2.00789	0.01935	0.611548	no
GB55138	GB55138	-	Group11.6:1411536-1411799	A-HYM-7-8-9	C-HYM-13-14-15	NOTEST	2.20458	7.74355	1.81249	0	1	1	no
GB41483	GB41483	-	Group6.20:710603-715966	A-HYM-7-8-9	C-HYM-13-14-15	OK	0.247494	0.872547	1.81784	1.28618	0.01815	0.599595	no
GB49578	GB49578	-	Group4.6:404387-407724	A-HYM-7-8-9	C-HYM-13-14-15	NOTEST	0.00737796	0.0260201	1.81833	0	1	1	no
GB41722	GB41722	-	Group14.15:967066-973294	A-HYM-7-8-9	C-HYM-13-14-15	NOTEST	0.0250345	0.0884012	1.82015	0	1	1	no
GB52565	GB52565	-	GroupUn1607:2074-2350	A-HYM-7-8-9	C-HYM-13-14-15	OK	0.670011	2.36953	1.82234	2.54141	0.03475	0.77339	no
GB46625	GB46625	-	Group11.1:257540-259172	A-HYM-7-8-9	C-HYM-13-14-15	NOTEST	0.149516	0.528813	1.82246	0	1	1	no
GB55379	GB55379	-	Group2.19:2489990-2492726	A-HYM-7-8-9	C-HYM-13-14-15	NOTEST	0.0431182	0.152885	1.82608	0	1	1	no
GB52864	GB52864	-	GroupUn344:1-3413	A-HYM-7-8-9	C-HYM-13-14-15	OK	6.11073	21.7254	1.82997	3.10531	5e-05	0.0194221	yes
GB52926	GB52926	-	Group6.23:1268299-1323829	A-HYM-7-8-9	C-HYM-13-14-15	NOTEST	0.0987179	0.352314	1.83548	0	1	1	no
GB52540	GB52540	-	Group12.11:464316-480790	A-HYM-7-8-9	C-HYM-13-14-15	NOTEST	0.0619574	0.221559	1.83834	0	1	1	no
GB46081	GB46081	-	Group6.15:535989-537127	A-HYM-7-8-9	C-HYM-13-14-15	NOTEST	0.0269174	0.09688	1.84766	0	1	1	no
GB41354	GB41354	-	Group5.18:432056-433257	A-HYM-7-8-9	C-HYM-13-14-15	OK	0.283574	1.02125	1.84853	1.44364	0.10615	0.999727	no
GB55217	GB55217	-	Group11.6:902694-914685	A-HYM-7-8-9	C-HYM-13-14-15	NOTEST	0.0658843	0.237548	1.85021	0	1	1	no
GB47400	GB47400	-	Group1.29:836695-838457	A-HYM-7-8-9	C-HYM-13-14-15	NOTEST	0.0751383	0.271013	1.85074	0	1	1	no
GB40153	GB40153	-	Group13.7:1786209-1787816	A-HYM-7-8-9	C-HYM-13-14-15	NOTEST	0.131821	0.476901	1.85511	0	1	1	no
GB51783	GB51783	-	Group12.6:197834-202187	A-HYM-7-8-9	C-HYM-13-14-15	OK	11.2487	40.8044	1.85897	3.42029	5e-05	0.0194221	yes
GB52757	GB52757	-	Group14.14:208008-225319	A-HYM-7-8-9	C-HYM-13-14-15	OK	0.803664	2.92085	1.86173	1.41629	0.00345	0.271178	no
GB48656	GB48656	-	Group5.12:769780-772182	A-HYM-7-8-9	C-HYM-13-14-15	NOTEST	0.0474205	0.172823	1.86571	0	1	1	no
GB47690	GB47690	-	Group1.2:365892-366267	A-HYM-7-8-9	C-HYM-13-14-15	OK	0.485314	1.77251	1.8688	2.42165	0.08305	0.999727	no
GB49544	GB49544	-	Group4.6:415444-421657	A-HYM-7-8-9	C-HYM-13-14-15	OK	1.1741	4.30869	1.8757	1.82752	5e-05	0.0194221	yes
GB46432	GB46432	-	Group1.23:452829-453251	A-HYM-7-8-9	C-HYM-13-14-15	OK	0.262973	0.967693	1.87964	1.92069	0.2034	0.999727	no
GB46225	GB46225	-	Group15.5:460109-462095	A-HYM-7-8-9	C-HYM-13-14-15	OK	2.39465	8.84061	1.88433	3.14253	0.00025	0.0637519	no
GB48970	GB48970	-	Group1.15:367587-372706	A-HYM-7-8-9	C-HYM-13-14-15	OK	0.350033	1.30101	1.89407	1.65882	0.01395	0.527762	no
GB55399	GB55399	-	Group2.19:2002838-2003479	A-HYM-7-8-9	C-HYM-13-14-15	OK	3.20194	11.9687	1.90225	1.96448	0.00265	0.237335	no
GB50529	GB50529	-	Group15.14:616878-617733	A-HYM-7-8-9	C-HYM-13-14-15	NOTEST	0.176049	0.660012	1.90652	0	1	1	no
GB45766	GB45766	-	Group6.2:264079-264220	A-HYM-7-8-9	C-HYM-13-14-15	OK	2.64059	9.96099	1.91543	9.4551	0.1646	0.999727	no
GB51653	GB51653	-	Group8.21:803966-830227	A-HYM-7-8-9	C-HYM-13-14-15	OK	4.28455	16.2	1.91877	2.98584	5e-05	0.0194221	yes
GB41743	GB41743	-	Group14.15:1505802-1507798	A-HYM-7-8-9	C-HYM-13-14-15	NOTEST	0.0398865	0.151537	1.92569	0	1	1	no
GB47377	GB47377	-	Group1.29:1429729-1429933	A-HYM-7-8-9	C-HYM-13-14-15	OK	0.473743	1.81618	1.93873	1.86527	0.15145	0.999727	no
GB53115	GB53115	-	Group4.5:134111-135594	A-HYM-7-8-9	C-HYM-13-14-15	NOTEST	0.0191598	0.0737158	1.9439	0	1	1	no
GB51105	GB51105	-	Group10.26:1633698-1637505	A-HYM-7-8-9	C-HYM-13-14-15	NOTEST	0.0288936	0.111852	1.95276	0	1	1	no
GB50843	GB50843	-	Group2.11:1499970-1500432	A-HYM-7-8-9	C-HYM-13-14-15	NOTEST	0.0418562	0.162217	1.95441	0	1	1	no
GB53863	GB53863	-	Group13.9:321610-328167	A-HYM-7-8-9	C-HYM-13-14-15	NOTEST	0.0479288	0.186611	1.96107	0	1	1	no
GB55401	GB55401	-	Group2.19:1972953-1974308	A-HYM-7-8-9	C-HYM-13-14-15	OK	1.70432	6.63987	1.96196	1.91016	0.0039	0.290163	no
GB50532	GB50532	-	Group15.14:503377-510685	A-HYM-7-8-9	C-HYM-13-14-15	NOTEST	0.0677211	0.264133	1.96359	0	1	1	no
GB50654	GB50654	-	Group13.5:536684-544632	A-HYM-7-8-9	C-HYM-13-14-15	NOTEST	0.00501768	0.0197525	1.97694	0	1	1	no
GB43802	GB43802	-	Group4.8:181-27886	A-HYM-7-8-9	C-HYM-13-14-15	OK	0.603701	2.38003	1.97907	1.5944	0.0028	0.245503	no
GB54738	GB54738	-	Group13.3:270880-307462	A-HYM-7-8-9	C-HYM-13-14-15	OK	0.151919	0.60232	1.98723	1.12784	0.00135	0.167651	no
GB45178	GB45178	-	Group11.18:2921232-2922503	A-HYM-7-8-9	C-HYM-13-14-15	NOTEST	0.520241	2.06323	1.98765	0	1	1	no
GB45901	GB45901	-	Group9.2:1310-19837	A-HYM-7-8-9	C-HYM-13-14-15	NOTEST	0.0157401	0.0624366	1.98795	0	1	1	no
GB55548	GB55548	-	Group2.19:580461-596017	A-HYM-7-8-9	C-HYM-13-14-15	NOTEST	0.106676	0.429266	2.00864	0	1	1	no
GB42338	GB42338	-	Group1.43:774022-774272	A-HYM-7-8-9	C-HYM-13-14-15	OK	0.581101	2.351	2.01641	2.83726	0.30285	0.999727	no
GB49062	GB49062	-	Group3.4:752965-753369	A-HYM-7-8-9	C-HYM-13-14-15	OK	0.830042	3.39359	2.03156	2.98106	0.01775	0.595936	no
GB55695	GB55695	-	Group6.38:738270-738471	A-HYM-7-8-9	C-HYM-13-14-15	OK	0.464059	1.90484	2.03729	2.6273	0.2664	0.999727	no
GB54621	GB54621	-	Group2.2:131566-132758	A-HYM-7-8-9	C-HYM-13-14-15	NOTEST	0.0312333	0.128227	2.03754	0	1	1	no
GB43407	GB43407	-	Group6.31:117922-154123	A-HYM-7-8-9	C-HYM-13-14-15	NOTEST	0.0408981	0.168062	2.03888	0	1	1	no
GB50518	GB50518	-	Group15.14:1191316-1192194	A-HYM-7-8-9	C-HYM-13-14-15	NOTEST	0.102194	0.424079	2.05302	0	1	1	no
GB55761	GB55761	-	Group3.8:1175246-1195628	A-HYM-7-8-9	C-HYM-13-14-15	OK	0.377599	1.57548	2.06086	1.54733	0.00265	0.237335	no
GB44502	GB44502	-	Group5.14:1161471-1165566	A-HYM-7-8-9	C-HYM-13-14-15	OK	2.1163	8.91147	2.07412	2.23277	5e-05	0.0194221	yes
GB42157	GB42157	-	Group1.1:355088-356284	A-HYM-7-8-9	C-HYM-13-14-15	NOTEST	1.09042	4.59302	2.07456	0	1	1	no
GB45576	GB45576	-	GroupUn3622:2366-2564	A-HYM-7-8-9	C-HYM-13-14-15	OK	0.485402	2.06156	2.08649	2.66272	0.27295	0.999727	no
GB42288	GB42288	-	Group1.43:1409865-1431138	A-HYM-7-8-9	C-HYM-13-14-15	OK	0.56299	2.39667	2.08985	1.9158	0.00155	0.182321	no
GB42763	GB42763	-	Group9.10:459991-466641	A-HYM-7-8-9	C-HYM-13-14-15	NOTEST	0.0199653	0.0850838	2.09139	0	1	1	no
GB45841	GB45841	-	Group1.21:301361-302946	A-HYM-7-8-9	C-HYM-13-14-15	OK	0.250854	1.06907	2.09143	1.50883	0.0028	0.245503	no
GB54561	GB54561	-	GroupUn361:3007-3242	A-HYM-7-8-9	C-HYM-13-14-15	NOTEST	2.444	10.4383	2.09457	0	1	1	no
GB55337	GB55337	-	Group1.32:417698-425412	A-HYM-7-8-9	C-HYM-13-14-15	NOTEST	0.00942615	0.0403987	2.09957	0	1	1	no
GB49620	GB49620	-	GroupUn2513:905-1852	A-HYM-7-8-9	C-HYM-13-14-15	NOTEST	0.0563303	0.24481	2.11968	0	1	1	no
GB47863	GB47863	-	GroupUn1060:4760-5120	A-HYM-7-8-9	C-HYM-13-14-15	NOTEST	0.128678	0.560137	2.12202	0	1	1	no
GB41355	GB41355	-	Group5.18:434913-436800	A-HYM-7-8-9	C-HYM-13-14-15	NOTEST	0.111198	0.484885	2.12451	0	1	1	no
GB41785	GB41785	-	Group8.9:850961-857534	A-HYM-7-8-9	C-HYM-13-14-15	OK	0.133576	0.587283	2.13639	1.14713	0.0034	0.271075	no
GB55211	GB55211	-	Group11.6:852487-855360	A-HYM-7-8-9	C-HYM-13-14-15	OK	0.549369	2.42708	2.14337	2.42162	0.00025	0.0637519	no
GB44566	GB44566	-	Group5.14:391134-437841	A-HYM-7-8-9	C-HYM-13-14-15	OK	0.344293	1.5273	2.14928	1.67249	0.0061	0.356877	no
GB44957	GB44957	-	Group11.18:3543693-3545586	A-HYM-7-8-9	C-HYM-13-14-15	NOTEST	0.10216	0.454068	2.15208	0	1	1	no
GB47686	GB47686	-	Group1.2:421454-422782	A-HYM-7-8-9	C-HYM-13-14-15	OK	3.23248	14.3734	2.15269	12.8739	0.0381	0.798794	no
GB55210	GB55210	-	Group11.6:848765-849806	A-HYM-7-8-9	C-HYM-13-14-15	NOTEST	0.126508	0.564074	2.15665	0	1	1	no
GB50047	GB50047	-	Group15.19:1470898-1472770	A-HYM-7-8-9	C-HYM-13-14-15	OK	1.10679	4.99114	2.17299	1.72551	0.00055	0.102644	no
GB49277	GB49277	-	Group1.40:453856-455620	A-HYM-7-8-9	C-HYM-13-14-15	NOTEST	0.0306879	0.139799	2.18761	0	1	1	no
GB40669	GB40669	-	Group12.13:282313-285857	A-HYM-7-8-9	C-HYM-13-14-15	NOTEST	0.0790109	0.361295	2.19305	0	1	1	no
GB46522	GB46522	-	Group1.23:882894-883858	A-HYM-7-8-9	C-HYM-13-14-15	OK	4.40216	20.5957	2.22606	12.9077	0.07795	0.999727	no
GB44076	GB44076	-	Group4.13:435350-437224	A-HYM-7-8-9	C-HYM-13-14-15	NOTEST	0.663784	3.16295	2.25249	0	1	1	no
GB45711	GB45711	-	Group5.20:302713-303187	A-HYM-7-8-9	C-HYM-13-14-15	OK	0.433301	2.08696	2.26796	1.37639	0.00515	0.329623	no
GB43340	GB43340	-	GroupUn1161:626-1279	A-HYM-7-8-9	C-HYM-13-14-15	NOTEST	0.07828	0.377505	2.26978	0	1	1	no
GB51295	GB51295	-	Group16.4:321154-350919	A-HYM-7-8-9	C-HYM-13-14-15	NOTEST	0.078758	0.381037	2.27443	0	1	1	no
GB53644	GB53644	-	Group3.9:1493676-1495873	A-HYM-7-8-9	C-HYM-13-14-15	OK	4.71964	22.8872	2.27779	2.22876	5e-05	0.0194221	yes
GB48909	GB48909	-	GroupUn49:9282-35304	A-HYM-7-8-9	C-HYM-13-14-15	NOTEST	0.0272373	0.132844	2.28608	0	1	1	no
GB50426	GB50426	-	Group4.9:420065-420809	A-HYM-7-8-9	C-HYM-13-14-15	NOTEST	0.0673331	0.331996	2.30178	0	1	1	no
GB51047	GB51047	-	Group10.26:463987-465337	A-HYM-7-8-9	C-HYM-13-14-15	NOTEST	0.0666016	0.329086	2.30484	0	1	1	no
GB47056	GB47056	-	Group3.15:703089-703304	A-HYM-7-8-9	C-HYM-13-14-15	NOTEST	0.520241	2.58685	2.31394	0	1	1	no
GB41994	GB41994	-	Group8.17:553937-629796	A-HYM-7-8-9	C-HYM-13-14-15	OK	0.797335	4.01378	2.3317	1.12678	0.4646	0.999727	no
GB47781	GB47781	-	Group13.10:540858-541959	A-HYM-7-8-9	C-HYM-13-14-15	NOTEST	0.0249555	0.126914	2.34642	0	1	1	no
GB40604	GB40604	-	Group12.13:2477055-2484006	A-HYM-7-8-9	C-HYM-13-14-15	NOTEST	0.00757359	0.0390341	2.36569	0	1	1	no
GB40622	GB40622	-	Group12.13:2285667-2286769	A-HYM-7-8-9	C-HYM-13-14-15	NOTEST	0.109678	0.578626	2.39935	0	1	1	no
GB43765	GB43765	-	GroupUn3457:675-1149	A-HYM-7-8-9	C-HYM-13-14-15	NOTEST	0.0427168	0.225957	2.40317	0	1	1	no
GB55044	GB55044	-	GroupUn519:54-1044	A-HYM-7-8-9	C-HYM-13-14-15	NOTEST	0.0166578	0.0885258	2.4099	0	1	1	no
GB52603	GB52603	-	Group8.3:358143-420390	A-HYM-7-8-9	C-HYM-13-14-15	NOTEST	0.0543692	0.293222	2.43113	0	1	1	no
GB49681	GB49681	-	Group7.5:748161-748611	A-HYM-7-8-9	C-HYM-13-14-15	NOTEST	0.087127	0.47409	2.44397	0	1	1	no
GB49850	GB49850	-	GroupUn4164:2328-2427	A-HYM-7-8-9	C-HYM-13-14-15	OK	7.54314	41.2128	2.44985	26.4184	0.17495	0.999727	no
GB47766	GB47766	-	Group13.10:1141706-1142078	A-HYM-7-8-9	C-HYM-13-14-15	NOTEST	0.0319095	0.177093	2.47245	0	1	1	no
GB50300	GB50300	-	Group5.13:85912-86212	A-HYM-7-8-9	C-HYM-13-14-15	NOTEST	0.0606017	0.337968	2.47946	0	1	1	no
GB41098	GB41098	-	GroupUn719:615-702	A-HYM-7-8-9	C-HYM-13-14-15	OK	107.469	603.643	2.48978	184.87	0.0243	0.680081	no
GB42913	GB42913	-	Group9.10:4411455-4415680	A-HYM-7-8-9	C-HYM-13-14-15	NOTEST	0.00752014	0.0438092	2.5424	0	1	1	no
GB40419	GB40419	-	Group8.6:237927-239052	A-HYM-7-8-9	C-HYM-13-14-15	NOTEST	0.0520407	0.303521	2.54408	0	1	1	no
GB41110	GB41110	-	GroupUn1029:2642-3496	A-HYM-7-8-9	C-HYM-13-14-15	NOTEST	0.0124015	0.0740736	2.57844	0	1	1	no
GB42180	GB42180	-	Group1.1:724385-726232	A-HYM-7-8-9	C-HYM-13-14-15	OK	0.215811	1.29878	2.58932	1.19914	0.00015	0.0451432	yes
GB53892	GB53892	-	GroupUn445:462-966	A-HYM-7-8-9	C-HYM-13-14-15	NOTEST	0.0758815	0.459859	2.59937	0	1	1	no
GB40787	GB40787	-	Group1.10:77860-78076	A-HYM-7-8-9	C-HYM-13-14-15	OK	3.42048	20.9676	2.6159	14.5225	0.1769	0.999727	no
GB50567	GB50567	-	Group15.14:599588-600600	A-HYM-7-8-9	C-HYM-13-14-15	NOTEST	0.00444411	0.0273661	2.62242	0	1	1	no
GB43924	GB43924	-	Group8.8:991846-1004125	A-HYM-7-8-9	C-HYM-13-14-15	NOTEST	0.0219016	0.137031	2.64539	0	1	1	no
GB51214	GB51214	-	Group6.1:285400-300957	A-HYM-7-8-9	C-HYM-13-14-15	OK	1.66776	10.8435	2.70085	3.28347	5e-05	0.0194221	yes
GB50987	GB50987	-	Group10.26:987816-992362	A-HYM-7-8-9	C-HYM-13-14-15	NOTEST	0.0138669	0.0944295	2.76759	0	1	1	no
GB43007	GB43007	-	Group1.16:315798-318586	A-HYM-7-8-9	C-HYM-13-14-15	OK	0.0987452	0.673591	2.77009	2.02579	5e-05	0.0194221	yes
GB40763	GB40763	-	Group1.10:414369-419617	A-HYM-7-8-9	C-HYM-13-14-15	OK	0.258294	1.79839	2.79962	1.6908	0.29875	0.999727	no
GB42404	GB42404	-	GroupUn17:13796-20709	A-HYM-7-8-9	C-HYM-13-14-15	NOTEST	0.0265074	0.184894	2.80223	0	1	1	no
GB54232	GB54232	-	Group10.24:568954-569707	A-HYM-7-8-9	C-HYM-13-14-15	NOTEST	0.10458	0.748063	2.83856	0	1	1	no
GB54727	GB54727	-	Group13.3:517953-518138	A-HYM-7-8-9	C-HYM-13-14-15	OK	4.44957	32.4671	2.86724	19.941	0.15015	0.999727	no
GB48277	GB48277	-	Group13.4:656279-657747	A-HYM-7-8-9	C-HYM-13-14-15	NOTEST	0.0168343	0.123857	2.8792	0	1	1	no
GB46400	GB46400	-	GroupUn582:21-1682	A-HYM-7-8-9	C-HYM-13-14-15	NOTEST	0.0130031	0.0956924	2.87955	0	1	1	no
GB47987	GB47987	-	Group13.6:298886-300350	A-HYM-7-8-9	C-HYM-13-14-15	NOTEST	0.0158572	0.116948	2.88266	0	1	1	no
GB51437	GB51437	-	GroupUn1808:9230-16370	A-HYM-7-8-9	C-HYM-13-14-15	OK	0.0910525	0.672204	2.88413	1.09961	0.0116	0.479591	no
GB45244	GB45244	-	Group11.18:4041048-4098609	A-HYM-7-8-9	C-HYM-13-14-15	NOTEST	0.0886915	0.660694	2.89711	0	1	1	no
GB53282	GB53282	-	GroupUn1208:17239-17795	A-HYM-7-8-9	C-HYM-13-14-15	OK	0.167692	1.26538	2.91568	1.76561	0.0277	0.70927	no
GB40001	GB40001	-	Group1.33:526433-526718	A-HYM-7-8-9	C-HYM-13-14-15	NOTEST	0.0588491	0.448446	2.92984	0	1	1	no
GB41438	GB41438	-	Group6.20:981619-982678	A-HYM-7-8-9	C-HYM-13-14-15	NOTEST	0.0607978	0.466865	2.94091	0	1	1	no
GB50569	GB50569	-	Group15.14:606623-607462	A-HYM-7-8-9	C-HYM-13-14-15	NOTEST	0.00938117	0.0795935	3.08481	0	1	1	no
GB55942	GB55942	-	Group4.7:264583-264934	A-HYM-7-8-9	C-HYM-13-14-15	NOTEST	0.0246884	0.216505	3.1325	0	1	1	no
GB47156	GB47156	-	GroupUn1129:394-556	A-HYM-7-8-9	C-HYM-13-14-15	OK	0.527248	4.77892	3.18013	3.98036	0.1846	0.999727	no
GB50249	GB50249	-	Group15.19:2521522-2523517	A-HYM-7-8-9	C-HYM-13-14-15	NOTEST	0.00141999	0.0131601	3.21222	0	1	1	no
GB53844	GB53844	-	GroupUn777:67-967	A-HYM-7-8-9	C-HYM-13-14-15	NOTEST	0.0360093	0.349098	3.27719	0	1	1	no
GB54429	GB54429	-	Group15.9:231760-232583	A-HYM-7-8-9	C-HYM-13-14-15	OK	2.87799	29.4303	3.35417	16.2068	0.13345	0.999727	no
GB42055	GB42055	-	Group5.11:267862-269044	A-HYM-7-8-9	C-HYM-13-14-15	OK	0.920877	9.77302	3.40772	6.2473	0.1857	0.999727	no
GB51373	GB51373	-	Group10.22:76939-78265	A-HYM-7-8-9	C-HYM-13-14-15	NOTEST	0.0154547	0.166926	3.43309	0	1	1	no
GB45320	GB45320	-	Group6.37:1248786-1266593	A-HYM-7-8-9	C-HYM-13-14-15	NOTEST	0.0645365	0.708727	3.45704	0	1	1	no
GB41306	GB41306	-	Group5.18:111938-127831	A-HYM-7-8-9	C-HYM-13-14-15	OK	0.0682329	0.754461	3.46691	0.08589	0.3938	0.999727	no
GB51445	GB51445	-	Group6.17:507-966	A-HYM-7-8-9	C-HYM-13-14-15	NOTEST	0.0422704	0.476312	3.49419	0	1	1	no
GB40846	GB40846	-	Group1.10:1110369-1110654	A-HYM-7-8-9	C-HYM-13-14-15	OK	2.30769	26.1446	3.50199	15.3084	0.2476	0.999727	no
GB49592	GB49592	-	Group4.6:636101-756775	A-HYM-7-8-9	C-HYM-13-14-15	OK	0.357595	4.15503	3.53846	0.0963099	0.19575	0.999727	no
GB45789	GB45789	-	Group1.28:23023-23149	A-HYM-7-8-9	C-HYM-13-14-15	OK	3.15432	37.365	3.56628	20.4821	0.2286	0.999727	no
GB50562	GB50562	-	Group15.14:565478-568373	A-HYM-7-8-9	C-HYM-13-14-15	NOTEST	0.00264993	0.0322478	3.60518	0	1	1	no
GB55796	GB55796	-	Group3.8:20186-20414	A-HYM-7-8-9	C-HYM-13-14-15	OK	0.11458	1.73417	3.91981	1.51693	0.18345	0.999727	no
GB53761	GB53761	-	GroupUn3790:341-739	A-HYM-7-8-9	C-HYM-13-14-15	OK	0.126455	1.99484	3.97957	1.91403	0.13535	0.999727	no
GB50374	GB50374	-	Group1.3:423120-424401	A-HYM-7-8-9	C-HYM-13-14-15	NOTEST	0.00261559	0.0436415	4.06049	0	1	1	no
GB49291	GB49291	-	GroupUn4104:387-4930	A-HYM-7-8-9	C-HYM-13-14-15	OK	0.0347495	0.857633	4.6253	0.899194	0.00415	0.29814	no
GB51292	GB51292	-	Group16.4:497531-641819	A-HYM-7-8-9	C-HYM-13-14-15	NOTEST	0.00235129	0.0808689	5.10406	0	1	1	no
GB48969	GB48969	-	Group1.15:719955-720970	A-HYM-7-8-9	C-HYM-13-14-15	OK	1.07095	48.9529	5.51443	8.24809	5e-05	0.0194221	yes

## Sheet: A C 1.5 down
test_id	gene_id	gene	locus	sample_1	sample_2	status	value_1	value_2	log2(fold_change)	test_stat	p_value	q_value	significant
GB48107	GB48107	-	Group7.24:754870-757507	A-HYM-7-8-9	C-HYM-13-14-15	NOTEST	0.274403	0.0241985	-3.50331	0	1	1	no
GB43400	GB43400	-	GroupUn300:4031-4916	A-HYM-7-8-9	C-HYM-13-14-15	NOTEST	0.208046	0.0223569	-3.21811	0	1	1	no
GB46780	GB46780	-	Group5.9:1330655-1330868	A-HYM-7-8-9	C-HYM-13-14-15	OK	3.19157	0.365384	-3.12678	-3.45369	0.23895	0.999727	no
GB55358	GB55358	-	Group2.19:3475642-3485227	A-HYM-7-8-9	C-HYM-13-14-15	OK	3.36484	0.404219	-3.05733	-0.517305	0.5279	0.999727	no
GB45995	GB45995	-	Group6.15:885458-892898	A-HYM-7-8-9	C-HYM-13-14-15	NOTEST	0.272678	0.0343854	-2.98733	0	1	1	no
GB45332	GB45332	-	Group6.37:839919-884332	A-HYM-7-8-9	C-HYM-13-14-15	OK	11.4061	1.49833	-2.92837	-0.301501	0.47055	0.999727	no
GB52450	GB52450	-	Group2.17:144971-147133	A-HYM-7-8-9	C-HYM-13-14-15	NOTEST	0.43486	0.0580073	-2.90624	0	1	1	no
GB48135	GB48135	-	Group7.24:226402-229007	A-HYM-7-8-9	C-HYM-13-14-15	NOTEST	0.113467	0.0152319	-2.8971	0	1	1	no
GB51686	GB51686	-	Group8.21:224494-225169	A-HYM-7-8-9	C-HYM-13-14-15	OK	90.8956	12.3462	-2.88014	-49.4343	0.16565	0.999727	no
GB46554	GB46554	-	GroupUn4158:389-4660	A-HYM-7-8-9	C-HYM-13-14-15	NOTEST	0.17686	0.0247517	-2.83701	0	1	1	no
GB46715	GB46715	-	Group5.9:823732-826326	A-HYM-7-8-9	C-HYM-13-14-15	NOTEST	0.197245	0.027942	-2.81948	0	1	1	no
GB55565	GB55565	-	Group2.19:903801-904838	A-HYM-7-8-9	C-HYM-13-14-15	NOTEST	0.221978	0.0314696	-2.81839	0	1	1	no
GB48529	GB48529	-	Group6.16:679259-679424	A-HYM-7-8-9	C-HYM-13-14-15	OK	3.36623	0.482505	-2.80252	-3.24891	0.14285	0.999727	no
GB52682	GB52682	-	Group14.14:1104656-1113471	A-HYM-7-8-9	C-HYM-13-14-15	NOTEST	0.95212	0.139188	-2.77411	0	1	1	no
GB40606	GB40606	-	Group12.13:2463442-2466424	A-HYM-7-8-9	C-HYM-13-14-15	NOTEST	0.13419	0.0204951	-2.71092	0	1	1	no
GB51297	GB51297	-	Group16.4:294587-301739	A-HYM-7-8-9	C-HYM-13-14-15	OK	3.01024	0.467825	-2.68584	-2.99217	0.15615	0.999727	no
GB48887	GB48887	-	Group5.4:268886-293650	A-HYM-7-8-9	C-HYM-13-14-15	OK	2.13095	0.340826	-2.64439	-2.38519	0.1487	0.999727	no
GB48898	GB48898	-	GroupUn65:19924-22547	A-HYM-7-8-9	C-HYM-13-14-15	NOTEST	0.0943967	0.0153283	-2.62254	0	1	1	no
GB50921	GB50921	-	Group10.26:1940718-1947889	A-HYM-7-8-9	C-HYM-13-14-15	OK	13.9115	2.2742	-2.61285	-4.87927	5e-05	0.0194221	yes
GB42806	GB42806	-	Group9.10:1279018-1346330	A-HYM-7-8-9	C-HYM-13-14-15	NOTEST	0.559959	0.091735	-2.60978	0	1	1	no
GB52832	GB52832	-	Group8.11:197168-211686	A-HYM-7-8-9	C-HYM-13-14-15	NOTEST	0.0444825	0.0076221	-2.54498	0	1	1	no
GB47985	GB47985	-	Group13.6:303983-305473	A-HYM-7-8-9	C-HYM-13-14-15	NOTEST	0.235658	0.0408037	-2.52992	0	1	1	no
GB41044	GB41044	-	Group1.17:433115-434008	A-HYM-7-8-9	C-HYM-13-14-15	OK	3.63629	0.639024	-2.50853	-1.1462	0.40685	0.999727	no
GB53369	GB53369	-	Group9.12:374897-376057	A-HYM-7-8-9	C-HYM-13-14-15	NOTEST	0.362262	0.063736	-2.50686	0	1	1	no
GB52317	GB52317	-	Group5.2:1153404-1160997	A-HYM-7-8-9	C-HYM-13-14-15	OK	0.606021	0.109144	-2.47313	-0.303036	0.55955	0.999727	no
GB50153	GB50153	-	Group15.19:767955-770271	A-HYM-7-8-9	C-HYM-13-14-15	NOTEST	0.0466943	0.00848829	-2.4597	0	1	1	no
GB44161	GB44161	-	Group4.13:680389-681428	A-HYM-7-8-9	C-HYM-13-14-15	NOTEST	0.467194	0.0857266	-2.44621	0	1	1	no
GB41923	GB41923	-	GroupUn867:1755-4883	A-HYM-7-8-9	C-HYM-13-14-15	OK	1.86376	0.352593	-2.40214	-2.79232	5e-05	0.0194221	yes
GB52622	GB52622	-	Group10.25:202378-203040	A-HYM-7-8-9	C-HYM-13-14-15	OK	3.51941	0.677671	-2.37668	-3.9292	0.25195	0.999727	no
GB50341	GB50341	-	Group1.3:221228-237456	A-HYM-7-8-9	C-HYM-13-14-15	NOTEST	0.0509129	0.00999155	-2.34925	0	1	1	no
GB53854	GB53854	-	Group13.9:35810-80595	A-HYM-7-8-9	C-HYM-13-14-15	OK	1.45053	0.286907	-2.33793	-2.97537	5e-05	0.0194221	yes
GB49997	GB49997	-	Group15.19:2252877-2268378	A-HYM-7-8-9	C-HYM-13-14-15	OK	2.12557	0.422196	-2.33187	-2.51093	0.07705	0.998035	no
GB41405	GB41405	-	Group9.4:22705-190342	A-HYM-7-8-9	C-HYM-13-14-15	OK	0.627741	0.125096	-2.32713	-0.361993	0.4735	0.999727	no
GB51350	GB51350	-	Group16.4:1588313-1589568	A-HYM-7-8-9	C-HYM-13-14-15	OK	2.60452	0.553585	-2.23414	-3.18845	0.06015	0.930264	no
GB47479	GB47479	-	Group1.29:602474-612732	A-HYM-7-8-9	C-HYM-13-14-15	NOTEST	0.898559	0.19227	-2.22448	0	1	1	no
GB47485	GB47485	-	Group1.29:636439-636820	A-HYM-7-8-9	C-HYM-13-14-15	NOTEST	0.338393	0.0738131	-2.19675	0	1	1	no
GB48808	GB48808	-	Group10.27:513721-514094	A-HYM-7-8-9	C-HYM-13-14-15	OK	1.23977	0.272526	-2.18561	-2.16582	0.2647	0.999727	no
GB41813	GB41813	-	Group8.9:480335-481310	A-HYM-7-8-9	C-HYM-13-14-15	OK	0.912443	0.205068	-2.15363	-1.85347	0.2616	0.999727	no
GB45550	GB45550	-	Group9.1:201980-202337	A-HYM-7-8-9	C-HYM-13-14-15	NOTEST	0.274585	0.0618011	-2.15155	0	1	1	no
GB43297	GB43297	-	Group7.17:58993-59206	A-HYM-7-8-9	C-HYM-13-14-15	NOTEST	1.03421	0.234734	-2.13943	0	1	1	no
GB54036	GB54036	-	Group11.12:85579-106945	A-HYM-7-8-9	C-HYM-13-14-15	OK	2.42589	0.55311	-2.13288	-3.23759	0.26245	0.999727	no
GB55647	GB55647	-	Group2.19:2860135-2860747	A-HYM-7-8-9	C-HYM-13-14-15	NOTEST	0.311122	0.072229	-2.10683	0	1	1	no
GB45979	GB45979	-	Group16.8:803214-803530	A-HYM-7-8-9	C-HYM-13-14-15	OK	1.81507	0.428773	-2.08174	-2.60852	0.2654	0.999727	no
GB55620	GB55620	-	Group2.19:2190154-2209468	A-HYM-7-8-9	C-HYM-13-14-15	NOTEST	0.133229	0.0316163	-2.07517	0	1	1	no
GB43458	GB43458	-	Group2.7:148938-150487	A-HYM-7-8-9	C-HYM-13-14-15	OK	15.2347	3.65665	-2.05876	-12.2048	0.22235	0.999727	no
GB54099	GB54099	-	Group14.13:1400203-1402756	A-HYM-7-8-9	C-HYM-13-14-15	NOTEST	0.235659	0.0572221	-2.04206	0	1	1	no
GB49576	GB49576	-	Group4.6:241490-341344	A-HYM-7-8-9	C-HYM-13-14-15	OK	5.60715	1.36606	-2.03725	-0.0904175	0.4188	0.999727	no
GB43776	GB43776	-	Group14.7:158057-158549	A-HYM-7-8-9	C-HYM-13-14-15	NOTEST	0.193155	0.047857	-2.01296	0	1	1	no
GB50882	GB50882	-	Group10.26:2608687-2608894	A-HYM-7-8-9	C-HYM-13-14-15	NOTEST	1.01626	0.254108	-1.99976	0	1	1	no
GB47416	GB47416	-	Group1.29:550706-559076	A-HYM-7-8-9	C-HYM-13-14-15	OK	6.583	1.65835	-1.989	-1.18838	0.6089	0.999727	no
GB53871	GB53871	-	Group1.38:28867-79028	A-HYM-7-8-9	C-HYM-13-14-15	NOTEST	0.297304	0.0753847	-1.9796	0	1	1	no
GB48959	GB48959	-	Group1.15:1143408-1150124	A-HYM-7-8-9	C-HYM-13-14-15	OK	1.46324	0.371887	-1.97623	-2.20943	0.27745	0.999727	no
GB55691	GB55691	-	Group6.38:784477-788768	A-HYM-7-8-9	C-HYM-13-14-15	NOTEST	0.0456679	0.0117185	-1.96239	0	1	1	no
GB44228	GB44228	-	Group4.13:2348593-2350028	A-HYM-7-8-9	C-HYM-13-14-15	NOTEST	1.21215	0.311857	-1.95861	0	1	1	no
GB50110	GB50110	-	Group15.19:191398-192536	A-HYM-7-8-9	C-HYM-13-14-15	NOTEST	1.12156	0.298152	-1.91139	0	1	1	no
GB47983	GB47983	-	Group13.6:309815-310852	A-HYM-7-8-9	C-HYM-13-14-15	NOTEST	0.501802	0.136214	-1.88125	0	1	1	no
GB44730	GB44730	-	Group1.22:429188-432130	A-HYM-7-8-9	C-HYM-13-14-15	NOTEST	0.277533	0.0753623	-1.88075	0	1	1	no
GB52219	GB52219	-	GroupUn7:115384-115840	A-HYM-7-8-9	C-HYM-13-14-15	OK	1.55312	0.427502	-1.86116	-1.90163	0.0534	0.893164	no
GB54397	GB54397	-	Group16.2:1535302-1538640	A-HYM-7-8-9	C-HYM-13-14-15	NOTEST	0.242393	0.0680719	-1.83222	0	1	1	no
GB53987	GB53987	-	GroupUn4513:7664-7760	A-HYM-7-8-9	C-HYM-13-14-15	OK	32.7316	9.26913	-1.82018	-22.5628	0.25865	0.999727	no
GB52766	GB52766	-	Group14.14:569060-569989	A-HYM-7-8-9	C-HYM-13-14-15	OK	3.20905	0.91945	-1.8033	-2.06093	0.003	0.255008	no
GB46080	GB46080	-	Group6.15:497649-497898	A-HYM-7-8-9	C-HYM-13-14-15	NOTEST	0.462193	0.13307	-1.79631	0	1	1	no
GB47927	GB47927	-	Group15.16:317565-321323	A-HYM-7-8-9	C-HYM-13-14-15	NOTEST	0.0160644	0.00463491	-1.79325	0	1	1	no
GB46935	GB46935	-	Group3.5:365676-365895	A-HYM-7-8-9	C-HYM-13-14-15	NOTEST	1.13378	0.327482	-1.79165	0	1	1	no
GB50676	GB50676	-	Group13.5:638-4406	A-HYM-7-8-9	C-HYM-13-14-15	NOTEST	0.109745	0.0321088	-1.77311	0	1	1	no
GB49968	GB49968	-	Group15.19:2802874-2804910	A-HYM-7-8-9	C-HYM-13-14-15	OK	42.0104	12.3462	-1.76668	-29.0157	0.31195	0.999727	no
GB46256	GB46256	-	Group7.7:53119-53341	A-HYM-7-8-9	C-HYM-13-14-15	NOTEST	0.71519	0.210256	-1.76618	0	1	1	no
GB50737	GB50737	-	Group2.11:1267438-1269123	A-HYM-7-8-9	C-HYM-13-14-15	NOTEST	0.345919	0.102005	-1.76179	0	1	1	no
GB52620	GB52620	-	Group10.25:225472-229280	A-HYM-7-8-9	C-HYM-13-14-15	NOTEST	0.0528686	0.0156215	-1.75888	0	1	1	no
GB45616	GB45616	-	Group16.6:55476-60037	A-HYM-7-8-9	C-HYM-13-14-15	NOTEST	0.222575	0.0672029	-1.7277	0	1	1	no
GB46311	GB46311	-	Group2.5:129470-131268	A-HYM-7-8-9	C-HYM-13-14-15	NOTEST	0.45269	0.136836	-1.72608	0	1	1	no
GB44066	GB44066	-	Group4.13:539675-540556	A-HYM-7-8-9	C-HYM-13-14-15	NOTEST	0.491512	0.149296	-1.71905	0	1	1	no
GB48180	GB48180	-	Group7.24:850203-850659	A-HYM-7-8-9	C-HYM-13-14-15	NOTEST	0.177705	0.0540129	-1.71811	0	1	1	no
GB40248	GB40248	-	GroupUn2724:76-1539	A-HYM-7-8-9	C-HYM-13-14-15	NOTEST	0.0610772	0.0185781	-1.71703	0	1	1	no
GB53525	GB53525	-	Group6.32:699570-700421	A-HYM-7-8-9	C-HYM-13-14-15	OK	42.3659	12.888	-1.71688	-3.54008	0.00025	0.0637519	no
GB41552	GB41552	-	Group15.17:498-2948	A-HYM-7-8-9	C-HYM-13-14-15	NOTEST	0.0289499	0.00884445	-1.71071	0	1	1	no
GB47115	GB47115	-	GroupUn6:243678-244523	A-HYM-7-8-9	C-HYM-13-14-15	NOTEST	0.227457	0.0697038	-1.70629	0	1	1	no
GB51568	GB51568	-	Group1.37:1234935-1235758	A-HYM-7-8-9	C-HYM-13-14-15	NOTEST	0.400181	0.122833	-1.70396	0	1	1	no
GB41329	GB41329	-	Group5.18:72003-82428	A-HYM-7-8-9	C-HYM-13-14-15	OK	6.30865	1.94541	-1.69726	-0.221707	0.58805	0.999727	no
GB42067	GB42067	-	Group5.11:468508-469150	A-HYM-7-8-9	C-HYM-13-14-15	NOTEST	0.228399	0.0705624	-1.69458	0	1	1	no
GB50501	GB50501	-	GroupUn210:3875-4298	A-HYM-7-8-9	C-HYM-13-14-15	NOTEST	0.149446	0.0461967	-1.69376	0	1	1	no
GB48509	GB48509	-	GroupUn40:47492-95136	A-HYM-7-8-9	C-HYM-13-14-15	NOTEST	0.285139	0.0881948	-1.6929	0	1	1	no
GB46587	GB46587	-	Group2.15:722743-723148	A-HYM-7-8-9	C-HYM-13-14-15	NOTEST	0.214438	0.0666197	-1.68654	0	1	1	no
GB42340	GB42340	-	Group1.43:917439-917592	A-HYM-7-8-9	C-HYM-13-14-15	NOTEST	2.34859	0.731206	-1.68345	0	1	1	no
GB49645	GB49645	-	Group4.1:1472-2081	A-HYM-7-8-9	C-HYM-13-14-15	NOTEST	0.143366	0.0453573	-1.66029	0	1	1	no
GB47507	GB47507	-	Group1.29:1335134-1335509	A-HYM-7-8-9	C-HYM-13-14-15	OK	1.02946	0.326038	-1.65877	-1.7863	0.0783	0.999727	no
GB47085	GB47085	-	Group15.2:221007-224536	A-HYM-7-8-9	C-HYM-13-14-15	NOTEST	0.576046	0.1828	-1.65592	0	1	1	no
GB50254	GB50254	-	Group15.19:2693130-2693457	A-HYM-7-8-9	C-HYM-13-14-15	NOTEST	0.305609	0.0972058	-1.65257	0	1	1	no
GB55099	GB55099	-	Group12.8:696004-703206	A-HYM-7-8-9	C-HYM-13-14-15	NOTEST	0.12967	0.0412702	-1.65167	0	1	1	no
GB53226	GB53226	-	Group1.7:428460-429043	A-HYM-7-8-9	C-HYM-13-14-15	OK	15.5892	4.98709	-1.64427	-12.1535	0.25875	0.999727	no
GB51616	GB51616	-	Group1.37:1252170-1252344	A-HYM-7-8-9	C-HYM-13-14-15	NOTEST	1.11091	0.356219	-1.6409	0	1	1	no
GB49840	GB49840	-	Group11.13:122682-123537	A-HYM-7-8-9	C-HYM-13-14-15	OK	8.01179	2.57416	-1.63802	-6.98201	0.25875	0.999727	no
GB41339	GB41339	-	Group5.18:168160-171284	A-HYM-7-8-9	C-HYM-13-14-15	OK	320.925	104.388	-1.62028	-4.45779	5e-05	0.0194221	yes
GB41790	GB41790	-	Group8.9:654710-654897	A-HYM-7-8-9	C-HYM-13-14-15	OK	41.0229	13.3444	-1.6202	-20.795	0.11225	0.999727	no
GB46622	GB46622	-	Group11.1:342480-343907	A-HYM-7-8-9	C-HYM-13-14-15	NOTEST	0.288217	0.0939203	-1.61765	0	1	1	no
GB50790	GB50790	-	Group2.11:370463-372111	A-HYM-7-8-9	C-HYM-13-14-15	OK	1.53781	0.50589	-1.60398	-2.15826	0.3068	0.999727	no
GB52176	GB52176	-	Group6.14:91881-121374	A-HYM-7-8-9	C-HYM-13-14-15	NOTEST	0.15125	0.0500344	-1.59594	0	1	1	no
GB54275	GB54275	-	Group10.24:179905-180883	A-HYM-7-8-9	C-HYM-13-14-15	OK	1.22041	0.404045	-1.59478	-1.63705	0.1229	0.999727	no
GB51731	GB51731	-	Group8.21:379293-379495	A-HYM-7-8-9	C-HYM-13-14-15	OK	8.65	2.89272	-1.58028	-7.69764	0.3315	0.999727	no
GB51371	GB51371	-	GroupUn622:71-1348	A-HYM-7-8-9	C-HYM-13-14-15	OK	52.8639	17.697	-1.57877	-2.95567	5e-05	0.0194221	yes
GB46117	GB46117	-	Group3.18:302684-304257	A-HYM-7-8-9	C-HYM-13-14-15	NOTEST	0.418483	0.14079	-1.57162	0	1	1	no
GB40284	GB40284	-	Group13.14:27530-31722	A-HYM-7-8-9	C-HYM-13-14-15	NOTEST	0.0265472	0.00899332	-1.56163	0	1	1	no
GB40406	GB40406	-	Group8.6:402216-405609	A-HYM-7-8-9	C-HYM-13-14-15	NOTEST	0.137115	0.0466545	-1.5553	0	1	1	no
GB46938	GB46938	-	Group3.5:388841-389912	A-HYM-7-8-9	C-HYM-13-14-15	NOTEST	0.427408	0.146138	-1.54828	0	1	1	no
GB47376	GB47376	-	Group1.29:1534820-1536185	A-HYM-7-8-9	C-HYM-13-14-15	OK	8.97237	3.08829	-1.53868	-6.24465	0.04065	0.818045	no
GB54463	GB54463	-	Group6.10:317499-344079	A-HYM-7-8-9	C-HYM-13-14-15	OK	0.931257	0.321359	-1.53499	-0.237681	0.6189	0.999727	no
GB50823	GB50823	-	Group2.11:1070772-1072454	A-HYM-7-8-9	C-HYM-13-14-15	OK	1.55071	0.540477	-1.52063	-1.97747	0.12055	0.999727	no
GB50922	GB50922	-	Group10.26:1937735-1940268	A-HYM-7-8-9	C-HYM-13-14-15	OK	4.21219	1.47647	-1.51242	-1.8843	0.00325	0.263518	no
GB47618	GB47618	-	Group16.5:185888-186539	A-HYM-7-8-9	C-HYM-13-14-15	OK	2.77014	0.979806	-1.49939	-2.39922	0.04035	0.814953	no
GB42073	GB42073	-	Group5.11:587985-590142	A-HYM-7-8-9	C-HYM-13-14-15	NOTEST	0.0615716	0.0218386	-1.49539	0	1	1	no
GB42912	GB42912	-	Group9.10:4377167-4378127	A-HYM-7-8-9	C-HYM-13-14-15	NOTEST	0.0649161	0.0231281	-1.48893	0	1	1	no
GB40607	GB40607	-	Group12.13:2457860-2463220	A-HYM-7-8-9	C-HYM-13-14-15	OK	11.2695	4.02307	-1.48606	-2.33711	5e-05	0.0194221	yes
GB45595	GB45595	-	GroupUn52:31177-33219	A-HYM-7-8-9	C-HYM-13-14-15	OK	1.14042	0.409026	-1.4793	-1.57493	0.16315	0.999727	no
GB54669	GB54669	-	Group15.10:5226-5526	A-HYM-7-8-9	C-HYM-13-14-15	OK	2.17346	0.781079	-1.47645	-2.46925	0.0984	0.999727	no

## Sheet: B C up
test_id	gene_id	gene	locus	sample_1	sample_2	status	value_1	value_2	log2(fold_change)	test_stat	p_value	q_value	significant
GB46218	GB46218	-	Group15.5:401208-408531	B-HYM-10-11-12	C-HYM-13-14-15	OK	23.7538	23.7557	0.000113814	0.000258208	0.99895	0.999739	no
GB48149	GB48149	-	Group7.24:397644-398329	B-HYM-10-11-12	C-HYM-13-14-15	NOTEST	0.0872048	0.0872141	0.000154896	0	1	1	no
GB48966	GB48966	-	Group1.15:882027-897341	B-HYM-10-11-12	C-HYM-13-14-15	NOTEST	0.162405	0.16243	0.000221304	0	1	1	no
GB48453	GB48453	-	Group10.23:1294380-1303828	B-HYM-10-11-12	C-HYM-13-14-15	OK	35.8682	35.8745	0.000254617	0.000688923	0.9992	0.999739	no
GB44803	GB44803	-	Group1.22:590455-591592	B-HYM-10-11-12	C-HYM-13-14-15	OK	86.9782	86.995	0.000279114	0.000818504	0.99915	0.999739	no
GB54937	GB54937	-	Group1.41:498741-512942	B-HYM-10-11-12	C-HYM-13-14-15	OK	8.08735	8.08927	0.000342334	0.00022574	0.99935	0.999739	no
GB50082	GB50082	-	Group15.19:900513-906062	B-HYM-10-11-12	C-HYM-13-14-15	OK	1.80621	1.80668	0.000371253	2.5402e-05	0.59135	0.999727	no
GB48639	GB48639	-	Group5.12:24160-69290	B-HYM-10-11-12	C-HYM-13-14-15	OK	1.25125	1.2516	0.000404145	0.000530575	0.99745	0.999727	no
GB51806	GB51806	-	Group1.14:389696-393087	B-HYM-10-11-12	C-HYM-13-14-15	OK	29.5453	29.5592	0.000677431	0.00163028	0.99815	0.999727	no
GB41697	GB41697	-	Group14.15:277088-295397	B-HYM-10-11-12	C-HYM-13-14-15	OK	122.294	122.357	0.000742559	0.00138152	0.99765	0.999727	no
GB44770	GB44770	-	Group1.22:88391-104820	B-HYM-10-11-12	C-HYM-13-14-15	OK	66.8349	66.8788	0.000947299	0.00264413	0.9964	0.999727	no
GB53294	GB53294	-	Group9.12:1711010-1736290	B-HYM-10-11-12	C-HYM-13-14-15	OK	16.9803	16.992	0.000996964	0.00230933	0.9965	0.999727	no
GB54909	GB54909	-	Group1.41:1031942-1036620	B-HYM-10-11-12	C-HYM-13-14-15	OK	14.8111	14.8216	0.00102682	0.00249577	0.99695	0.999727	no
GB51115	GB51115	-	Group10.26:1766660-1768089	B-HYM-10-11-12	C-HYM-13-14-15	OK	69.0985	69.1538	0.00115323	0.00316953	0.99535	0.999727	no
GB53977	GB53977	-	Group1.42:962549-975421	B-HYM-10-11-12	C-HYM-13-14-15	OK	0.558066	0.558532	0.00120348	0.000196514	0.894	0.999727	no
GB46737	GB46737	-	Group5.9:110840-117643	B-HYM-10-11-12	C-HYM-13-14-15	OK	3.70071	3.70445	0.00145635	0.00147947	0.9976	0.999727	no
GB40330	GB40330	-	GroupUn184:14154-39418	B-HYM-10-11-12	C-HYM-13-14-15	OK	1.26725	1.26858	0.00152061	0.0021066	0.96715	0.999727	no
GB43626	GB43626	-	Group14.9:1272306-1278900	B-HYM-10-11-12	C-HYM-13-14-15	OK	7.04553	7.05323	0.00157662	0.00302326	0.99705	0.999727	no
GB44426	GB44426	-	Group5.14:2494143-2498791	B-HYM-10-11-12	C-HYM-13-14-15	OK	78.0767	78.1646	0.00162391	0.00421491	0.99475	0.999727	no
GB53676	GB53676	-	Group3.9:619217-623592	B-HYM-10-11-12	C-HYM-13-14-15	OK	30.1453	30.181	0.00170702	0.00423084	0.99415	0.999727	no
GB43020	GB43020	-	Group1.16:721846-726776	B-HYM-10-11-12	C-HYM-13-14-15	NOTEST	0.419858	0.420386	0.00181469	0	1	1	no
GB46480	GB46480	-	Group1.23:154699-162488	B-HYM-10-11-12	C-HYM-13-14-15	OK	1.06749	1.06895	0.00197317	0.00315795	0.9931	0.999727	no
GB48393	GB48393	-	Group10.23:11351-12876	B-HYM-10-11-12	C-HYM-13-14-15	OK	9.84097	9.85454	0.00198729	0.00458573	0.9894	0.999727	no
GB49560	GB49560	-	Group4.6:179554-181997	B-HYM-10-11-12	C-HYM-13-14-15	OK	2.06183	2.06478	0.00206409	0.00463736	0.90165	0.999727	no
GB43314	GB43314	-	Group7.17:703246-728234	B-HYM-10-11-12	C-HYM-13-14-15	OK	18.7568	18.7839	0.00208378	0.00484201	0.9934	0.999727	no
GB51822	GB51822	-	Group1.14:237896-241337	B-HYM-10-11-12	C-HYM-13-14-15	OK	16.5513	16.5769	0.00223061	0.00508305	0.99355	0.999727	no
GB55805	GB55805	-	Group3.8:272548-291426	B-HYM-10-11-12	C-HYM-13-14-15	OK	72.3866	72.5021	0.00229902	0.005529	0.9923	0.999727	no
GB47443	GB47443	-	Group1.29:171405-181719	B-HYM-10-11-12	C-HYM-13-14-15	OK	25.5134	25.5567	0.0024457	0.00554876	0.99175	0.999727	no
GB42410	GB42410	-	Group7.21:1634341-1636228	B-HYM-10-11-12	C-HYM-13-14-15	OK	4.2578	4.26507	0.00246128	0.0047458	0.9778	0.999727	no
GB54427	GB54427	-	Group15.9:242681-247965	B-HYM-10-11-12	C-HYM-13-14-15	OK	31.1854	31.2428	0.00265279	0.00600357	0.99395	0.999727	no
GB49826	GB49826	-	Group11.13:154950-164482	B-HYM-10-11-12	C-HYM-13-14-15	OK	91.335	91.5134	0.00281513	0.00771114	0.9904	0.999727	no
GB46308	GB46308	-	Group2.5:42476-45564	B-HYM-10-11-12	C-HYM-13-14-15	OK	51.3401	51.4431	0.00289217	0.0076486	0.98995	0.999727	no
GB53310	GB53310	-	Group9.12:1308352-1315561	B-HYM-10-11-12	C-HYM-13-14-15	OK	57.4296	57.545	0.00289532	0.00761993	0.98925	0.999727	no
GB44946	GB44946	-	Group11.18:3635172-3639069	B-HYM-10-11-12	C-HYM-13-14-15	OK	54.5664	54.6818	0.00304927	0.00852292	0.99065	0.999727	no
GB45702	GB45702	-	Group5.20:263802-269886	B-HYM-10-11-12	C-HYM-13-14-15	OK	90.1575	90.351	0.00309352	0.00866354	0.98955	0.999727	no
GB49995	GB49995	-	Group15.19:2275981-2278779	B-HYM-10-11-12	C-HYM-13-14-15	OK	34.0723	34.1463	0.00312994	0.00802746	0.9888	0.999727	no
GB52737	GB52737	-	Group14.14:125720-132381	B-HYM-10-11-12	C-HYM-13-14-15	OK	25.087	25.1415	0.00313048	0.0081021	0.9887	0.999727	no
GB48178	GB48178	-	Group7.24:785763-786891	B-HYM-10-11-12	C-HYM-13-14-15	OK	2.36937	2.37453	0.00313984	0.00457998	0.9897	0.999727	no
GB42476	GB42476	-	Group7.21:1134158-1135830	B-HYM-10-11-12	C-HYM-13-14-15	OK	23.3411	23.3927	0.00318188	0.00858761	0.9911	0.999727	no
GB41251	GB41251	-	Group3.16:510755-511654	B-HYM-10-11-12	C-HYM-13-14-15	OK	34.1484	34.228	0.00336185	0.00897173	0.9913	0.999727	no
GB45709	GB45709	-	Group5.20:286060-298493	B-HYM-10-11-12	C-HYM-13-14-15	OK	18.6949	18.7389	0.00338699	0.00438408	0.9938	0.999727	no
GB43938	GB43938	-	Group11.3:422236-427804	B-HYM-10-11-12	C-HYM-13-14-15	OK	30.8	30.8746	0.00348908	0.00930378	0.98705	0.999727	no
GB45935	GB45935	-	Group16.8:579537-598201	B-HYM-10-11-12	C-HYM-13-14-15	OK	78.3635	78.5562	0.00354341	0.00751723	0.9892	0.999727	no
GB51633	GB51633	-	Group1.37:2316676-2320689	B-HYM-10-11-12	C-HYM-13-14-15	OK	9.75023	9.77423	0.00354615	0.00747662	0.9887	0.999727	no
GB51745	GB51745	-	Group8.21:643015-651091	B-HYM-10-11-12	C-HYM-13-14-15	OK	53.2636	53.3957	0.00357298	0.0101582	0.9867	0.999727	no
GB47808	GB47808	-	Group13.10:1111223-1122116	B-HYM-10-11-12	C-HYM-13-14-15	OK	75.8491	76.0413	0.00364935	0.00937315	0.98775	0.999727	no
GB47202	GB47202	-	Group11.16:1526091-1530136	B-HYM-10-11-12	C-HYM-13-14-15	OK	103.535	103.802	0.00371775	0.0105091	0.9872	0.999727	no
GB55324	GB55324	-	Group1.32:42605-57852	B-HYM-10-11-12	C-HYM-13-14-15	OK	21.377	21.4323	0.00372594	0.00864869	0.98825	0.999727	no
GB49767	GB49767	-	Group2.18:501706-562215	B-HYM-10-11-12	C-HYM-13-14-15	OK	3.80914	3.81922	0.00381389	0.00694134	0.98875	0.999727	no
GB52260	GB52260	-	GroupUn22:125657-131178	B-HYM-10-11-12	C-HYM-13-14-15	OK	51.1678	51.3101	0.00400536	0.0117893	0.987	0.999727	no
GB40412	GB40412	-	Group8.6:347061-351019	B-HYM-10-11-12	C-HYM-13-14-15	OK	25.743	25.816	0.00408544	0.0108851	0.9873	0.999727	no
GB40409	GB40409	-	Group8.6:370637-371508	B-HYM-10-11-12	C-HYM-13-14-15	OK	7.49212	7.51345	0.00410289	0.00813294	0.99145	0.999727	no
GB49528	GB49528	-	Group4.6:808603-813828	B-HYM-10-11-12	C-HYM-13-14-15	OK	39.3537	39.4659	0.00410671	0.011545	0.9854	0.999727	no
GB47371	GB47371	-	Group1.29:1639873-1783788	B-HYM-10-11-12	C-HYM-13-14-15	OK	7.90194	7.92518	0.00423764	0.00462483	0.9933	0.999727	no
GB50662	GB50662	-	Group13.5:498271-504336	B-HYM-10-11-12	C-HYM-13-14-15	OK	0.47112	0.47256	0.00440157	0.00553342	0.99175	0.999727	no
GB46220	GB46220	-	Group15.5:428279-428802	B-HYM-10-11-12	C-HYM-13-14-15	OK	61.2212	61.4088	0.00441444	0.0140487	0.98995	0.999727	no
GB44625	GB44625	-	Group5.14:1282935-1284489	B-HYM-10-11-12	C-HYM-13-14-15	OK	0.6841	0.686201	0.00442249	0.00585604	0.9681	0.999727	no
GB49423	GB49423	-	GroupUn126:5574-14195	B-HYM-10-11-12	C-HYM-13-14-15	OK	29.5037	29.5954	0.00447852	0.00895155	0.9904	0.999727	no
GB47602	GB47602	-	Group16.5:49473-51662	B-HYM-10-11-12	C-HYM-13-14-15	OK	100.542	100.862	0.0045792	0.0134899	0.98395	0.999727	no
GB54996	GB54996	-	Group1.41:579001-583389	B-HYM-10-11-12	C-HYM-13-14-15	OK	36.3669	36.4827	0.00458522	0.012319	0.9847	0.999727	no
GB44537	GB44537	-	Group5.14:567023-577375	B-HYM-10-11-12	C-HYM-13-14-15	OK	18.3613	18.4205	0.00464504	0.00634176	0.9914	0.999727	no
GB46638	GB46638	-	Group11.1:364230-373663	B-HYM-10-11-12	C-HYM-13-14-15	OK	26.7926	26.8797	0.00468578	0.0113064	0.98415	0.999727	no
GB45418	GB45418	-	Group6.37:339874-343804	B-HYM-10-11-12	C-HYM-13-14-15	OK	77.9352	78.1903	0.00471459	0.00585845	0.9929	0.999727	no
GB55852	GB55852	-	Group3.8:1903182-1906054	B-HYM-10-11-12	C-HYM-13-14-15	OK	82.4424	82.7123	0.00471518	0.0144307	0.98285	0.999727	no
GB55595	GB55595	-	Group2.19:1436343-1471755	B-HYM-10-11-12	C-HYM-13-14-15	OK	50.8139	50.9826	0.00478441	0.00819147	0.989	0.999727	no
GB55525	GB55525	-	Group2.19:244499-255812	B-HYM-10-11-12	C-HYM-13-14-15	OK	12.9139	12.959	0.00502622	0.0084205	0.98815	0.999727	no
GB42222	GB42222	-	Group1.34:85420-89072	B-HYM-10-11-12	C-HYM-13-14-15	OK	52.4168	52.6011	0.00506337	0.013874	0.98155	0.999727	no
GB45107	GB45107	-	Group11.18:490853-503284	B-HYM-10-11-12	C-HYM-13-14-15	OK	6.07627	6.09769	0.00507494	0.00657513	0.9897	0.999727	no
GB42690	GB42690	-	Group9.10:1684939-1690996	B-HYM-10-11-12	C-HYM-13-14-15	OK	30.6766	30.7867	0.00516777	0.011133	0.98765	0.999727	no
GB50375	GB50375	-	Group1.3:472801-473485	B-HYM-10-11-12	C-HYM-13-14-15	OK	54.5987	54.7954	0.00518859	0.0134712	0.98505	0.999727	no
GB45211	GB45211	-	Group11.18:3659320-3664756	B-HYM-10-11-12	C-HYM-13-14-15	OK	33.529	33.6542	0.00537852	0.0121419	0.9865	0.999727	no
GB48670	GB48670	-	Group5.12:945738-968526	B-HYM-10-11-12	C-HYM-13-14-15	OK	59.6899	59.9135	0.00539339	0.0139097	0.97975	0.999727	no
GB54553	GB54553	-	Group8.7:1702162-1703312	B-HYM-10-11-12	C-HYM-13-14-15	OK	2.68467	2.69493	0.00549917	0.00851663	0.98815	0.999727	no
GB40204	GB40204	-	Group12.5:564043-565486	B-HYM-10-11-12	C-HYM-13-14-15	OK	37.6817	37.8312	0.00571332	0.0143319	0.9839	0.999727	no
GB44129	GB44129	-	Group4.13:400054-404551	B-HYM-10-11-12	C-HYM-13-14-15	OK	37.5385	37.6926	0.00590921	0.0139041	0.9778	0.999727	no
GB47148	GB47148	-	Group9.3:87995-91723	B-HYM-10-11-12	C-HYM-13-14-15	OK	1352.56	1358.27	0.0060834	0.00764488	0.9887	0.999727	no
GB49164	GB49164	-	Group3.14:47928-54418	B-HYM-10-11-12	C-HYM-13-14-15	OK	25.2207	25.3279	0.00611905	0.0155212	0.98135	0.999727	no
GB52192	GB52192	-	Group6.14:466842-474313	B-HYM-10-11-12	C-HYM-13-14-15	OK	7.35603	7.3873	0.00612038	0.0125746	0.9807	0.999727	no
GB46565	GB46565	-	Group4.12:559-8252	B-HYM-10-11-12	C-HYM-13-14-15	OK	609.229	611.861	0.00621953	0.0130125	0.98325	0.999727	no
GB44554	GB44554	-	Group5.14:25876-26913	B-HYM-10-11-12	C-HYM-13-14-15	OK	52.6441	52.8721	0.00623616	0.0160993	0.984	0.999727	no
GB40019	GB40019	-	Group1.33:236122-242924	B-HYM-10-11-12	C-HYM-13-14-15	OK	112.136	112.627	0.00630796	0.0120923	0.98475	0.999727	no
GB52166	GB52166	-	Group6.14:378645-379780	B-HYM-10-11-12	C-HYM-13-14-15	OK	18.9355	19.0193	0.00637632	0.0129694	0.98485	0.999727	no
GB55059	GB55059	-	Group11.11:114830-209044	B-HYM-10-11-12	C-HYM-13-14-15	OK	21.4666	21.5627	0.00644824	0.0152957	0.9781	0.999727	no
GB43771	GB43771	-	Group14.7:435814-449584	B-HYM-10-11-12	C-HYM-13-14-15	OK	12.898	12.9568	0.00656035	0.0180686	0.97795	0.999727	no
GB50967	GB50967	-	Group10.26:1149307-1152063	B-HYM-10-11-12	C-HYM-13-14-15	OK	44.4786	44.6813	0.00656232	0.0186917	0.9781	0.999727	no
GB52352	GB52352	-	Group2.17:1309220-1313686	B-HYM-10-11-12	C-HYM-13-14-15	OK	22.8042	22.9093	0.00663478	0.0178478	0.9758	0.999727	no
GB53143	GB53143	-	Group4.5:1159635-1166541	B-HYM-10-11-12	C-HYM-13-14-15	OK	26.1937	26.315	0.00666425	0.0187514	0.9787	0.999727	no
GB52574	GB52574	-	GroupUn74:119114-128492	B-HYM-10-11-12	C-HYM-13-14-15	OK	35.0296	35.1919	0.00667019	0.0190289	0.9764	0.999727	no
GB41883	GB41883	-	Group8.9:1028738-1036517	B-HYM-10-11-12	C-HYM-13-14-15	OK	11.6823	11.7367	0.0066963	0.0154651	0.98	0.999727	no
GB47826	GB47826	-	Group5.15:62979-65608	B-HYM-10-11-12	C-HYM-13-14-15	OK	29.8114	29.951	0.00674386	0.0188375	0.98055	0.999727	no
GB53426	GB53426	-	Group9.12:1275765-1286465	B-HYM-10-11-12	C-HYM-13-14-15	OK	84.0825	84.4777	0.00676419	0.0122239	0.98515	0.999727	no
GB42230	GB42230	-	Group1.34:226493-230547	B-HYM-10-11-12	C-HYM-13-14-15	OK	46.4892	46.7087	0.00679559	0.0176223	0.9758	0.999727	no
GB54544	GB54544	-	Group8.7:954422-956045	B-HYM-10-11-12	C-HYM-13-14-15	OK	11.0915	11.1443	0.00685419	0.0117255	0.9856	0.999727	no
GB40297	GB40297	-	Group16.1:241238-242497	B-HYM-10-11-12	C-HYM-13-14-15	OK	250.768	251.996	0.00704592	0.0241379	0.9747	0.999727	no
GB50270	GB50270	-	Group15.19:3504302-3513796	B-HYM-10-11-12	C-HYM-13-14-15	OK	82.8151	83.225	0.00712372	0.0116312	0.9861	0.999727	no
GB49298	GB49298	-	Group12.16:970496-977768	B-HYM-10-11-12	C-HYM-13-14-15	OK	41.523	41.7306	0.00719472	0.0205717	0.97285	0.999727	no
GB44969	GB44969	-	Group11.18:3361329-3368498	B-HYM-10-11-12	C-HYM-13-14-15	OK	21.0027	21.1078	0.00720485	0.0197822	0.97715	0.999727	no
GB42022	GB42022	-	Group5.11:633800-647018	B-HYM-10-11-12	C-HYM-13-14-15	OK	18.4029	18.4954	0.00723751	0.0185058	0.9722	0.999727	no
GB40966	GB40966	-	Group7.20:527329-531178	B-HYM-10-11-12	C-HYM-13-14-15	NOTEST	0.023216	0.0233332	0.00726309	0	1	1	no
GB52717	GB52717	-	Group14.14:463010-468582	B-HYM-10-11-12	C-HYM-13-14-15	OK	17.0141	17.1001	0.00727033	0.0161157	0.97885	0.999727	no
GB50621	GB50621	-	GroupUn148:62750-69685	B-HYM-10-11-12	C-HYM-13-14-15	OK	108.801	109.358	0.00737272	0.0198627	0.97395	0.999727	no
GB53857	GB53857	-	Group13.9:122490-228251	B-HYM-10-11-12	C-HYM-13-14-15	OK	12.6326	12.6975	0.00738648	0.0166841	0.9767	0.999727	no
GB49355	GB49355	-	Group12.16:18720-23427	B-HYM-10-11-12	C-HYM-13-14-15	OK	13.8265	13.8976	0.00739555	0.0170197	0.9759	0.999727	no
GB55847	GB55847	-	Group3.8:1816677-1821632	B-HYM-10-11-12	C-HYM-13-14-15	OK	108.764	109.324	0.00741386	0.0179134	0.97495	0.999727	no
GB49020	GB49020	-	Group14.1:264754-267958	B-HYM-10-11-12	C-HYM-13-14-15	OK	12.5551	12.6199	0.00742559	0.0162641	0.98035	0.999727	no
GB47030	GB47030	-	Group3.15:314872-319489	B-HYM-10-11-12	C-HYM-13-14-15	OK	35.0305	35.2116	0.00743946	0.0213777	0.97585	0.999727	no
GB54159	GB54159	-	Group14.13:1289-18332	B-HYM-10-11-12	C-HYM-13-14-15	OK	27.4606	27.6102	0.00784256	0.0136937	0.9797	0.999727	no
GB43130	GB43130	-	Group11.20:318843-381323	B-HYM-10-11-12	C-HYM-13-14-15	OK	8.81162	8.86024	0.00793938	0.0140673	0.97975	0.999727	no
GB50135	GB50135	-	Group15.19:271698-277878	B-HYM-10-11-12	C-HYM-13-14-15	OK	31.4809	31.6554	0.00797683	0.0199087	0.97335	0.999727	no
GB47328	GB47328	-	Group10.28:66596-68752	B-HYM-10-11-12	C-HYM-13-14-15	OK	57.8941	58.2154	0.00798512	0.0226869	0.9709	0.999727	no
GB53284	GB53284	-	GroupUn113:43315-80784	B-HYM-10-11-12	C-HYM-13-14-15	OK	13.5242	13.5995	0.00801236	0.0176694	0.97445	0.999727	no
GB43111	GB43111	-	Group11.20:599175-608105	B-HYM-10-11-12	C-HYM-13-14-15	OK	37.3293	37.5384	0.00805775	0.0206286	0.97455	0.999727	no
GB41347	GB41347	-	Group5.18:313365-325414	B-HYM-10-11-12	C-HYM-13-14-15	OK	25.6833	25.8281	0.00811439	0.0205714	0.9718	0.999727	no
GB55900	GB55900	-	Group4.7:343761-344541	B-HYM-10-11-12	C-HYM-13-14-15	OK	100.354	100.934	0.00831346	0.024875	0.97205	0.999727	no
GB40386	GB40386	-	Group8.6:666962-671525	B-HYM-10-11-12	C-HYM-13-14-15	OK	21.3179	21.4412	0.0083158	0.0184022	0.97455	0.999727	no
GB40764	GB40764	-	Group1.10:358028-380412	B-HYM-10-11-12	C-HYM-13-14-15	OK	31.9808	32.1668	0.00836374	0.020411	0.96985	0.999727	no
GB49403	GB49403	-	Group12.16:838357-842396	B-HYM-10-11-12	C-HYM-13-14-15	OK	13.6328	13.7123	0.00839684	0.0131048	0.9871	0.999727	no
GB41335	GB41335	-	Group5.18:128289-141011	B-HYM-10-11-12	C-HYM-13-14-15	OK	39.2061	39.4375	0.00848903	0.00792712	0.9904	0.999727	no
GB41032	GB41032	-	Group1.17:617302-620695	B-HYM-10-11-12	C-HYM-13-14-15	OK	23.1567	23.2948	0.00857743	0.0227158	0.97205	0.999727	no
GB42997	GB42997	-	Group4.10:273456-279411	B-HYM-10-11-12	C-HYM-13-14-15	OK	22.0222	22.1535	0.00857781	0.0224603	0.97085	0.999727	no
[truncated: 6,251 more rows]

## Sheet: BC down
test_id	gene_id	gene	locus	sample_1	sample_2	status	value_1	value_2	log2(fold_change)	test_stat	p_value	q_value	significant
[truncated: 6,206 more rows]

[truncated: 4 more sheets: ABC up, ABC down, summary, short ORFs]
