# Supplementary material for: Thiamethoxam exposure deregulates short ORF gene expression in the honey bee and compromises immune response to bacteria
Source: Sci Rep. 2021 Jan 15;11:1489. doi: 10.1038/s41598-020-80620-7 (PMC7811001; doi:10.1038/s41598-020-80620-7)
Supplement: Supplementary file 3 — Supplementary Information 3. [file 41598_2020_80620_MOESM3_ESM.xlsx]

## Sheet: summary
################### folder names and associated input files #############
SAMPLE_1\REP_1	/media/svznpm/Data/ngs/honeybee/HYM-7_AdapterTrimmed_R1-80.fastq:/media/svznpm/Data/ngs/honeybee/HYM-7_AdapterTrimmed_R2-80.fastq
SAMPLE_1\REP_2	/media/svznpm/Data/ngs/honeybee/HYM-8_AdapterTrimmed_R1-80.fastq:/media/svznpm/Data/ngs/honeybee/HYM-8_AdapterTrimmed_R2-80.fastq
SAMPLE_1\REP_3	/media/svznpm/Data/ngs/honeybee/HYM-9_AdapterTrimmed_R1-80.fastq:/media/svznpm/Data/ngs/honeybee/HYM-9_AdapterTrimmed_R2-80.fastq
SAMPLE_2\REP_1	/media/svznpm/Data/ngs/honeybee/HYM-10_AdapterTrimmed_R1-80.fastq:/media/svznpm/Data/ngs/honeybee/HYM-10_AdapterTrimmed_R2-80.fastq
SAMPLE_2\REP_2	/media/svznpm/Data/ngs/honeybee/HYM-11_AdapterTrimmed_R1-80.fastq:/media/svznpm/Data/ngs/honeybee/HYM-11_AdapterTrimmed_R2-80.fastq
SAMPLE_2\REP_3	/media/svznpm/Data/ngs/honeybee/HYM-12_AdapterTrimmed_R1-80.fastq:/media/svznpm/Data/ngs/honeybee/HYM-12_AdapterTrimmed_R2-80.fastq
#########################################################################
############################# MATS Report #############################
======================================================================
EventType	NumEvents.JC.only	SigEvents.JC.only	NumEvents.JC+readsOnTarget	SigEvents.JC+readsOnTarget
======================================================================
Skipped exon	SE	5829	148 (80:68)	5878	177 (96:81)
Mutually exclusive exons	MXE	535	116 (43:73)	535	157 (61:96)
Alterntive 5' splice site	A5SS	0	0 (0:0)	0	0 (0:0)
Alterntive 3' splice site	A3SS	0	0 (0:0)	0	0 (0:0)
Retained intron	RI	0	0 (0:0)	0	0 (0:0)
======================================================================
################# Report Legend ################
EventType: Type of AS event
	SE: Skipped exon
	MXE: Mutually exclusive exon
	A5SS: Alternative 5' splice site
	A3SS: Alternative 3' splice site
	RI: Retained intron
NumEvents.JC.only: total number of events detected using Junction Counts only
SigEvents.JC.only: number of significant events detected using Junction Counts only
	The numbers in the parentheses (n1:n2) indicate the number of significant events that have higher inclusion level for SAMPLE_1 (n1) or for SAMPLE_2 (n2)
NumEvents.JC+readsOnTarget: total number of events detected using both Junction Counts and reads on target
SigEvents.JC+readsOnTarget: number of significant events detected using both Junction Counts and reads on target
	The numbers in the parentheses (n1:n2) indicate the number of significant events that have higher inclusion level for SAMPLE_1 (n1) or for SAMPLE_2 (n2)
################################################

## Sheet: log.RNASeq-MATS.2016-11-11 09_3
2016-11-11 09:34:48,882 rMATS version: 3.2.5
2016-11-11 09:34:48,882 Start the program with [RNASeq-MATS.py -s1 /media/svznpm/Data/ngs/honeybee/HYM-7_AdapterTrimmed_R1-80.fastq:/media/svznpm/Data/ngs/honeybee/HYM-7_AdapterTrimmed_R2-80.fastq,/media/svznpm/Data/ngs/honeybee/HYM-8_AdapterTrimmed_R1-80.fastq:/media/svznpm/Data/ngs/honeybee/HYM-8_AdapterTrimmed_R2-80.fastq,/media/svznpm/Data/ngs/honeybee/HYM-9_AdapterTrimmed_R1-80.fastq:/media/…
2016-11-11 09:34:48,913 ################### folder names and associated input files #############
2016-11-11 09:34:48,913 SAMPLE_1\REP_1	/media/svznpm/Data/ngs/honeybee/HYM-7_AdapterTrimmed_R1-80.fastq:/media/svznpm/Data/ngs/honeybee/HYM-7_AdapterTrimmed_R2-80.fastq
2016-11-11 09:34:48,913 SAMPLE_1\REP_2	/media/svznpm/Data/ngs/honeybee/HYM-8_AdapterTrimmed_R1-80.fastq:/media/svznpm/Data/ngs/honeybee/HYM-8_AdapterTrimmed_R2-80.fastq
2016-11-11 09:34:48,913 SAMPLE_1\REP_3	/media/svznpm/Data/ngs/honeybee/HYM-9_AdapterTrimmed_R1-80.fastq:/media/svznpm/Data/ngs/honeybee/HYM-9_AdapterTrimmed_R2-80.fastq
2016-11-11 09:34:48,913 SAMPLE_2\REP_1	/media/svznpm/Data/ngs/honeybee/HYM-10_AdapterTrimmed_R1-80.fastq:/media/svznpm/Data/ngs/honeybee/HYM-10_AdapterTrimmed_R2-80.fastq
2016-11-11 09:34:48,914 SAMPLE_2\REP_2	/media/svznpm/Data/ngs/honeybee/HYM-11_AdapterTrimmed_R1-80.fastq:/media/svznpm/Data/ngs/honeybee/HYM-11_AdapterTrimmed_R2-80.fastq
2016-11-11 09:34:48,914 SAMPLE_2\REP_3	/media/svznpm/Data/ngs/honeybee/HYM-12_AdapterTrimmed_R1-80.fastq:/media/svznpm/Data/ngs/honeybee/HYM-12_AdapterTrimmed_R2-80.fastq
2016-11-11 09:34:48,914 #########################################################################
2016-11-11 09:34:48,914 start mapping..
2016-11-11 09:34:48,914 mapping the first sample
2016-11-11 09:53:26,456 mapping sample_1, rep_1 is done with status 0
2016-11-11 09:53:26,457 Nov 11 09:34:48 ..... Started STAR run
Nov 11 09:34:49 ..... Loading genome
Nov 11 09:35:17 ..... Processing annotations GTF
Nov 11 09:35:17 ..... Inserting junctions into the genome indices
Nov 11 09:35:53 ..... Started mapping
Nov 11 09:49:18 ..... Started sorting BAM
Nov 11 09:53:25 ..... Finished successfully
2016-11-11 10:17:53,894 mapping sample_1, rep_2 is done with status 0
2016-11-11 10:17:53,894 Nov 11 09:53:26 ..... Started STAR run
Nov 11 09:53:26 ..... Loading genome
Nov 11 09:53:53 ..... Processing annotations GTF
Nov 11 09:53:54 ..... Inserting junctions into the genome indices
Nov 11 09:54:29 ..... Started mapping
Nov 11 10:11:59 ..... Started sorting BAM
Nov 11 10:17:53 ..... Finished successfully
2016-11-11 10:45:29,279 mapping sample_1, rep_3 is done with status 0
2016-11-11 10:45:29,279 Nov 11 10:17:53 ..... Started STAR run
Nov 11 10:17:53 ..... Loading genome
Nov 11 10:18:21 ..... Processing annotations GTF
Nov 11 10:18:22 ..... Inserting junctions into the genome indices
Nov 11 10:18:57 ..... Started mapping
Nov 11 10:38:47 ..... Started sorting BAM
Nov 11 10:45:28 ..... Finished successfully
2016-11-11 10:45:29,280 mapping the second sample
2016-11-11 11:10:10,976 mapping sample_2, rep_1 is done with status 0
2016-11-11 11:10:10,976 Nov 11 10:45:29 ..... Started STAR run
Nov 11 10:45:29 ..... Loading genome
Nov 11 10:46:09 ..... Processing annotations GTF
Nov 11 10:46:10 ..... Inserting junctions into the genome indices
Nov 11 10:46:46 ..... Started mapping
Nov 11 11:03:07 ..... Started sorting BAM
Nov 11 11:10:10 ..... Finished successfully
2016-11-11 11:32:03,364 mapping sample_2, rep_2 is done with status 0
2016-11-11 11:32:03,439 Nov 11 11:10:10 ..... Started STAR run
Nov 11 11:10:11 ..... Loading genome
Nov 11 11:10:51 ..... Processing annotations GTF
Nov 11 11:10:52 ..... Inserting junctions into the genome indices
Nov 11 11:11:28 ..... Started mapping
Nov 11 11:26:46 ..... Started sorting BAM
Nov 11 11:32:02 ..... Finished successfully
2016-11-11 11:58:26,748 mapping sample_2, rep_3 is done with status 0
2016-11-11 11:58:26,773 Nov 11 11:32:03 ..... Started STAR run
Nov 11 11:32:03 ..... Loading genome
Nov 11 11:32:44 ..... Processing annotations GTF
Nov 11 11:32:45 ..... Inserting junctions into the genome indices
Nov 11 11:33:22 ..... Started mapping
Nov 11 11:51:10 ..... Started sorting BAM
Nov 11 11:58:25 ..... Finished successfully
2016-11-11 11:58:26,773 done mapping..
2016-11-11 11:58:26,773 indexing bam files to use pysam
2016-11-11 11:58:26,773 getting unique SAM function..
2016-11-11 12:54:33,469 done indexing bam files..
2016-11-11 12:54:33,589 start getting AS events from GTF and BAM files
2016-11-11 12:54:33,590 getting AS events function..
2016-11-11 13:32:05,570 getting AS events is done with status 0
2016-11-11 13:32:05,570
2016-11-11 13:32:05,570 done getting AS events..
2016-11-11 13:32:05,615 Setting proper string
2016-11-11 13:32:05,988 start making MATS input files from AS events and SAM files
2016-11-11 13:32:05,988 making MATS input function..
2016-11-11 14:18:23,836 making MATS input is done with status 0
2016-11-11 14:18:23,837
2016-11-11 14:18:23,837 done making MATS input..
2016-11-11 14:18:23,837 start running MATS for each AS event
2016-11-11 14:18:23,837 running MATS for SE. Using Junction Counts only
2016-11-11 14:36:17,243 running MATS for SE using JC is done with status 0
2016-11-11 14:36:17,243
2016-11-11 14:36:17,243 running MATS for SE. Using Junction Counts and Reads on target Exon Counts
2016-11-11 14:48:43,632 running MATS for SE using JCEC is done with status 0
2016-11-11 14:48:43,632
2016-11-11 14:48:43,632 running MATS for MXE. Using Junction Counts only
2016-11-11 14:49:44,539 running MATS for MXE using JC is done with status 0
2016-11-11 14:49:44,722
2016-11-11 14:49:44,722 running MATS for MXE. Using Junction Counts and Reads on target Exon Counts
2016-11-11 14:50:22,404 running MATS for MXE using JCEC is done with status 0
2016-11-11 14:50:22,405
2016-11-11 14:50:22,405 running MATS for A5SS. Using Junction Counts only
2016-11-11 14:50:22,867 running MATS for A5SS using JC is done with status 0
2016-11-11 14:50:22,868
2016-11-11 14:50:22,868 running MATS for A5SS. Using Junction Counts and Reads on target Exon Counts
2016-11-11 14:50:23,324 running MATS for A5SS using JCEC is done with status 0
2016-11-11 14:50:23,325
2016-11-11 14:50:23,325 running MATS for A3SS. Using Junction Counts only
2016-11-11 14:50:23,789 running MATS for A3SS using JC is done with status 0
2016-11-11 14:50:23,789
2016-11-11 14:50:23,790 running MATS for A3SS. Using Junction Counts and Reads on target Exon Counts
2016-11-11 14:50:24,254 running MATS for A3SS using JCEC is done with status 0
2016-11-11 14:50:24,254
2016-11-11 14:50:24,254 running MATS for RI. Using Junction Counts only
2016-11-11 14:50:24,683 running MATS for RI using JC is done with status 0
2016-11-11 14:50:24,683
2016-11-11 14:50:24,683 running MATS for RI. Using Junction Counts and Reads on target Exon Counts
2016-11-11 14:50:25,103 running MATS for RI using JCEC is done with status 0
2016-11-11 14:50:25,103
2016-11-11 14:50:25,103 done running MATS for all AS event types..
2016-11-11 14:50:25,103 start joining MATS results for each AS event
2016-11-11 14:50:25,104 joining MATS for SE. Using Junction Counts only
2016-11-11 14:50:25,267 joining MATS for SE using JC is done with status 0
2016-11-11 14:50:25,267
2016-11-11 14:50:25,267 joining MATS for SE. Using Junction Counts and Reads on target Exon Counts
2016-11-11 14:50:25,493 joining MATS for SE using JCEC is done with status 0
2016-11-11 14:50:25,493
2016-11-11 14:50:25,493 joining MATS for MXE. Using Junction Counts only
2016-11-11 14:50:25,535 joining MATS for MXE using JC is done with status 0
2016-11-11 14:50:25,536
2016-11-11 14:50:25,536 joining MATS for MXE. Using Junction Counts and Reads on target Exon Counts
2016-11-11 14:50:25,578 joining MATS for MXE using JCEC is done with status 0
2016-11-11 14:50:25,578
2016-11-11 14:50:25,578 joining MATS for A5SS. Using Junction Counts only
2016-11-11 14:50:25,617 joining MATS for A5SS using JC is done with status 0
2016-11-11 14:50:25,617
2016-11-11 14:50:25,617 joining MATS for A5SS. Using Junction Counts and Reads on target Exon Counts
2016-11-11 14:50:25,654 joining MATS for A5SS using JCEC is done with status 0
2016-11-11 14:50:25,654
2016-11-11 14:50:25,654 joining MATS for A3SS. Using Junction Counts only
2016-11-11 14:50:25,691 joining MATS for A3SS using JC is done with status 0
2016-11-11 14:50:25,691
2016-11-11 14:50:25,691 joining MATS for A3SS. Using Junction Counts and Reads on target Exon Counts
2016-11-11 14:50:25,726 joining MATS for A3SS using JCEC is done with status 0
2016-11-11 14:50:25,727
2016-11-11 14:50:25,727 joining MATS for RI. Using Junction Counts only
2016-11-11 14:50:25,764 joining MATS for RI using JC is done with status 0
2016-11-11 14:50:25,764
2016-11-11 14:50:25,764 joining MATS for RI. Using Junction Counts and Reads on target Exon Counts
2016-11-11 14:50:25,805 joining MATS for RI using JCEC is done with status 0
2016-11-11 14:50:25,805
2016-11-11 14:50:25,805 done joining MATS results..
2016-11-11 14:50:25,805 ======================= Final Report =============
2016-11-11 14:50:25,805 getting stats for SE. Using Junction Counts only.
2016-11-11 14:50:25,896 getting stats for SE using JC is done with status 0,0 and 0
2016-11-11 14:50:25,896 numLines: 5830 /media/svznpm/Data/ngs/honeybee/rMats_789_vs_101112/MATS_output/SE.MATS.JunctionCountOnly.txt
2016-11-11 14:50:25,896 Upregulated: 80
2016-11-11 14:50:25,896 Downregulated: 68
2016-11-11 14:50:25,896 ========== SE ========
2016-11-11 14:50:25,897 Junction Counts Only: There are 5829 AS events. Of these, 148 events are statistically significant
2016-11-11 14:50:25,897 80 significant events have higher inclusion level for SAMPLE_1 and 68 events for SAMPLE_2
2016-11-11 14:50:25,897 getting stats for SE. Using Junction Counts and Reads on target Exon Counts
2016-11-11 14:50:25,981 getting stats for SE using JCEC is done with status 0,0 and 0
2016-11-11 14:50:25,981 numLines: 5879 /media/svznpm/Data/ngs/honeybee/rMats_789_vs_101112/MATS_output/SE.MATS.ReadsOnTargetAndJunctionCounts.txt
2016-11-11 14:50:25,981 Upregulated: 96
2016-11-11 14:50:25,981 Downregulated: 81
2016-11-11 14:50:25,981 Junction Counts and Reads on target Exon Counts: There are 5878 AS events. Of these, 177 events are statistically significant
2016-11-11 14:50:25,981 96 significant events have higher inclusion level for SAMPLE_1 and 81 events for SAMPLE_2
2016-11-11 14:50:25,981 getting stats for MXE. Using Junction Counts only.
2016-11-11 14:50:26,055 getting stats for MXE using JC is done with status 0,0 and 0
2016-11-11 14:50:26,055 numLines: 536 /media/svznpm/Data/ngs/honeybee/rMats_789_vs_101112/MATS_output/MXE.MATS.JunctionCountOnly.txt
2016-11-11 14:50:26,056 Upregulated: 43
2016-11-11 14:50:26,056 Downregulated: 73
2016-11-11 14:50:26,056 ========== MXE ========
2016-11-11 14:50:26,056 Junction Counts Only: There are 535 AS events. Of these, 116 events are statistically significant
2016-11-11 14:50:26,056 43 significant events have higher inclusion level for SAMPLE_1 and 73 events for SAMPLE_2
2016-11-11 14:50:26,056 getting stats for MXE. Using Junction Counts and Reads on target Exon Counts
2016-11-11 14:50:26,129 getting stats for MXE using JCEC is done with status 0,0 and 0
2016-11-11 14:50:26,129 numLines: 536 /media/svznpm/Data/ngs/honeybee/rMats_789_vs_101112/MATS_output/MXE.MATS.ReadsOnTargetAndJunctionCounts.txt
2016-11-11 14:50:26,129 Upregulated: 61
2016-11-11 14:50:26,130 Downregulated: 96
2016-11-11 14:50:26,130 Junction Counts and Reads on target Exon Counts: There are 535 AS events. Of these, 157 events are statistically significant
2016-11-11 14:50:26,130 61 significant events have higher inclusion level for SAMPLE_1 and 96 events for SAMPLE_2
2016-11-11 14:50:26,130 getting stats for A5SS. Using Junction Counts only.
2016-11-11 14:50:26,196 getting stats for A5SS using JC is done with status 0,0 and 0
2016-11-11 14:50:26,196 numLines: 1 /media/svznpm/Data/ngs/honeybee/rMats_789_vs_101112/MATS_output/A5SS.MATS.JunctionCountOnly.txt
2016-11-11 14:50:26,196 Upregulated: 0
2016-11-11 14:50:26,196 Downregulated: 0
2016-11-11 14:50:26,196 ========== A5SS ========
2016-11-11 14:50:26,196 Junction Counts Only: There are 0 AS events. Of these, 0 events are statistically significant
2016-11-11 14:50:26,196 0 significant events have higher inclusion level for SAMPLE_1 and 0 events for SAMPLE_2
2016-11-11 14:50:26,196 getting stats for A5SS. Using Junction Counts and Reads on target Exon Counts
2016-11-11 14:50:26,266 getting stats for A5SS using JCEC is done with status 0,0 and 0
2016-11-11 14:50:26,266 numLines: 1 /media/svznpm/Data/ngs/honeybee/rMats_789_vs_101112/MATS_output/A5SS.MATS.ReadsOnTargetAndJunctionCounts.txt
2016-11-11 14:50:26,266 Upregulated: 0
2016-11-11 14:50:26,266 Downregulated: 0
2016-11-11 14:50:26,266 Junction Counts and Reads on target Exon Counts: There are 0 AS events. Of these, 0 events are statistically significant
2016-11-11 14:50:26,266 0 significant events have higher inclusion level for SAMPLE_1 and 0 events for SAMPLE_2
2016-11-11 14:50:26,266 getting stats for A3SS. Using Junction Counts only.
2016-11-11 14:50:26,348 getting stats for A3SS using JC is done with status 0,0 and 0
2016-11-11 14:50:26,349 numLines: 1 /media/svznpm/Data/ngs/honeybee/rMats_789_vs_101112/MATS_output/A3SS.MATS.JunctionCountOnly.txt
2016-11-11 14:50:26,349 Upregulated: 0
2016-11-11 14:50:26,349 Downregulated: 0
2016-11-11 14:50:26,349 ========== A3SS ========
2016-11-11 14:50:26,349 Junction Counts Only: There are 0 AS events. Of these, 0 events are statistically significant
2016-11-11 14:50:26,349 0 significant events have higher inclusion level for SAMPLE_1 and 0 events for SAMPLE_2
2016-11-11 14:50:26,349 getting stats for A3SS. Using Junction Counts and Reads on target Exon Counts
2016-11-11 14:50:26,424 getting stats for A3SS using JCEC is done with status 0,0 and 0
2016-11-11 14:50:26,424 numLines: 1 /media/svznpm/Data/ngs/honeybee/rMats_789_vs_101112/MATS_output/A3SS.MATS.ReadsOnTargetAndJunctionCounts.txt
2016-11-11 14:50:26,424 Upregulated: 0
2016-11-11 14:50:26,424 Downregulated: 0
2016-11-11 14:50:26,424 Junction Counts and Reads on target Exon Counts: There are 0 AS events. Of these, 0 events are statistically significant
2016-11-11 14:50:26,424 0 significant events have higher inclusion level for SAMPLE_1 and 0 events for SAMPLE_2
2016-11-11 14:50:26,424 getting stats for RI. Using Junction Counts only.
2016-11-11 14:50:26,493 getting stats for RI using JC is done with status 0,0 and 0
2016-11-11 14:50:26,493 numLines: 1 /media/svznpm/Data/ngs/honeybee/rMats_789_vs_101112/MATS_output/RI.MATS.JunctionCountOnly.txt
2016-11-11 14:50:26,493 Upregulated: 0
2016-11-11 14:50:26,493 Downregulated: 0
2016-11-11 14:50:26,493 ========== RI ========
2016-11-11 14:50:26,493 Junction Counts Only: There are 0 AS events. Of these, 0 events are statistically significant
2016-11-11 14:50:26,493 0 significant events have higher inclusion level for SAMPLE_1 and 0 events for SAMPLE_2
2016-11-11 14:50:26,494 getting stats for RI. Using Junction Counts and Reads on target Exon Counts
2016-11-11 14:50:26,563 getting stats for RI using JCEC is done with status 0,0 and 0
2016-11-11 14:50:26,563 numLines: 1 /media/svznpm/Data/ngs/honeybee/rMats_789_vs_101112/MATS_output/RI.MATS.ReadsOnTargetAndJunctionCounts.txt
2016-11-11 14:50:26,564 Upregulated: 0
2016-11-11 14:50:26,564 Downregulated: 0
2016-11-11 14:50:26,564 Junction Counts and Reads on target Exon Counts: There are 0 AS events. Of these, 0 events are statistically significant
2016-11-11 14:50:26,564 0 significant events have higher inclusion level for SAMPLE_1 and 0 events for SAMPLE_2
2016-11-11 14:50:26,564 done printing out stats..
2016-11-11 14:50:27,272 Temp folder is deleted..
2016-11-11 14:50:27,272 Program ended
2016-11-11 14:50:27,272 Program ran 05:15:38

## Sheet: SE.MATS.ReadsOnTargetAndJunctio
ID	GeneID	geneSymbol	chr	strand	exonStart_0base	exonEnd	upstreamES	upstreamEE	downstreamES	downstreamEE	ID	IC_SAMPLE_1	SC_SAMPLE_1	IC_SAMPLE_2	SC_SAMPLE_2	IncFormLen	SkipFormLen	PValue	FDR	IncLevel1	IncLevel2	IncLevelDifference
1624	GB52472	NA	Group2.17	+	815712	815758	814822	814929	816217	816498	1624	0,0,0	4,1,1	0,1,0	0,0,0	125	79	1	1	0.0,0.0,0.0	NA,1.0,NA	-1
1634	GB42743	NA	Group9.10	-	27053	27187	25326	25549	27337	27567	1634	0,0,0	0,0,2	1,0,0	0,0,0	213	79	1	1	NA,NA,0.0	1.0,NA,NA	-1
2664	GB44187	NA	Group4.13	+	1339871	1340115	1329179	1329366	1346202	1346349	2664	0,0,0	3,0,1	2,0,0	0,0,0	323	79	1	1	0.0,NA,0.0	1.0,NA,NA	-1
4746	GB52316	NA	Group5.2	+	1078042	1078072	1075435	1075596	1079289	1080074	4746	0,0,0	0,2,2	1,0,0	0,0,0	109	79	1	1	NA,0.0,0.0	1.0,NA,NA	-1
5482	GB55754	NA	Group3.8	-	1560399	1560429	1559931	1560270	1590835	1590901	5482	0,0,0	0,1,1	1,0,0	0,0,0	109	79	1	1	NA,0.0,0.0	1.0,NA,NA	-1
2567	GB55761	NA	Group3.8	-	1185288	1185315	1183829	1183850	1186518	1186582	2567	0,1,0	0,2,0	0,2,1	0,0,0	106	79	1	1	NA,0.271,NA	NA,1.0,1.0	-0.729
3568	GB51151	NA	Group10.26	+	2283403	2283425	2283233	2283295	2283495	2283532	3568	0,0,0	0,2,0	0,3,2	0,1,1	101	79	1	1	NA,0.0,NA	NA,0.701,0.61	-0.655
2584	GB47598	NA	Group16.5	-	59025	59185	58566	58782	59530	59711	2584	0,1,5	0,2,2	6,12,17	0,0,1	239	79	1	1	NA,0.142,0.452	1.0,1.0,0.849	-0.653
258	GB51904	NA	Group3.3	+	126607	126702	122179	122367	128147	128151	258	0,0,0	5,6,8	2,2,2	1,0,1	174	79	1.84091e-06	0.000309168	0.0,0.0,0.0	0.476,1.0,0.476	-0.651
2600	GB51809	NA	Group1.14	-	371455	371530	363065	363483	371663	372382	2600	0,0,1	2,1,12	2,2,4	4,0,1	154	79	1.79039e-05	0.00181446	0.0,0.0,0.041	0.204,1.0,0.672	-0.612
5520	GB52875	NA	Group7.3	-	219682	219850	214513	214698	222572	223655	5520	2,0,0	1,0,0	0,2,0	0,0,0	247	79	1	1	0.39,NA,NA	NA,1.0,NA	-0.61
1498	GB52239	NA	Group11.4	+	27640	27691	27148	27566	29874	35137	1498	0,0,0	0,0,1	2,2,1	0,1,2	130	79	1	1	NA,NA,0.0	1.0,0.549,0.233	-0.594
1036	GB52411	NA	Group2.17	-	870846	870946	870675	870786	871053	871376	1036	0,0,2	0,0,1	0,0,1	0,0,0	179	79	1	1	NA,NA,0.469	NA,NA,1.0	-0.531
4581	GB47952	NA	Group7.19	-	179349	179449	179151	179256	179809	180119	4581	0,2,0	0,1,0	0,4,0	0,0,0	179	79	1	1	NA,0.469,NA	NA,1.0,NA	-0.531
553	GB45812	NA	Group1.21	-	603003	603114	601867	602046	603356	604015	553	2,2,4	1,2,4	1,4,4	0,1,0	190	79	1.02058e-05	0.00115364	0.454,0.294,0.294	1.0,0.625,1.0	-0.528
4471	GB50685	NA	Group13.5	+	325185	325230	288966	289018	353520	353540	4471	6,0,17	6,1,0	14,10,14	0,0,1	124	79	0.0120934	0.213469	0.389,0.0,1.0	1.0,1.0,0.899	-0.503
1636	GB40144	NA	Group13.7	+	1191107	1191235	1189909	1189922	1193557	1193802	1636	0,0,0	2,2,2	1,0,0	0,0,4	207	79	1	1	0.0,0.0,0.0	1.0,NA,0.0	-0.5
179	GB53919	NA	Group1.42	-	709697	709793	709385	709574	709882	710040	179	0,0,1	0,1,0	0,1,1	0,0,0	175	79	1	1	NA,0.0,1.0	NA,1.0,1.0	-0.5
2570	GB55761	NA	Group3.8	-	1176638	1176805	1175246	1175291	1186518	1186582	2570	0,0,2	1,0,0	1,1,2	0,0,0	246	79	1	1	0.0,NA,1.0	1.0,1.0,1.0	-0.5
3292	GB44666	NA	Group5.14	+	2241721	2241875	2241636	2241652	2241943	2241956	3292	0,1,0	0,0,1	2,1,2	0,0,0	233	79	1	1	NA,1.0,0.0	1.0,1.0,1.0	-0.5
3450	GB42172	NA	Group1.1	+	375545	375673	375054	375449	375987	376102	3450	0,0,1	0,1,0	0,1,1	0,0,0	207	79	1	1	NA,0.0,1.0	NA,1.0,1.0	-0.5
3649	GB40230	NA	Group12.5	+	418918	418993	416634	416706	427198	427378	3649	0,0,1	2,0,0	1,2,4	0,0,0	154	79	1	1	0.0,NA,1.0	1.0,1.0,1.0	-0.5
557	GB44105	NA	Group4.13	-	30714	30887	28671	28693	31815	32334	557	1,2,4	3,3,11	7,3,6	2,0,5	252	79	0.0105651	0.193464	0.095,0.173,0.102	0.523,1.0,0.273	-0.475
4253	GB50538	NA	Group15.14	-	374343	374526	372597	373124	375418	375770	4253	3,2,14	2,2,1	6,7,11	0,1,0	262	79	9.2233e-05	0.00616075	0.311,0.232,0.808	1.0,0.679,1.0	-0.443
2843	GB42786	NA	Group9.10	+	939242	939274	938578	938843	939744	939976	2843	4,3,5	5,3,7	9,9,5	3,2,0	111	79	0.000878753	0.0342074	0.363,0.416,0.337	0.681,0.762,1.0	-0.442
812	GB41629	NA	Group14.15	-	729831	729897	728406	728583	730554	730572	812	0,1,0	1,8,1	1,1,0	1,0,1	145	79	1	1	0.0,0.064,0.0	0.353,1.0,0.0	-0.43
4788	GB47966	NA	Group7.19	+	170003	170196	168348	168473	171301	171631	4788	7,7,15	7,2,0	2,7,10	0,0,0	272	79	5.781e-06	0.000790249	0.225,0.504,1.0	1.0,1.0,1.0	-0.424
4794	GB56009	NA	Group3.1	+	64622	64742	63798	64027	64810	70360	4794	0,9,15	2,2,3	17,13,24	0,2,2	199	79	0.0104592	0.192122	0.0,0.641,0.665	1.0,0.721,0.827	-0.414
2037	GB55396	NA	Group2.19	-	2023410	2023719	2021931	2022186	2024681	2024783	2037	38,13,101	50,27,42	47,50,57	2,7,20	388	79	6.9635e-05	0.00524762	0.134,0.089,0.329	0.827,0.593,0.367	-0.412
1277	GB54602	NA	Group10.20	+	84856	84886	84379	84539	85330	85521	1277	0,0,7	0,5,1	16,7,15	1,1,4	109	79	1	1	NA,0.0,0.835	0.921,0.835,0.731	-0.412
1333	GB51653	NA	Group8.21	-	824278	824449	821644	821824	825510	825681	1333	8,10,28	12,18,28	42,40,99	20,4,19	250	79	3.66669e-06	0.000525678	0.174,0.149,0.24	0.399,0.76,0.622	-0.406
3498	GB44961	NA	Group11.18	-	3462507	3462659	3461789	3461831	3464814	3464958	3498	0,0,1	0,0,3	0,0,1	0,1,0	231	79	1	1	NA,NA,0.102	NA,0.0,1.0	-0.398
4488	GB51110	NA	Group10.26	+	1732202	1732214	1731584	1731787	1732495	1732567	4488	3,6,14	3,5,9	3,4,9	0,0,3	91	79	0.00105577	0.0378402	0.465,0.51,0.575	1.0,1.0,0.723	-0.391
5613	GB55585	NA	Group2.19	+	1305342	1305492	1302245	1302429	1306732	1306958	5613	0,0,0	1,2,3	0,1,2	5,0,4	229	79	0.584617	1	0.0,0.0,0.0	0.0,1.0,0.147	-0.382
2565	GB47938	NA	Group15.16	+	228178	228241	227829	227953	229325	229516	2565	5,8,8	5,1,2	3,3,12	0,0,0	142	79	4.8317e-07	9.77872e-05	0.357,0.817,0.69	1.0,1.0,1.0	-0.379
4439	GB42593	NA	Group9.10	-	3816149	3816246	3815882	3816038	3816537	3816672	4439	8,23,22	4,8,3	33,6,26	1,0,0	176	79	1.21848e-07	3.25556e-05	0.473,0.563,0.767	0.937,1.0,1.0	-0.378
2395	GB49723	NA	Group1.5	-	11057	11087	9413	9536	12122	12152	2395	0,1,3	0,2,2	2,2,3	1,0,1	109	79	1	1	NA,0.266,0.521	0.592,1.0,0.685	-0.365
1102	GB44801	NA	Group1.22	+	561975	562024	561766	561789	562163	562295	1102	2,0,1	0,5,2	2,2,0	0,1,0	128	79	1	1	1.0,0.0,0.236	1.0,0.552,NA	-0.364
4608	GB44089	NA	Group4.13	-	288573	288633	287517	287607	292450	292512	4608	1,3,13	9,3,16	4,2,15	4,0,11	139	79	0.133938	0.885691	0.059,0.362,0.316	0.362,1.0,0.437	-0.354
5769	GB42364	NA	Group6.36	+	16356	16464	15909	15996	16909	16964	5769	0,1,3	0,1,0	0,7,1	0,0,0	187	79	1	1	NA,0.297,1.0	NA,1.0,1.0	-0.352
2016	GB46480	NA	Group1.23	+	158364	158468	158141	158289	158572	158768	2016	0,10,1	0,0,1	3,2,5	0,0,0	183	79	1	1	NA,1.0,0.302	1.0,1.0,1.0	-0.349
542	GB43181	NA	Group11.20	+	152814	152901	151143	151383	153221	153353	542	0,1,1	0,1,0	0,4,0	0,0,0	166	79	1	1	NA,0.322,1.0	NA,1.0,NA	-0.339
5781	GB47466	NA	Group1.29	+	392910	393024	391792	392113	396146	396246	5781	14,19,67	27,20,12	59,54,52	7,6,14	193	79	0.00270048	0.074523	0.175,0.28,0.696	0.775,0.787,0.603	-0.338
2568	GB55761	NA	Group3.8	-	1185288	1185315	1176638	1176805	1186518	1186582	2568	1,1,0	0,0,1	0,2,1	0,0,0	106	79	1	1	1.0,1.0,0.0	NA,1.0,1.0	-0.333
2751	GB43089	NA	Group11.20	-	813517	813628	811594	812008	815738	815876	2751	4,1,0	0,0,1	2,1,0	0,0,0	190	79	1	1	1.0,1.0,0.0	1.0,1.0,NA	-0.333
3522	GB55248	NA	Group11.6	+	1417613	1417651	1417489	1417492	1418082	1418160	3522	0,0,0	0,0,1	0,0,1	1,1,0	117	79	1	1	NA,NA,0.0	0.0,0.0,1.0	-0.333
3605	GB45091	NA	Group11.18	+	61039	61121	60178	60452	61228	61381	3605	0,8,4	2,0,0	2,0,3	0,0,0	161	79	1	1	0.0,1.0,1.0	1.0,NA,1.0	-0.333
360	GB40268	NA	Group7.1	+	14637	14855	13848	14025	15190	15408	360	0,1,1	1,0,0	0,1,0	0,0,0	297	79	1	1	0.0,1.0,1.0	NA,1.0,NA	-0.333
4184	GB49043	NA	Group14.1	+	283567	283821	283207	283374	284079	284184	4184	0,3,4	2,0,0	0,1,2	0,0,0	333	79	1	1	0.0,1.0,1.0	NA,1.0,1.0	-0.333
3345	GB45442	NA	Group6.37	+	587530	587599	587312	587417	587661	587811	3345	0,1,0	0,1,1	2,0,2	0,1,1	148	79	1	1	NA,0.348,0.0	1.0,0.0,0.516	-0.331
4452	GB42508	NA	Group6.18	+	130996	131323	130352	130400	132519	133443	4452	8,19,13	1,6,5	8,1,12	1,0,1	406	79	0.00173694	0.0554875	0.609,0.381,0.336	0.609,1.0,0.7	-0.328
1394	GB49535	NA	Group4.6	-	654808	654865	639852	639928	676783	676826	1394	11,9,15	1,4,6	18,12,19	0,0,0	136	79	7.1709e-08	2.10753e-05	0.865,0.567,0.592	1.0,1.0,1.0	-0.325
811	GB41629	NA	Group14.15	-	729831	729897	728406	728583	731231	731302	811	2,6,1	3,7,3	5,5,6	5,5,0	145	79	0.0992839	0.750117	0.266,0.318,0.154	0.353,0.353,1.0	-0.323
745	GB47039	NA	Group3.15	+	332157	332253	330132	330321	339445	342277	745	36,35,117	48,33,24	78,65,74	12,9,13	175	79	0.000500059	0.02247	0.253,0.324,0.688	0.746,0.765,0.72	-0.322
4785	GB41727	NA	Group14.15	+	1084362	1084501	1082972	1083090	1087121	1087267	4785	0,2,15	0,1,1	8,5,16	0,0,1	218	79	1	1	NA,0.42,0.845	1.0,1.0,0.853	-0.319
2587	GB42359	NA	Group6.36	-	95098	95201	94587	94716	95797	96006	2587	1,0,1	0,0,3	4,1,4	0,0,1	182	79	1	1	1.0,NA,0.126	1.0,1.0,0.635	-0.315
4189	GB42031	NA	Group5.11	-	465824	465842	465380	465552	466050	466161	4189	5,10,38	31,27,10	26,26,36	10,11,13	97	79	0.0117738	0.210995	0.116,0.232,0.756	0.679,0.658,0.693	-0.309
3100	GB53432	NA	Group9.12	+	1390551	1390598	1390041	1390044	1391344	1391626	3100	3,7,7	2,3,0	1,2,5	0,0,0	126	79	0.00389354	0.0922832	0.485,0.594,1.0	1.0,1.0,1.0	-0.307
4232	GB49534	NA	Group4.6	-	762083	762104	760910	761068	762924	762948	4232	4,0,3	4,3,4	1,2,2	0,4,2	100	79	0.67099	1	0.441,0.0,0.372	1.0,0.283,0.441	-0.304
132	GB43870	NA	Group8.8	+	158935	159049	157661	157772	163581	163689	132	1,1,6	2,2,3	3,7,3	1,2,1	193	79	0.0448558	0.482898	0.17,0.17,0.45	0.551,0.589,0.551	-0.3
237	GB42147	NA	Group1.1	-	970032	970098	969539	969629	970512	970703	237	2,1,6	3,1,1	1,3,7	0,1,2	145	79	0.077508	0.66607	0.266,0.353,0.766	1.0,0.62,0.656	-0.297
2036	GB55396	NA	Group2.19	-	2024681	2024783	2021931	2022186	2027482	2027658	2036	136,84,212	130,63,187	52,54,117	8,14,45	181	79	4.5122e-07	9.47241e-05	0.313,0.368,0.331	0.739,0.627,0.532	-0.295
205	GB55757	NA	Group3.8	-	1505231	1505528	1504261	1504379	1506187	1506408	205	16,38,51	1,7,7	35,38,49	0,0,3	376	79	0.000126411	0.00816534	0.771,0.533,0.605	1.0,1.0,0.774	-0.288
3480	GB45988	NA	Group16.8	+	1184177	1184273	1181620	1181828	1213773	1213932	3480	18,16,46	17,27,24	72,44,42	14,11,18	175	79	0.000271523	0.0134119	0.323,0.211,0.464	0.699,0.644,0.513	-0.286
3356	GB53880	NA	GroupUn164	-	5851	5993	5013	5250	6658	6936	3356	9,15,38	4,4,1	55,41,36	0,2,1	221	79	0.0004728	0.0217118	0.446,0.573,0.931	1.0,0.88,0.928	-0.286
2853	GB54678	NA	Group15.10	+	117085	117248	116015	116252	119639	119797	2853	20,24,43	8,15,7	35,37,44	7,4,1	242	79	0.00642509	0.135851	0.449,0.343,0.667	0.62,0.751,0.935	-0.282
4853	GB54272	NA	Group10.24	+	128439	128667	127566	127839	129323	129555	4853	18,24,47	13,3,2	51,8,51	3,0,3	307	79	0.0347837	0.413884	0.263,0.673,0.858	0.814,1.0,0.814	-0.278
3089	GB40350	NA	Group8.6	-	1592650	1592686	1591868	1591976	1592788	1593059	3089	11,24,54	36,48,33	39,38,45	21,20,16	115	79	0.000888647	0.0343649	0.173,0.256,0.529	0.561,0.566,0.659	-0.276
4875	GB51214	NA	Group6.1	+	299204	299348	298382	298461	299831	300957	4875	3,0,6	1,1,1	4,21,14	1,1,4	223	79	0.261239	1	0.515,0.0,0.68	0.586,0.882,0.554	-0.276
1607	GB48256	NA	Group13.4	+	97308	97324	96848	97185	97606	97923	1607	2,4,3	0,8,4	8,7,9	2,1,1	95	79	0.0192331	0.289136	1.0,0.294,0.384	0.769,0.853,0.882	-0.275
4966	GB53764	NA	Group7.10	-	711022	711064	710499	710837	711137	711160	4966	0,1,1	1,3,0	2,0,3	0,1,0	121	79	0.000155209	0.00930935	0.0,0.179,1.0	1.0,0.0,1.0	-0.274
2822	GB51509	NA	Group3.7	+	83274	83373	83005	83110	85310	85330	2822	2,1,0	4,3,1	2,3,3	2,4,1	178	79	0.0121553	0.213744	0.182,0.129,0.0	0.307,0.25,0.571	-0.272
3628	GB50077	NA	Group15.19	-	958946	959142	958745	958867	959214	959458	3628	7,20,13	2,0,3	22,24,18	1,0,0	275	79	0.00292567	0.0780729	0.501,1.0,0.555	0.863,1.0,1.0	-0.269
2253	GB51012	NA	Group10.26	-	143354	143438	142952	143267	143640	143838	2253	4,3,1	0,0,2	0,2,2	0,0,0	163	79	1	1	1.0,1.0,0.195	NA,1.0,1.0	-0.268
2417	GB44948	NA	Group11.18	-	3618751	3618983	3616909	3617205	3619562	3619679	2417	1,1,9	0,1,0	0,0,5	0,0,0	311	79	1	1	1.0,0.203,1.0	NA,NA,1.0	-0.266
4568	GB41894	NA	Group8.9	+	1231637	1231691	1230560	1230706	1235548	1235774	4568	5,5,10	12,3,6	6,8,18	2,2,6	133	79	0.0146904	0.243541	0.198,0.497,0.497	0.641,0.704,0.641	-0.265
3497	GB44961	NA	Group11.18	-	3521639	3521767	3510264	3510420	3522060	3522335	3497	0,4,3	0,3,5	1,4,3	0,6,2	207	79	1	1	NA,0.337,0.186	1.0,0.203,0.364	-0.261
2679	GB48132	NA	Group7.24	-	249198	249537	249014	249132	250521	250639	2679	12,3,17	0,2,0	7,17,21	0,0,0	418	79	0.437009	1	1.0,0.221,1.0	1.0,1.0,1.0	-0.26
163	GB55429	NA	Group2.19	-	1401986	1402049	1401167	1401242	1403362	1403524	163	36,23,48	23,19,8	54,26,56	0,9,8	142	79	0.0050431	0.112976	0.465,0.402,0.769	1.0,0.616,0.796	-0.259
5767	GB54496	NA	Group8.7	-	1763913	1764657	1733325	1733565	1790690	1790793	5767	14,16,16	2,0,3	11,1,29	1,0,0	823	79	0.000338332	0.0161684	0.402,1.0,0.339	0.514,1.0,1.0	-0.258
1483	GB55059	NA	Group11.11	+	148361	148541	144538	144742	168028	168185	1483	6,26,57	2,6,4	43,26,46	2,1,2	259	79	0.0145023	0.242172	0.478,0.569,0.813	0.868,0.888,0.875	-0.257
4817	GB46564	NA	Group4.12	-	51364	51382	49020	49245	52561	52657	4817	0,0,6	0,0,4	3,4,3	1,0,1	97	79	1	1	NA,NA,0.55	0.71,1.0,0.71	-0.257
4113	GB42220	NA	Group1.34	+	65526	65589	65015	65189	67348	67452	4113	2,8,35	7,8,12	14,12,29	5,5,7	142	79	0.0420963	0.461646	0.137,0.357,0.619	0.609,0.572,0.697	-0.255
3577	GB55666	NA	Group2.19	+	3648272	3648296	3648081	3648197	3648422	3648711	3577	1,4,4	3,2,2	6,9,12	3,1,4	103	79	0.140704	0.909068	0.204,0.605,0.605	0.605,0.873,0.697	-0.254
5442	GB44065	NA	Group4.13	-	542641	542807	542301	542563	542912	543463	5442	3,0,3	0,0,1	2,1,1	0,0,0	245	79	1	1	1.0,NA,0.492	1.0,1.0,1.0	-0.254
4876	GB51214	NA	Group6.1	+	289516	289543	288051	288097	293769	293787	4876	0,2,3	2,0,0	0,7,8	0,1,0	106	79	1	1	0.0,1.0,1.0	NA,0.839,1.0	-0.253
3071	GB50942	NA	Group10.26	-	1668441	1668605	1667902	1668066	1669028	1669192	3071	6,19,59	6,0,0	28,24,44	0,0,0	243	79	0.0174132	0.27222	0.245,1.0,1.0	1.0,1.0,1.0	-0.252
364	GB45273	NA	Group11.18	+	4398325	4398485	4397686	4397854	4398539	4398658	364	2,1,1	0,1,0	1,0,6	0,0,0	239	79	1	1	1.0,0.248,1.0	1.0,NA,1.0	-0.251
5498	GB45853	NA	Group1.21	+	100337	100349	99581	99905	100766	101109	5498	2,1,2	9,8,6	1,1,1	1,2,1	91	79	0.539041	1	0.162,0.098,0.224	0.465,0.303,0.465	-0.25
2905	GB43282	NA	Group7.17	-	560934	561063	560216	560345	561501	561656	2905	50112177	83,86,173	123,94,203	39,38,73	208	79	7.53902e-10	5.53929e-07	0.186,0.331,0.28	0.545,0.484,0.514	-0.249
1355	GB40719	NA	Group1.10	-	1273174	1273326	1272841	1273050	1273806	1274018	1355	2,9,1	0,0,1	1,1,0	0,0,0	231	79	1	1	1.0,1.0,0.255	1.0,1.0,NA	-0.248
4114	GB42220	NA	Group1.34	+	65526	65589	64457	64581	66497	66593	4114	1,9,45	6,4,16	23,18,41	4,8,11	142	79	0.0879311	0.710414	0.085,0.556,0.61	0.762,0.556,0.675	-0.247
4442	GB42593	NA	Group9.10	-	3819231	3819274	3818233	3818350	3819356	3819431	4442	6,3,7	2,7,7	5,1,6	6,0,2	122	79	0.418984	1	0.66,0.217,0.393	0.35,1.0,0.66	-0.247
436	GB49171	NA	Group3.14	+	112432	112453	111897	112176	113009	113167	436	12,31,23	15,17,20	17,23,32	8,7,5	100	79	0.00303353	0.0789946	0.387,0.59,0.476	0.627,0.722,0.835	-0.244
5644	GB55677	NA	Group14.2	-	63562	63583	59706	61608	66554	66581	5644	3,5,9	2,1,2	17,9,15	1,0,1	100	79	0.00864478	0.167385	0.542,0.798,0.78	0.931,1.0,0.922	-0.244
4269	GB48962	NA	Group1.15	-	1110097	1110156	1109900	1109999	1110678	1110864	4269	17,6,15	1,2,3	16,5,10	0,0,0	138	79	0.00100412	0.0366599	0.907,0.632,0.741	1.0,1.0,1.0	-0.24
1356	GB40719	NA	Group1.10	-	1271894	1271986	1271423	1271658	1272162	1272294	1356	0,0,4	0,1,0	2,2,0	0,1,0	171	79	1	1	NA,0.0,1.0	1.0,0.48,NA	-0.24
5120	GB45486	NA	Group1.35	-	679710	679734	666261	666538	687332	688241	5120	1,1,9	0,2,1	8,6,10	1,0,0	103	79	0.435673	1	1.0,0.277,0.873	0.86,1.0,1.0	-0.237
1358	GB54364	NA	Group16.2	+	198906	198923	198461	198777	198990	199122	1358	1,7,7	2,0,0	8,9,4	0,0,0	96	79	0.5421	1	0.292,1.0,1.0	1.0,1.0,1.0	-0.236
3000	GB55635	NA	Group2.19	+	2405771	2405801	2404371	2404592	2413422	2413516	3000	89,50,107	702358128	91,107,71	85,81,103	109	79	2.49814e-06	0.000396867	0.084,0.092,0.377	0.437,0.489,0.333	-0.235
3023	GB50516	NA	Group15.14	-	1223254	1223404	1221187	1221590	1225101	1225238	3023	2,20,27	17,15,16	16,17,25	7,9,6	229	79	0.0094419	0.177883	0.039,0.315,0.368	0.441,0.395,0.59	-0.235
4453	GB42508	NA	Group6.18	+	130996	131323	129971	130032	132519	133443	4453	8,19,13	6,5,3	9,1,12	0,2,1	406	79	0.339368	1	0.206,0.425,0.457	1.0,0.089,0.7	-0.234
66	GB47041	NA	Group3.15	+	352996	353268	350916	351199	354539	354946	66	6,4,21	0,1,1	4,5,15	0,0,0	351	79	1	1	1.0,0.474,0.825	1.0,1.0,1.0	-0.234
2038	GB55396	NA	Group2.19	-	2023410	2023719	2021931	2022186	2027482	2027658	2038	32,11,59	130,63,187	28,28,33	8,14,45	388	79	6.20618e-09	2.87536e-06	0.048,0.034,0.06	0.416,0.289,0.13	-0.231
1940	GB40193	NA	Group12.5	-	613255	613362	612614	612956	613593	613846	1940	0,0,0	0,3,1	0,0,2	2,0,1	186	79	1	1	NA,0.0,0.0	0.0,NA,0.459	-0.23
4808	GB46564	NA	Group4.12	-	52561	52657	16562	16641	55432	55538	4808	2,2,3	0,2,0	0,1,2	0,0,0	175	79	1	1	1.0,0.311,1.0	NA,1.0,1.0	-0.23
5537	GB55650	NA	Group2.19	+	3348952	3348976	3348531	3348777	3349476	3349888	5537	1,5,4	2,0,6	13,7,19	2,3,3	103	79	0.218964	1	0.277,1.0,0.338	0.833,0.642,0.829	-0.23
5557	GB45183	NA	Group11.18	+	2963684	2963840	2963223	2963385	2964055	2964228	5557	27,54,112	204,133,51	106108123	51,52,50	235	79	8.4481e-06	0.00101343	0.043,0.12,0.425	0.411,0.411,0.453	-0.229
1864	GB51995	NA	Group12.17	-	1487921	1487973	1487534	1487689	1488801	1489110	1864	0,0,0	0,1,2	3,1,0	4,1,1	131	79	1	1	NA,0.0,0.0	0.311,0.376,0.0	-0.229
4164	GB54680	NA	Group15.10	+	128486	128606	127715	127809	129692	129817	4164	50,96,124	26,12,19	108,89,103	2,9,8	199	79	0.000953978	0.0357165	0.433,0.761,0.722	0.955,0.797,0.836	-0.224
236	GB42147	NA	Group1.1	-	970032	970098	968991	969224	970512	970703	236	0,0,4	1,0,2	0,3,3	2,0,2	145	79	1	1	0.0,NA,0.521	0.0,1.0,0.45	-0.223
1334	GB51653	NA	Group8.21	-	819222	819321	817910	818028	821136	821552	1334	3,1,31	0,3,3	20,22,44	3,0,3	178	79	0.255244	1	1.0,0.129,0.821	0.747,1.0,0.867	-0.221
2386	GB54998	NA	Group1.41	+	717787	717832	707421	707503	719902	720101	2386	1,2,0	0,1,0	0,1,0	0,0,0	124	79	1	1	1.0,0.56,NA	NA,1.0,NA	-0.22
2683	GB42632	NA	Group9.10	-	2497993	2498100	2497620	2497902	2498187	2498380	2683	0,1,3	0,0,1	6,5,4	0,0,0	186	79	1	1	NA,1.0,0.56	1.0,1.0,1.0	-0.22
2168	GB50679	NA	Group13.5	+	131982	132040	131422	131517	132214	132343	2168	2,1,3	3,12,4	3,5,5	2,6,3	137	79	0.0206949	0.304111	0.278,0.046,0.302	0.464,0.325,0.49	-0.218
5669	GB44092	NA	Group4.13	-	117528	117639	115398	115666	118242	119269	5669	4,2,6	6,3,3	11,2,9	3,1,4	190	79	0.0569876	0.561683	0.217,0.217,0.454	0.604,0.454,0.483	-0.218
1860	GB48002	NA	Group13.6	-	199219	199228	198829	199141	199323	199512	1860	0,0,8	0,0,2	11,7,16	0,0,0	88	79	1	1	NA,NA,0.782	1.0,1.0,1.0	-0.218
1190	GB46287	NA	Group7.16	+	9593	9766	7743	7922	12449	12833	1190	23,19,43	2,2,3	40,53,37	0,0,0	252	79	7.2916e-05	0.00526795	0.783,0.749,0.818	1.0,1.0,1.0	-0.217
1171	GB40140	NA	Group13.7	+	1040714	1040837	1039743	1040175	1041436	1041484	1171	10,24,58	3,1,10	46,29,68	0,0,6	202	79	0.012007	0.212805	0.566,0.904,0.694	1.0,1.0,0.816	-0.217
1645	GB46725	NA	Group5.9	-	224321	224386	222150	223212	226089	226539	1645	7,3,1	0,0,1	6,0,5	0,0,0	144	79	1	1	1.0,1.0,0.354	1.0,NA,1.0	-0.215
1541	GB41215	NA	Group3.16	-	548301	548437	547332	547508	548519	548693	1541	2,16,39	2,0,1	29,45,35	2,0,0	215	79	0.432393	1	0.269,1.0,0.935	0.842,1.0,1.0	-0.213
2005	GB55648	NA	Group2.19	+	2937510	2937918	2925278	2925483	2949618	2949738	2005	2,7,17	0,2,0	11,7,21	0,0,0	487	79	0.592212	1	1.0,0.362,1.0	1.0,1.0,1.0	-0.213
4532	GB42889	NA	Group9.10	+	3731347	3731396	3731205	3731264	3731464	3731651	4532	0,1,0	2,6,8	1,2,1	2,2,5	128	79	0.100175	0.753413	0.0,0.093,0.0	0.236,0.382,0.11	-0.212
5928	GB47146	NA	Group9.3	+	36813	36912	31742	31971	38831	39170	5928	10,11,11	1,4,0	10,5,12	0,0,0	178	79	0.00841611	0.164352	0.816,0.55,1.0	1.0,1.0,1.0	-0.211
806	GB47476	NA	Group1.29	+	570991	571382	570658	570883	571457	571637	806	15,43,46	5,6,3	43,60,54	3,6,1	470	79	0.0956543	0.739277	0.335,0.546,0.72	0.707,0.627,0.901	-0.211
4362	GB54167	NA	Group14.13	+	198751	198844	198139	198666	198970	199048	4362	0,0,0	2,2,0	0,1,1	2,1,1	172	79	1	1	0.0,0.0,NA	0.0,0.315,0.315	-0.21
5646	GB55677	NA	Group14.2	-	66554	66581	63562	63583	68704	68894	5646	1,3,4	0,1,8	15,6,11	1,0,4	106	79	0.0969198	0.742757	1.0,0.691,0.271	0.918,1.0,0.672	-0.209
2900	GB45052	NA	Group11.18	-	1418505	1418565	1397734	1397839	1430019	1430036	2900	3,1,2	1,0,2	1,0,5	0,0,1	139	79	1	1	0.63,1.0,0.362	1.0,NA,0.74	-0.206
4002	GB43719	NA	Group14.10	-	85390	85461	58033	58223	96655	96742	4002	1,0,4	1,6,10	1,6,5	10,3,2	150	79	0.05116	0.527447	0.345,0.0,0.174	0.05,0.513,0.568	-0.204
2588	GB42359	NA	Group6.36	-	96557	96727	95797	96006	97081	97244	2588	8,2,1	0,1,0	6,3,3	0,0,0	249	79	1	1	1.0,0.388,1.0	1.0,1.0,1.0	-0.204
4937	GB53567	NA	Group6.32	+	372471	372552	371695	371716	372917	373028	4937	4,6,3	3,4,10	7,6,9	3,4,3	160	79	0.0525365	0.535685	0.397,0.425,0.129	0.535,0.425,0.597	-0.202
435	GB49171	NA	Group3.14	+	105850	105961	105595	105723	106797	106917	435	9,16,22	6,8,6	16,16,9	1,4,3	190	79	0.0907041	0.71925	0.384,0.454,0.604	0.869,0.625,0.555	-0.202
1628	GB45567	NA	GroupUn3	+	416635	416672	416029	416289	417048	417176	1628	4,12,13	2,0,2	7,7,5	0,0,0	116	79	0.135925	0.89071	0.577,1.0,0.816	1.0,1.0,1.0	-0.202
178	GB53919	NA	Group1.42	-	709882	710040	709385	709574	710120	710382	178	0,1,2	0,0,1	0,1,0	1,0,0	237	79	1	1	NA,1.0,0.4	0.0,1.0,NA	0.2
3501	GB50222	NA	Group15.19	+	2125004	2125400	2120779	2120988	2125758	2125873	3501	7,15,22	0,0,0	12,4,16	0,1,0	475	79	1	1	1.0,1.0,1.0	1.0,0.399,1.0	0.2
560	GB50932	NA	Group10.26	-	1812726	1813015	1811558	1812616	1813629	1813765	560	10,1,4	0,0,0	4,7,0	0,1,0	368	79	1	1	1.0,1.0,1.0	1.0,0.6,NA	0.2
1840	GB54273	NA	Group10.24	+	160271	160751	158754	158995	163499	163636	1840	99,75,84	13,15,25	69,30,104	29,23,46	559	79	0.000500777	0.02247	0.518,0.414,0.322	0.252,0.156,0.242	0.201
2338	GB48658	NA	Group5.12	+	790706	792053	789580	789848	792394	792593	2338	64112119	0,0,7	74,58,114	4,1,4	1426	79	0.130763	0.873435	1.0,1.0,0.485	0.506,0.763,0.612	0.201
5190	GB45271	NA	Group11.18	+	4385475	4385517	4384837	4385021	4386019	4386294	5190	0,0,2	0,0,0	1,1,2	1,0,0	121	79	1	1	NA,NA,1.0	0.395,1.0,1.0	0.202
2260	GB53038	NA	Group4.16	+	755257	755393	753617	753794	761533	761739	2260	41,73,111	7,27,70	38,48,77	39,28,70	215	79	0.0108593	0.197356	0.683,0.498,0.368	0.264,0.386,0.288	0.204
1882	GB50397	NA	Group4.9	-	1911109	1911292	1909578	1909830	1912805	1912922	1882	21,10,0	4,2,2	3,1,1	2,1,5	262	79	0.0326515	0.394909	0.613,0.601,0.0	0.311,0.232,0.057	0.205
2190	GB50892	NA	Group10.26	-	2447064	2447367	2442767	2443059	2448509	2448652	2190	6,2,6	0,0,0	7,7,3	0,0,1	382	79	1	1	1.0,1.0,1.0	1.0,1.0,0.383	0.206
5916	GB52304	NA	Group5.2	+	542735	542902	541866	541950	545008	547270	5916	38,24,30	5,1,5	24,4,9	1,7,2	246	79	0.214757	1	0.709,0.885,0.658	0.885,0.155,0.591	0.207
3856	GB47808	NA	Group13.10	+	1118053	1118127	1116543	1116744	1119701	1119809	3856	12,37,47	0,0,1	33,32,24	8,2,4	153	79	1.60525e-06	0.00027752	1.0,1.0,0.96	0.681,0.892,0.756	0.21
3831	GB44495	NA	Group5.14	-	1243456	1243585	1240110	1240352	1247947	1248033	3831	1,0,3	0,4,7	3,1,5	4,3,9	208	79	0.180229	1	1.0,0.0,0.14	0.222,0.112,0.174	0.211
1193	GB51306	NA	Group16.4	-	1678	1762	1351	1435	1842	1926	1193	15,1,4	8,0,0	3,4,12	3,1,1	163	79	0.658073	1	0.476,1.0,1.0	0.326,0.66,0.853	0.212
1439	GB47918	NA	Group10.5	+	133653	133680	131013	131055	136059	136197	1439	4,1,2	4,0,6	1,0,5	3,1,1	106	79	0.755245	1	0.427,1.0,0.199	0.199,0.0,0.788	0.213
563	GB45774	NA	Group6.2	+	388713	388782	382872	383037	399090	399237	563	3,17,11	0,4,15	33,11,23	14,13,14	148	79	0.438006	1	1.0,0.694,0.281	0.557,0.311,0.467	0.213
5636	GB43314	NA	Group7.17	+	718998	719080	718088	718236	720462	720637	5636	34,65,117	4,9,20	51,96,79	21,33,31	161	79	6.63336e-05	0.00506375	0.807,0.78,0.742	0.544,0.588,0.556	0.214
492	GB47602	NA	Group16.5	+	50418	50614	50064	50301	50805	50991	492	280480407	16,49,133	367356342	107126118	275	79	0.00246764	0.0700715	0.834,0.738,0.468	0.496,0.448,0.454	0.214
5946	GB40089	NA	Group13.7	-	702189	702228	698008	698275	703180	703550	5946	8,9,5	20,5,10	6,0,3	20,9,8	118	79	0.02838	0.366088	0.211,0.547,0.251	0.167,0.0,0.201	0.214
3806	GB47977	NA	Group7.19	+	481346	489302	466721	466851	489723	490496	3806	481301017	1,7,5	90,58,173	5,2,12	8035	79	0.0264482	0.348669	0.321,0.154,0.667	0.15,0.222,0.124	0.215
35	GB49528	NA	Group4.6	-	813244	813355	812943	813109	813538	813828	35	44,85,92	7,5,19	95,91,80	25,41,31	190	79	0.000511582	0.0227809	0.723,0.876,0.668	0.612,0.48,0.518	0.219
5005	GB46705	NA	Group5.9	-	893312	893471	890740	890863	894799	894909	5005	2,2,11	0,0,1	5,2,8	0,1,1	238	79	1	1	1.0,1.0,0.785	1.0,0.399,0.726	0.22
4959	GB46657	NA	Group11.1	+	587611	587798	586807	587170	587895	588038	4959	161,183,97	0,6,14	83110102	22,18,11	266	79	0.000249797	0.0131099	1.0,0.901,0.673	0.528,0.645,0.734	0.222
1203	GB51306	NA	Group16.4	-	1515	1599	1351	1435	1842	1926	1203	22,7,4	8,0,0	5,3,13	3,1,1	163	79	0.540643	1	0.571,1.0,1.0	0.447,0.593,0.863	0.223
583	GB40998	NA	Group4.11	-	140260	140578	139006	139125	140743	140863	583	7,9,9	0,0,0	3,4,5	0,0,2	397	79	0.559113	1	1.0,1.0,1.0	1.0,1.0,0.332	0.223
2238	GB52654	NA	GroupUn134	+	24095	24253	23049	23239	25024	25306	2238	6,10,6	0,1,2	3,19,4	2,1,2	237	79	0.129185	0.868465	1.0,0.769,0.5	0.333,0.864,0.4	0.224
3016	GB53368	NA	Group9.12	-	379815	379897	379483	379572	379984	380178	3016	2,7,11	0,0,0	2,4,1	0,0,1	161	79	1	1	1.0,1.0,1.0	1.0,1.0,0.329	0.224
335	GB40665	NA	Group12.13	+	257229	257320	256588	256850	257808	257942	335	13,5,5	0,0,0	2,13,10	2,0,0	170	79	0.552942	1	1.0,1.0,1.0	0.317,1.0,1.0	0.228
5742	GB42559	NA	Group7.9	+	367548	367614	365499	365627	370017	370223	5742	185,114,56	12,20,54	51,52,64	41,50,28	145	79	0.0158135	0.254662	0.894,0.756,0.361	0.404,0.362,0.555	0.23
3336	GB51037	NA	Group10.26	+	181619	181711	181089	181546	182726	182961	3336	53,95,50	22,49,132	49,54,56	136151125	171	79	0.001046	0.03772	0.527,0.472,0.149	0.143,0.142,0.171	0.231
1811	GB52398	NA	Group2.17	-	915899	915999	915197	915464	916109	916906	1811	1,3,3	0,0,0	8,1,4	0,1,0	179	79	1	1	1.0,1.0,1.0	1.0,0.306,1.0	0.231
585	GB42728	NA	Group9.10	-	686102	686135	679290	679446	689929	690076	585	12,5,10	3,0,6	5,3,9	6,4,1	112	79	0.241252	1	0.738,1.0,0.54	0.37,0.346,0.864	0.233
2999	GB55635	NA	Group2.19	+	2405771	2405801	2404371	2404592	2416872	2416994	2999	15,8,9	8,6,4	2,4,9	7,7,6	109	79	0.0520226	0.531806	0.576,0.491,0.62	0.172,0.293,0.521	0.234
4235	GB44263	NA	Group7.6	+	236851	236890	235216	235284	237643	237697	4235	15,15,10	4,6,18	6,3,19	10,17,12	118	79	0.0838779	0.694415	0.715,0.626,0.271	0.287,0.106,0.515	0.235
130	GB43870	NA	Group8.8	+	157661	157772	147651	147759	163581	163689	130	2,4,7	0,0,0	2,3,2	2,0,0	190	79	0.526662	1	1.0,1.0,1.0	0.294,1.0,1.0	0.235
1180	GB44359	NA	Group7.22	+	653259	653324	652853	653093	653592	653619	1180	21,30,26	2,1,8	14,11,28	7,13,2	144	79	0.0619696	0.583273	0.852,0.943,0.641	0.523,0.317,0.885	0.237
5270	GB50418	NA	Group4.9	-	848178	848295	846995	847214	848387	848472	5270	0,1,0	0,0,0	1,2,1	0,0,1	196	79	1	1	NA,1.0,NA	1.0,1.0,0.287	0.238
4877	GB51214	NA	Group6.1	+	293769	293787	288051	288097	296786	296817	4877	3,1,0	0,0,0	1,6,7	1,1,0	97	79	1	1	1.0,1.0,NA	0.449,0.83,1.0	0.24
2052	GB47955	NA	Group7.19	-	135540	135547	135293	135406	136040	136153	2052	25,19,3	1,8,14	5,7,3	9,10,5	86	79	0.0700661	0.629298	0.958,0.686,0.164	0.338,0.391,0.355	0.241
2869	GB52838	NA	Group8.11	+	65085	65212	22527	22731	65548	65692	2869	12,13,4	0,0,0	6,1,4	0,1,0	206	79	1	1	1.0,1.0,1.0	1.0,0.277,1.0	0.241
81	GB53064	NA	Group4.5	-	1837783	1838089	1835867	1836164	1839914	1839965	81	47,24,38	0,0,4	20,25,29	8,1,2	385	79	0.0183284	0.279915	1.0,1.0,0.661	0.339,0.837,0.748	0.246
1406	GB44262	NA	Group7.6	+	212380	212434	211673	212116	212552	215344	1406	16,25,20	0,5,5	25,23,14	8,8,11	133	79	0.0178248	0.275722	1.0,0.748,0.704	0.65,0.631,0.431	0.247
1209	GB52640	NA	Group10.25	+	54202	54229	53044	54055	54295	54697	1209	4,15,24	1,9,33	13,26,17	34,38,23	106	79	0.0871302	0.707391	0.749,0.554,0.352	0.222,0.338,0.355	0.247
5026	GB49686	NA	Group7.5	-	394985	395087	394364	394589	395161	395291	5026	5,4,11	0,3,1	3,8,10	5,2,3	181	79	0.104942	0.773906	1.0,0.368,0.828	0.208,0.636,0.593	0.253
1915	GB44213	NA	Group4.13	+	2008667	2009237	2007695	2008083	2009696	2010041	1915	5,12,20	3,0,0	15,8,25	2,1,4	649	79	0.0789659	0.672698	0.169,1.0,1.0	0.477,0.493,0.432	0.256
5405	GB49322	NA	Group12.16	-	445455	445593	445148	445366	445666	445722	5405	5,18,27	0,2,1	4,14,11	4,1,1	217	79	0.0141598	0.237804	1.0,0.766,0.908	0.267,0.836,0.8	0.257
240	GB49795	NA	Group2.18	+	467442	467531	466247	466407	467898	468078	240	0,2,0	0,0,0	2,0,1	1,0,0	168	79	1	1	NA,1.0,NA	0.485,NA,1.0	0.258
3205	GB51854	NA	Group1.14	+	145893	145914	141064	141271	151159	151404	3205	0,0,4	0,0,1	0,0,2	2,0,0	100	79	1	1	NA,NA,0.76	0.0,NA,1.0	0.26
3274	GB53118	NA	Group4.5	-	21845	22049	16271	16376	25139	25343	3274	13,19,21	1,7,31	20,8,28	18,22,22	283	79	0.107926	0.783193	0.784,0.431,0.159	0.237,0.092,0.262	0.261
131	GB43870	NA	Group8.8	+	147651	147759	145108	145222	163581	163689	131	8,3,3	5,1,5	4,0,3	5,4,9	187	79	0.0382991	0.442283	0.403,0.559,0.202	0.253,0.0,0.123	0.263
3395	GB46325	NA	Group6.26	-	297316	297650	296793	296934	297941	300635	3395	71,47,58	0,2,3	45,23,73	8,3,6	413	79	0.00108023	0.0382505	1.0,0.818,0.787	0.518,0.595,0.699	0.264
2104	GB46687	NA	Group5.9	-	1295334	1295555	1290905	1291067	1314063	1314145	2104	5,8,10	0,0,0	4,1,4	0,1,0	300	79	1	1	1.0,1.0,1.0	1.0,0.208,1.0	0.264
92	GB51962	NA	Group12.17	-	2844184	2844376	2843200	2843615	2845211	2845301	92	531425204	20,49,102	182147151	83,55,82	271	79	0.00283149	0.0774116	0.886,0.717,0.368	0.39,0.438,0.349	0.265
3147	GB41710	NA	Group14.15	+	664557	665259	663185	664325	665429	665601	3147	10,5,4	0,0,0	4,9,5	0,0,2	781	79	0.408953	1	1.0,1.0,1.0	1.0,1.0,0.202	0.266
4729	GB44157	NA	Group4.13	+	620858	621029	617098	617237	623277	623442	4729	8,7,6	0,1,1	12,5,20	1,2,14	250	79	0.000754022	0.0305665	1.0,0.689,0.655	0.791,0.441,0.311	0.267
4418	GB50630	NA	GroupUn148	+	72741	72843	72261	72409	72936	72990	4418	0,2,2	0,0,0	2,2,0	0,1,0	181	79	1	1	NA,1.0,1.0	1.0,0.466,NA	0.267
5158	GB41893	NA	Group8.9	+	1201754	1201781	1199943	1200314	1202106	1202278	5158	9,13,21	1,0,0	6,8,18	3,4,2	106	79	1.75021e-05	0.00180487	0.87,1.0,1.0	0.598,0.598,0.87	0.268
3900	GB50099	NA	Group15.19	-	368029	368119	367688	367775	370843	371032	3900	24,9,4	4,1,0	1,4,13	2,0,5	169	79	0.207817	1	0.737,0.808,1.0	0.189,1.0,0.549	0.269
2899	GB45052	NA	Group11.18	-	1418505	1418565	1408654	1408871	1430019	1430036	2899	25,8,21	1,2,0	13,9,21	6,4,5	139	79	0.000139145	0.00879455	0.934,0.695,1.0	0.552,0.561,0.705	0.27
422	GB44158	NA	Group4.13	+	654713	655004	647473	647786	655205	655499	422	0,2,20	0,0,0	2,3,13	2,0,0	370	79	1	1	NA,1.0,1.0	0.176,1.0,1.0	0.275
3862	GB49879	NA	Group13.12	-	167524	167734	166092	166263	170780	171068	3862	2,5,2	0,0,0	4,3,3	0,0,4	289	79	0.0316676	0.389148	1.0,1.0,1.0	1.0,1.0,0.17	0.277
4450	GB53343	NA	Group9.12	-	840648	842112	836723	839742	843039	843115	4450	12,4,9	0,0,0	8,4,16	2,0,0	1543	79	0.370478	1	1.0,1.0,1.0	0.17,1.0,1.0	0.277
1954	GB47949	NA	Group7.19	-	254335	255479	253351	254230	255905	256029	1954	349289530	1,7,16	131106229	11,6,12	1223	79	0.000814317	0.0324244	0.958,0.727,0.682	0.435,0.533,0.552	0.282
5645	GB55677	NA	Group14.2	-	63562	63583	59706	61608	68704	68894	5645	1,1,8	6,0,2	2,2,4	5,2,6	100	79	0.319982	1	0.116,1.0,0.76	0.24,0.441,0.345	0.283
2108	GB55629	NA	Group2.19	+	2376979	2377224	2376535	2376626	2377329	2377654	2108	4,2,1	5,1,0	2,2,2	1,4,2	324	79	0.948806	1	0.163,0.328,1.0	0.328,0.109,0.196	0.286
5121	GB45486	NA	Group1.35	-	666261	666538	655140	655412	687332	688241	5121	6,11,14	0,0,0	6,5,12	1,0,2	356	79	0.600686	1	1.0,1.0,1.0	0.571,1.0,0.571	0.286
5647	GB55677	NA	Group14.2	-	66554	66581	59706	61608	68704	68894	5647	1,2,3	6,0,2	3,1,2	5,2,6	106	79	0.347708	1	0.11,1.0,0.528	0.309,0.271,0.199	0.286
920	GB40973	NA	Group7.20	-	206126	206142	198821	203643	207199	207274	920	5,2,3	0,0,0	3,5,2	0,2,2	95	79	0.0480863	0.506543	1.0,1.0,1.0	1.0,0.675,0.454	0.29
2401	GB52947	NA	Group6.23	+	665164	665605	664689	664872	666418	666569	2401	11,11,13	0,0,2	14,11,18	3,1,2	520	79	0.00350616	0.0862708	1.0,1.0,0.497	0.415,0.626,0.578	0.293
3550	GB47452	NA	Group1.29	+	199152	199188	198579	198953	199775	199847	3550	45,53,34	2,13,29	19,16,26	17,32,15	115	79	0.00473945	0.108579	0.939,0.737,0.446	0.434,0.256,0.544	0.296
2908	GB43282	NA	Group7.17	-	557447	557555	556458	556566	558991	559145	2908	120141259	24,82,137	56,70,135	101107175	187	79	2.31363e-07	5.4398e-05	0.679,0.421,0.444	0.19,0.217,0.246	0.297
3513	GB55237	NA	Group11.6	+	1278453	1278591	1270737	1270953	1282877	1283072	3513	1,5,8	0,0,2	3,13,9	1,1,6	217	79	0.00351462	0.0862708	1.0,1.0,0.593	0.522,0.826,0.353	0.297
5962	GB48030	NA	Group1.4	+	214612	214782	213711	214164	215002	215172	5962	0,1,1	0,1,0	0,2,1	0,1,1	249	79	1	1	NA,0.241,1.0	NA,0.388,0.241	0.306
3881	GB47351	NA	Group10.28	+	177363	177393	175586	175776	189267	189384	3881	1,5,6	2,1,3	2,2,4	5,4,10	109	79	0.0245085	0.334147	0.266,0.784,0.592	0.225,0.266,0.225	0.309
2987	GB45364	NA	Group6.37	-	403968	404081	402192	403067	405254	405487	2987	3,1,6	1,1,0	4,0,2	1,2,2	192	79	0.00171197	0.055291	0.552,0.292,1.0	0.622,0.0,0.292	0.31
3216	GB51611	NA	Group1.37	+	1142846	1142987	1142362	1142469	1145872	1146056	3216	1,4,9	0,0,0	1,1,11	1,0,1	220	79	1	1	1.0,1.0,1.0	0.264,1.0,0.798	0.313
5816	GB45970	NA	Group16.8	+	319163	319175	315690	315882	320744	320935	5816	0,0,2	0,1,1	0,0,0	0,0,1	91	79	1	1	NA,0.0,0.635	NA,NA,0.0	0.318
3911	GB53593	NA	Group10.10	+	36351	36409	35969	36282	38419	38612	3911	41,18,6	1,3,4	0,3,14	6,1,6	137	79	0.00906013	0.172279	0.959,0.776,0.464	0.0,0.634,0.574	0.33
2422	GB43693	NA	GroupUn18	+	100482	100663	99443	99555	103086	103346	2422	12,4,6	0,0,0	6,0,5	0,3,0	260	79	0.030883	0.386874	1.0,1.0,1.0	1.0,0.0,1.0	0.333
1530	GB54762	NA	Group13.3	+	85607	86513	84409	84490	87518	87704	1530	2,0,0	0,2,1	0,0,0	2,0,0	985	79	1	1	1.0,0.0,0.0	0.0,NA,NA	0.333
2555	GB55483	NA	Group2.19	-	360174	360330	359245	359431	360463	360505	2555	0,0,7	0,0,0	2,8,0	0,0,3	235	79	1	1	NA,NA,1.0	1.0,1.0,0.0	0.333
2684	GB50006	NA	Group15.19	-	2191477	2191553	2191264	2191411	2191643	2191900	2684	1,5,6	0,0,0	0,2,3	1,0,0	155	79	1	1	1.0,1.0,1.0	0.0,1.0,1.0	0.333
3642	GB40230	NA	Group12.5	+	420617	420671	418918	418993	427198	427378	3642	3,2,1	0,0,0	2,0,6	0,1,0	133	79	1	1	1.0,1.0,1.0	1.0,0.0,1.0	0.333
4344	GB48805	NA	Group10.27	+	484498	484616	482927	482936	485328	485414	4344	2,1,2	0,0,0	2,1,0	0,0,1	197	79	1	1	1.0,1.0,1.0	1.0,1.0,0.0	0.333
5371	GB55356	NA	Group2.19	-	3509564	3509745	3509047	3509394	3509850	3509875	5371	1,0,1	0,0,0	2,0,2	0,2,0	260	79	1	1	1.0,NA,1.0	1.0,0.0,1.0	0.333
838	GB41819	NA	Group8.9	-	420202	420292	417090	417132	422012	422054	838	0,0,7	0,0,0	5,0,3	0,2,0	169	79	1	1	NA,NA,1.0	1.0,0.0,1.0	0.333
1692	GB52072	NA	Group12.17	+	1437306	1437530	1437031	1437222	1437629	1437790	1692	29,111,79	1,10,10	32,49,36	16,15,10	303	79	8.16131e-05	0.00551404	0.883,0.743,0.673	0.343,0.46,0.484	0.337
5583	GB55328	NA	Group1.32	-	17128	17272	16854	16925	20936	21054	5583	24,40,43	1,5,44	33,23,40	21,41,28	223	79	0.0131802	0.225212	0.895,0.739,0.257	0.358,0.166,0.336	0.344
2320	GB48706	NA	Group2.3	+	82500	82549	81780	81867	83586	83789	2320	4,10,5	0,6,10	4,5,1	7,5,10	128	79	0.0641209	0.590757	1.0,0.507,0.236	0.261,0.382,0.058	0.347
2562	GB49767	NA	Group2.18	-	523802	524084	519894	520242	525595	525757	2562	5,10,6	1,0,2	6,4,9	2,2,11	361	79	0.0189463	0.286289	0.522,1.0,0.396	0.396,0.304,0.152	0.355
2758	GB52759	NA	Group14.14	+	264052	264181	263331	263560	266512	266739	2758	53,34,27	5,1,16	21,17,22	14,13,15	208	79	0.00245352	0.0700087	0.801,0.928,0.391	0.363,0.332,0.358	0.356
4505	GB52429	NA	Group2.17	-	682167	682218	676983	682072	683770	684495	4505	0,2,0	0,0,0	0,1,2	0,0,3	130	79	1	1	NA,1.0,NA	NA,1.0,0.288	0.356
140	GB43870	NA	Group8.8	+	165157	165379	163999	164137	166433	166541	140	16,15,11	0,1,11	7,5,27	9,6,5	301	79	0.0551838	0.556382	1.0,0.797,0.208	0.17,0.179,0.586	0.357
2590	GB42359	NA	Group6.36	-	81388	81568	80954	81206	82585	82952	2590	4,7,15	0,0,1	22,13,9	5,5,1	259	79	1.53463e-05	0.00167542	1.0,1.0,0.821	0.573,0.442,0.733	0.358
1734	GB53570	NA	Group6.32	+	477966	478091	477258	477563	478346	478496	1734	0,1,1	0,0,0	0,1,6	0,1,0	204	79	1	1	NA,1.0,1.0	NA,0.279,1.0	0.361
3558	GB40393	NA	Group8.6	-	563291	563480	559405	562295	570938	571016	3558	0,9,7	0,0,1	6,4,3	0,4,4	268	79	1	1	NA,1.0,0.674	1.0,0.228,0.181	0.367
1535	GB46739	NA	Group5.9	+	40195	40264	11416	11994	41474	41584	1535	6,6,20	0,4,5	4,3,19	5,6,11	148	79	0.0319267	0.389148	1.0,0.445,0.681	0.299,0.211,0.48	0.379
4248	GB54891	NA	Group4.4	+	123494	123668	123038	123254	124532	124741	4248	6,14,2	0,0,0	2,0,2	0,0,2	253	79	1	1	1.0,1.0,1.0	1.0,NA,0.238	0.381
3439	GB47584	NA	Group16.5	-	281698	281734	280816	280955	282002	282075	3439	13,23,34	0,1,5	16,6,22	7,4,16	115	79	3.18253e-06	0.000492287	1.0,0.94,0.824	0.611,0.507,0.486	0.387
129	GB43870	NA	Group8.8	+	157661	157772	154815	154965	163581	163689	129	2,4,8	0,0,0	2,3,2	0,2,1	190	79	0.316967	1	1.0,1.0,1.0	1.0,0.384,0.454	0.387
415	GB44158	NA	Group4.13	+	655205	655499	647473	647786	655828	656122	415	4,3,4	0,0,2	7,0,9	4,0,2	373	79	1	1	1.0,1.0,0.298	0.27,NA,0.488	0.387
2981	GB45282	NA	Group11.18	+	4486744	4486762	4486542	4486674	4486861	4487312	2981	32,41,11	3,5,37	18,11,18	31,45,37	97	79	0.00326729	0.0827808	0.897,0.87,0.195	0.321,0.166,0.284	0.397
4033	GB44280	NA	Group7.22	-	896358	896627	895695	895886	896750	897059	4033	50,142,80	1,2,27	51,73,45	28,21,24	348	79	0.000268598	0.0134119	0.919,0.942,0.402	0.293,0.441,0.299	0.41
452	GB55781	NA	Group3.8	-	962954	963266	962477	962807	963510	963822	452	0,0,5	0,0,0	2,0,1	0,0,1	391	79	1	1	NA,NA,1.0	1.0,NA,0.168	0.416
2120	GB54473	NA	Group6.10	+	53756	53967	51998	52052	54289	54484	2120	2,5,3	0,0,0	4,3,3	0,1,2	290	79	0.174417	1	1.0,1.0,1.0	1.0,0.45,0.29	0.42
410	GB40085	NA	Group13.7	-	1025751	1025868	1025397	1025531	1026927	1027122	410	2,0,4	0,0,0	4,1,1	1,0,3	196	79	1	1	1.0,NA,1.0	0.617,1.0,0.118	0.422
2071	GB52088	NA	Group12.17	+	1652765	1652855	1592081	1592093	1671503	1671677	2071	0,1,2	0,0,0	1,1,3	0,1,2	169	79	1	1	NA,1.0,1.0	1.0,0.319,0.412	0.423
4234	GB44263	NA	Group7.6	+	236851	236890	235874	235958	237643	237697	4234	3,7,4	0,2,0	3,5,7	5,3,3	118	79	0.000172319	0.0100286	1.0,0.701,1.0	0.287,0.527,0.61	0.426
3397	GB46325	NA	Group6.26	-	317685	317796	314172	314325	320490	320646	3397	2,3,11	0,0,0	4,4,20	1,3,3	190	79	3.48583e-06	0.000512243	1.0,1.0,1.0	0.625,0.357,0.735	0.428
2879	GB43039	NA	GroupUn5053	+	7940	8009	2703	2844	9066	9219	2879	4,9,21	0,0,0	4,7,8	1,2,7	148	79	6.84843e-09	2.87536e-06	1.0,1.0,1.0	0.681,0.651,0.379	0.43
1885	GB50397	NA	Group4.9	-	1909578	1909830	1901026	1906742	1911109	1911292	1885	9,14,11	2,2,0	3,3,10	3,2,4	331	79	0.00767449	0.156092	0.518,0.626,1.0	0.193,0.264,0.374	0.438
824	GB53862	NA	Group13.9	+	290659	290677	290178	290321	291608	291862	824	1,0,1	0,0,2	0,0,2	0,2,3	97	79	1	1	1.0,NA,0.289	NA,0.0,0.352	0.468
1801	GB47953	NA	Group7.19	-	175810	175910	175588	175693	176167	176901	1801	0,0,2	0,0,0	3,0,0	0,1,0	179	79	1	1	NA,NA,1.0	1.0,0.0,NA	0.5
3050	GB54128	NA	Group14.13	-	637921	638048	635683	635842	638173	638468	3050	1,0,0	0,0,0	0,0,1	1,0,0	206	79	1	1	1.0,NA,NA	0.0,NA,1.0	0.5
3710	GB42304	NA	Group1.43	-	435829	435956	433754	435338	436327	436584	3710	2,0,3	0,0,1	8,0,0	1,1,3	206	79	1	1	1.0,NA,0.535	0.754,0.0,0.0	0.516
136	GB43870	NA	Group8.8	+	157065	157215	154815	154965	163581	163689	136	0,2,7	0,0,0	2,0,2	0,2,1	229	79	1	1	NA,1.0,1.0	1.0,0.0,0.408	0.531
5122	GB45486	NA	Group1.35	-	666261	666538	655140	655412	679710	679734	5122	6,9,13	0,0,0	6,5,15	4,2,1	356	79	5.40132e-08	1.671e-05	1.0,1.0,1.0	0.25,0.357,0.769	0.541
329	GB40565	NA	Group8.6	+	1806159	1806189	1774254	1775007	1807208	1807283	329	0,0,2	0,0,0	4,0,5	2,1,3	109	79	1	1	NA,NA,1.0	0.592,0.0,0.547	0.62
4607	GB52262	NA	GroupUn22	+	163770	163780	163343	163471	164158	164365	4607	1,1,4	0,0,0	2,3,1	3,2,5	89	79	3.01672e-10	2.53318e-07	1.0,1.0,1.0	0.372,0.571,0.151	0.635
123	GB41645	NA	Group14.15	-	318284	318308	317532	317633	319353	319638	123	1,2,7	0,0,0	0,0,5	3,3,1	103	79	8.19758e-09	3.21236e-06	1.0,1.0,1.0	0.0,0.0,0.793	0.736
5094	GB44228	NA	Group4.13	+	2348721	2348782	2348593	2348648	2349851	2349912	5094	4,0,0	0,0,0	0,0,1	0,1,2	140	79	1	1	1.0,NA,NA	NA,0.0,0.22	0.89
1872	GB47424	NA	Group1.29	-	379496	379535	365856	365916	387360	387489	1872	1,0,1	0,0,0	0,0,0	1,0,0	118	79	1	1	1.0,NA,1.0	0.0,NA,NA	1
2424	GB50283	NA	Group15.19	+	3799743	3799765	3799231	3799514	3799928	3799998	2424	0,2,1	0,0,0	0,0,0	0,1,0	101	79	1	1	NA,1.0,1.0	NA,0.0,NA	1
3225	GB40666	NA	Group12.13	+	270494	270585	270282	270402	270888	271022	3225	0,1,0	0,0,0	0,0,0	1,0,0	170	79	1	1	NA,1.0,NA	0.0,NA,NA	1
382	GB55144	NA	Group11.6	-	1220356	1220547	1220121	1220237	1221276	1221413	382	0,1,0	0,0,0	0,0,0	0,0,1	270	79	1	1	NA,1.0,NA	NA,NA,0.0	1
4041	GB46720	NA	Group5.9	-	445084	445093	443277	443650	446124	446423	4041	1,0,0	0,0,0	0,0,0	0,1,0	88	79	1	1	1.0,NA,NA	NA,0.0,NA	1
4454	GB42508	NA	Group6.18	+	130352	130400	129971	130032	130996	131323	4454	1,2,0	0,0,0	0,0,0	1,0,0	127	79	1	1	1.0,1.0,NA	0.0,NA,NA	1
5168	GB43497	NA	Group11.14	-	200184	200604	196988	197096	208668	208809	5168	4,0,2	0,0,0	0,0,0	0,0,1	499	79	1	1	1.0,NA,1.0	NA,NA,0.0	1

## Sheet: SE.MATS.JunctionCountOnly
ID	GeneID	geneSymbol	chr	strand	exonStart_0base	exonEnd	upstreamES	upstreamEE	downstreamES	downstreamEE	ID	IJC_SAMPLE_1	SJC_SAMPLE_1	IJC_SAMPLE_2	SJC_SAMPLE_2	IncFormLen	SkipFormLen	PValue	FDR	IncLevel1	IncLevel2	IncLevelDifference
1624	GB52472	NA	Group2.17	+	815712	815758	814822	814929	816217	816498	1624	0,0,0	4,1,1	0,1,0	0,0,0	124	79	1	1	0.0,0.0,0.0	NA,1.0,NA	-1
2664	GB44187	NA	Group4.13	+	1339871	1340115	1329179	1329366	1346202	1346349	2664	0,0,0	3,0,1	1,0,0	0,0,0	158	79	1	1	0.0,NA,0.0	1.0,NA,NA	-1
3292	GB44666	NA	Group5.14	+	2241721	2241875	2241636	2241652	2241943	2241956	3292	0,0,0	0,0,1	2,0,1	0,0,0	158	79	1	1	NA,NA,0.0	1.0,NA,1.0	-1
364	GB45273	NA	Group11.18	+	4398325	4398485	4397686	4397854	4398539	4398658	364	0,0,0	0,1,0	1,0,2	0,0,0	158	79	1	1	NA,0.0,NA	1.0,NA,1.0	-1
4746	GB52316	NA	Group5.2	+	1078042	1078072	1075435	1075596	1079289	1080074	4746	0,0,0	0,2,2	1,0,0	0,0,0	108	79	1	1	NA,0.0,0.0	1.0,NA,NA	-1
5482	GB55754	NA	Group3.8	-	1560399	1560429	1559931	1560270	1590835	1590901	5482	0,0,0	0,1,1	1,0,0	0,0,0	108	79	1	1	NA,0.0,0.0	1.0,NA,NA	-1
4605	GB52814	NA	Group14.14	+	1129108	1129339	1128856	1129052	1129421	1129634	4605	0,1,0	2,3,2	1,0,0	0,0,0	158	79	1	1	0.0,0.143,0.0	1.0,NA,NA	-0.952
2567	GB55761	NA	Group3.8	-	1185288	1185315	1183829	1183850	1186518	1186582	2567	0,1,0	0,2,0	0,2,1	0,0,0	105	79	1	1	NA,0.273,NA	NA,1.0,1.0	-0.727
4253	GB50538	NA	Group15.14	-	374343	374526	372597	373124	375418	375770	4253	3,0,0	2,2,1	0,5,1	0,1,0	158	79	1	1	0.429,0.0,0.0	NA,0.714,1.0	-0.714
5455	GB51482	NA	Group3.7	-	405294	409113	402531	402607	410271	410505	5455	0,0,8	2,2,4	2,7,5	0,0,2	158	79	2.0811e-05	0.00218871	0.0,0.0,0.5	1.0,1.0,0.556	-0.685
2683	GB42632	NA	Group9.10	-	2497993	2498100	2497620	2497902	2498187	2498380	2683	0,0,1	0,0,1	1,0,0	0,0,0	158	79	1	1	NA,NA,0.333	1.0,NA,NA	-0.667
5442	GB44065	NA	Group4.13	-	542641	542807	542301	542563	542912	543463	5442	0,0,1	0,0,1	0,0,1	0,0,0	158	79	1	1	NA,NA,0.333	NA,NA,1.0	-0.667
5520	GB52875	NA	Group7.3	-	219682	219850	214513	214698	222572	223655	5520	1,0,0	1,0,0	0,2,0	0,0,0	158	79	1	1	0.333,NA,NA	NA,1.0,NA	-0.667
2584	GB47598	NA	Group16.5	-	59025	59185	58566	58782	59530	59711	2584	0,0,0	0,2,2	0,1,1	0,0,1	158	79	1	1	NA,0.0,0.0	NA,1.0,0.333	-0.666
3568	GB51151	NA	Group10.26	+	2283403	2283425	2283233	2283295	2283495	2283532	3568	0,0,0	0,2,0	0,3,2	0,1,1	100	79	1	1	NA,0.0,NA	NA,0.703,0.612	-0.657
1935	GB54665	NA	Group15.10	-	69417	69582	68037	68187	70095	70304	1935	0,2,0	0,4,2	3,3,4	1,1,0	158	79	1	1	NA,0.2,0.0	0.6,0.6,1.0	-0.633
2600	GB51809	NA	Group1.14	-	371455	371530	363065	363483	371663	372382	2600	0,0,1	2,1,12	2,2,4	4,0,1	153	79	1.70806e-05	0.00194877	0.0,0.0,0.041	0.205,1.0,0.674	-0.613
1498	GB52239	NA	Group11.4	+	27640	27691	27148	27566	29874	35137	1498	0,0,0	0,0,1	2,2,1	0,1,2	129	79	1	1	NA,NA,0.0	1.0,0.551,0.234	-0.595
4471	GB50685	NA	Group13.5	+	325185	325230	288966	289018	353520	353540	4471	6,0,17	6,1,0	14,10,14	0,0,1	123	79	0.0122713	0.227739	0.391,0.0,1.0	1.0,1.0,0.9	-0.503
1036	GB52411	NA	Group2.17	-	870846	870946	870675	870786	871053	871376	1036	0,0,2	0,0,1	0,0,1	0,0,0	158	79	1	1	NA,NA,0.5	NA,NA,1.0	-0.5
133	GB43870	NA	Group8.8	+	154815	154965	153113	153310	163581	163689	133	0,0,2	0,0,1	0,2,3	0,0,0	158	79	1	1	NA,NA,0.5	NA,1.0,1.0	-0.5
179	GB53919	NA	Group1.42	-	709697	709793	709385	709574	709882	710040	179	0,0,1	0,1,0	0,1,1	0,0,0	158	79	1	1	NA,0.0,1.0	NA,1.0,1.0	-0.5
1930	GB46013	NA	Group6.15	-	334381	334480	332184	332283	336467	336644	1930	1,0,0	0,0,1	0,0,2	0,0,0	158	79	1	1	1.0,NA,0.0	NA,NA,1.0	-0.5
2570	GB55761	NA	Group3.8	-	1176638	1176805	1175246	1175291	1186518	1186582	2570	0,0,1	1,0,0	1,0,0	0,0,0	158	79	1	1	0.0,NA,1.0	1.0,NA,NA	-0.5
3071	GB50942	NA	Group10.26	-	1668441	1668605	1667902	1668066	1669028	1669192	3071	0,1,0	6,0,0	0,1,3	0,0,0	158	79	1	1	0.0,1.0,NA	NA,1.0,1.0	-0.5
3649	GB40230	NA	Group12.5	+	418918	418993	416634	416706	427198	427378	3649	0,0,1	2,0,0	1,2,4	0,0,0	153	79	1	1	0.0,NA,1.0	1.0,1.0,1.0	-0.5
4397	GB55556	NA	Group2.19	+	784313	784445	783968	784072	786843	789250	4397	0,2,2	2,1,0	2,3,0	0,0,0	158	79	1	1	0.0,0.5,1.0	1.0,1.0,NA	-0.5
4581	GB47952	NA	Group7.19	-	179349	179449	179151	179256	179809	180119	4581	0,2,0	0,1,0	0,4,0	0,0,0	158	79	1	1	NA,0.5,NA	NA,1.0,NA	-0.5
4732	GB52583	NA	Group8.3	-	322168	322545	321737	322057	323170	323290	4732	0,0,0	0,1,0	0,0,2	0,0,1	158	79	1	1	NA,0.0,NA	NA,NA,0.5	-0.5
4808	GB46564	NA	Group4.12	-	52561	52657	16562	16641	55432	55538	4808	1,0,0	0,2,0	0,1,1	0,0,0	158	79	1	1	1.0,0.0,NA	NA,1.0,1.0	-0.5
5065	GB53574	NA	Group6.32	+	836784	836912	829155	829322	840960	841431	5065	4,0,2	0,1,1	3,0,2	0,0,0	158	79	1	1	1.0,0.0,0.5	1.0,NA,1.0	-0.5
5283	GB49957	NA	Group15.19	-	3447133	3447333	3438210	3438320	3451892	3451966	5283	0,1,0	0,0,2	0,0,1	0,0,0	158	79	1	1	NA,1.0,0.0	NA,NA,1.0	-0.5
423	GB44158	NA	Group4.13	+	648575	648863	647473	647786	649081	649375	423	0,0,1	0,0,4	1,0,4	2,0,0	158	79	1	1	NA,NA,0.111	0.2,NA,1.0	-0.489
2037	GB55396	NA	Group2.19	-	2023410	2023719	2021931	2022186	2024681	2024783	2037	6,2,42	50,27,42	19,22,25	2,7,20	158	79	6.14303e-06	0.000895193	0.057,0.036,0.333	0.826,0.611,0.385	-0.465
553	GB45812	NA	Group1.21	-	603003	603114	601867	602046	603356	604015	553	2,2,4	1,2,4	1,2,3	0,1,0	158	79	4.28632e-05	0.00384384	0.5,0.333,0.333	1.0,0.5,1.0	-0.445
5906	GB44770	NA	Group1.22	+	99988	100084	95942	96060	101157	101274	5906	2,1,4	2,1,0	7,4,3	0,0,0	158	79	0.276401	1	0.333,0.333,1.0	1.0,1.0,1.0	-0.445
2843	GB42786	NA	Group9.10	+	939242	939274	938578	938843	939744	939976	2843	4,3,5	5,3,7	9,9,5	3,2,0	110	79	0.00086906	0.0393924	0.365,0.418,0.339	0.683,0.764,1.0	-0.442
3783	GB48190	NA	GroupUn180	+	5115	5282	4916	5051	5607	5765	3783	0,0,21	0,2,0	9,5,9	0,0,1	158	79	1	1	NA,0.0,1.0	1.0,1.0,0.818	-0.439
812	GB41629	NA	Group14.15	-	729831	729897	728406	728583	730554	730572	812	0,1,0	1,8,1	1,1,0	1,0,1	144	79	1	1	0.0,0.064,0.0	0.354,1.0,0.0	-0.43
4794	GB56009	NA	Group3.1	+	64622	64742	63798	64027	64810	70360	4794	0,7,9	2,2,3	13,9,16	0,2,2	158	79	0.0119151	0.225496	0.0,0.636,0.6	1.0,0.692,0.8	-0.419
1277	GB54602	NA	Group10.20	+	84856	84886	84379	84539	85330	85521	1277	0,0,7	0,5,1	16,7,15	1,1,4	108	79	1	1	NA,0.0,0.837	0.921,0.837,0.733	-0.412
4788	GB47966	NA	Group7.19	+	170003	170196	168348	168473	171301	171631	4788	5,4,9	7,2,0	0,5,7	0,0,0	158	79	1	1	0.263,0.5,1.0	NA,1.0,1.0	-0.412
557	GB44105	NA	Group4.13	-	30714	30887	28671	28693	31815	32334	557	0,1,2	3,3,11	1,2,3	2,0,5	158	79	0.0299515	0.410794	0.0,0.143,0.083	0.2,1.0,0.231	-0.402
1311	GB42054	NA	Group5.11	+	258754	258929	248046	248348	259453	259574	1311	3,0,1	0,0,2	8,3,5	0,0,0	158	79	1	1	1.0,NA,0.2	1.0,1.0,1.0	-0.4
4488	GB51110	NA	Group10.26	+	1732202	1732214	1731584	1731787	1732495	1732567	4488	3,6,14	3,5,9	3,4,9	0,0,3	90	79	0.00104189	0.0437984	0.467,0.513,0.577	1.0,1.0,0.725	-0.389
1412	GB50339	NA	Group1.3	-	293104	293261	292328	292602	295237	295362	1412	11,4,1	0,2,1	1,0,3	0,0,0	158	79	1	1	1.0,0.5,0.333	1.0,NA,1.0	-0.389
4439	GB42593	NA	Group9.10	-	3816149	3816246	3815882	3816038	3816537	3816672	4439	7,22,15	4,8,3	24,6,20	1,0,0	158	79	1.74665e-07	4.83442e-05	0.467,0.579,0.714	0.923,1.0,1.0	-0.388
2385	GB54998	NA	Group1.41	+	710715	711435	707421	707503	717787	717832	2385	2,1,11	1,1,2	3,5,5	0,1,0	158	79	0.0292371	0.407711	0.5,0.333,0.733	1.0,0.714,1.0	-0.383
2565	GB47938	NA	Group15.16	+	228178	228241	227829	227953	229325	229516	2565	5,8,8	5,1,2	3,3,12	0,0,0	141	79	5.05146e-07	0.000101534	0.359,0.818,0.691	1.0,1.0,1.0	-0.377
1102	GB44801	NA	Group1.22	+	561975	562024	561766	561789	562163	562295	1102	2,0,1	0,5,2	2,2,0	0,1,0	127	79	1	1	1.0,0.0,0.237	1.0,0.554,NA	-0.365
2395	GB49723	NA	Group1.5	-	11057	11087	9413	9536	12122	12152	2395	0,1,3	0,2,2	2,2,3	1,0,1	108	79	1	1	NA,0.268,0.523	0.594,1.0,0.687	-0.365
2853	GB54678	NA	Group15.10	+	117085	117248	116015	116252	119639	119797	2853	3,0,6	8,15,7	6,6,8	7,4,1	158	79	0.00313969	0.0918706	0.158,0.0,0.3	0.3,0.429,0.8	-0.357
4608	GB44089	NA	Group4.13	-	288573	288633	287517	287607	292450	292512	4608	1,3,13	9,3,16	4,2,15	4,0,11	138	79	0.133074	0.971527	0.06,0.364,0.317	0.364,1.0,0.438	-0.354
1483	GB55059	NA	Group11.11	+	148361	148541	144538	144742	168028	168185	1483	1,15,35	2,6,4	26,12,31	2,1,2	158	79	0.0195418	0.315656	0.2,0.556,0.814	0.867,0.857,0.886	-0.347
3356	GB53880	NA	GroupUn164	-	5851	5993	5013	5250	6658	6936	3356	3,5,9	4,4,1	11,11,7	0,2,1	158	79	0.00264338	0.0836337	0.273,0.385,0.818	1.0,0.733,0.778	-0.345
2016	GB46480	NA	Group1.23	+	158364	158468	158141	158289	158572	158768	2016	0,10,1	0,0,1	2,0,5	0,0,0	158	79	1	1	NA,1.0,0.333	1.0,NA,1.0	-0.334
2679	GB48132	NA	Group7.24	-	249198	249537	249014	249132	250521	250639	2679	0,2,4	0,2,0	0,6,10	0,0,0	158	79	1	1	NA,0.333,1.0	NA,1.0,1.0	-0.334
2789	GB49952	NA	Group15.19	-	3542104	3542315	3541502	3541730	3542389	3542400	2789	0,1,2	0,1,0	2,2,0	0,0,0	158	79	1	1	NA,0.333,1.0	1.0,1.0,NA	-0.334
4434	GB55491	NA	Group2.19	-	176233	176414	175462	175595	176666	176713	4434	0,1,1	0,1,0	4,0,0	0,0,0	158	79	1	1	NA,0.333,1.0	1.0,NA,NA	-0.334
4592	GB52397	NA	Group2.17	-	918917	919017	918142	918409	919127	919924	4592	1,0,0	1,0,0	0,2,1	1,0,0	158	79	1	1	0.333,NA,NA	0.0,1.0,1.0	-0.334
542	GB43181	NA	Group11.20	+	152814	152901	151143	151383	153221	153353	542	0,1,1	0,1,0	0,4,0	0,0,0	158	79	1	1	NA,0.333,1.0	NA,1.0,NA	-0.334
5772	GB47813	NA	GroupUn254	+	18147	18301	16287	16485	18629	18765	5772	0,2,3	0,2,0	0,2,0	0,0,0	158	79	1	1	NA,0.333,1.0	NA,1.0,NA	-0.334
1355	GB40719	NA	Group1.10	-	1273174	1273326	1272841	1273050	1273806	1274018	1355	1,5,0	0,0,1	0,1,0	0,0,0	158	79	1	1	1.0,1.0,0.0	NA,1.0,NA	-0.333
1460	GB51489	NA	Group3.7	-	338400	338673	335565	335807	341219	341336	1460	2,0,2	0,1,0	0,0,1	0,0,0	158	79	1	1	1.0,0.0,1.0	NA,NA,1.0	-0.333
2568	GB55761	NA	Group3.8	-	1185288	1185315	1176638	1176805	1186518	1186582	2568	1,1,0	0,0,1	0,2,1	0,0,0	105	79	1	1	1.0,1.0,0.0	NA,1.0,1.0	-0.333
2751	GB43089	NA	Group11.20	-	813517	813628	811594	812008	815738	815876	2751	4,1,0	0,0,1	1,1,0	0,0,0	158	79	1	1	1.0,1.0,0.0	1.0,1.0,NA	-0.333
2767	GB52144	NA	Group6.14	-	884047	884227	864333	864464	889583	889837	2767	2,0,2	0,4,0	0,0,2	0,0,0	158	79	1	1	1.0,0.0,1.0	NA,NA,1.0	-0.333
3522	GB55248	NA	Group11.6	+	1417613	1417651	1417489	1417492	1418082	1418160	3522	0,0,0	0,0,1	0,0,1	1,1,0	116	79	1	1	NA,NA,0.0	0.0,0.0,1.0	-0.333
3605	GB45091	NA	Group11.18	+	61039	61121	60178	60452	61228	61381	3605	0,8,4	2,0,0	2,0,3	0,0,0	158	79	1	1	0.0,1.0,1.0	1.0,NA,1.0	-0.333
414	GB44158	NA	Group4.13	+	656309	656600	647473	647786	656838	657126	414	0,0,0	0,2,9	0,1,0	1,0,4	158	79	1	1	NA,0.0,0.0	0.0,1.0,0.0	-0.333
4485	GB51729	NA	Group8.21	+	364357	364523	363668	364037	371678	371810	4485	0,1,8	2,0,0	1,4,1	0,0,0	158	79	0.218098	1	0.0,1.0,1.0	1.0,1.0,1.0	-0.333
5730	GB50091	NA	Group15.19	-	679812	680496	673923	678396	700424	700899	5730	2,0,0	2,0,0	0,1,1	0,0,1	158	79	1	1	0.333,NA,NA	NA,1.0,0.333	-0.333
3345	GB45442	NA	Group6.37	+	587530	587599	587312	587417	587661	587811	3345	0,1,0	0,1,1	2,0,2	0,1,1	147	79	1	1	NA,0.35,0.0	1.0,0.0,0.518	-0.331
1394	GB49535	NA	Group4.6	-	654808	654865	639852	639928	676783	676826	1394	11,9,15	1,4,6	18,12,19	0,0,0	135	79	7.44293e-08	3.09892e-05	0.866,0.568,0.594	1.0,1.0,1.0	-0.324
811	GB41629	NA	Group14.15	-	729831	729897	728406	728583	731231	731302	811	2,6,1	3,7,3	5,5,6	5,5,0	144	79	0.0999155	0.827283	0.268,0.32,0.155	0.354,0.354,1.0	-0.322
745	GB47039	NA	Group3.15	+	332157	332253	330132	330321	339445	342277	745	31,31,85	48,33,24	64,53,58	12,9,13	158	79	0.000252196	0.0152692	0.244,0.32,0.639	0.727,0.746,0.69	-0.32
4586	GB51077	NA	Group10.26	+	1153218	1153426	1153020	1153127	1153846	1153958	4586	0,11,38	1,2,0	33,34,23	1,2,2	158	79	0.557342	1	0.0,0.733,1.0	0.943,0.895,0.852	-0.319
4875	GB51214	NA	Group6.1	+	299204	299348	298382	298461	299831	300957	4875	2,0,6	1,1,1	4,19,14	1,1,4	158	79	0.413333	1	0.5,0.0,0.75	0.667,0.905,0.636	-0.319
1455	GB48789	NA	Group10.27	+	172232	172748	171586	172154	173768	174795	1455	8,11,22	3,9,3	20,13,23	3,0,1	158	79	0.00143489	0.0532736	0.571,0.379,0.786	0.769,1.0,0.92	-0.318
4432	GB52738	NA	Group14.14	-	124184	124380	123716	123818	124483	124618	4432	0,5,2	2,1,2	0,1,1	3,0,0	158	79	0.434086	1	0.0,0.714,0.333	0.0,1.0,1.0	-0.318
1333	GB51653	NA	Group8.21	-	824278	824449	821644	821824	825510	825681	1333	5,3,7	12,18,28	17,10,30	20,4,19	158	79	1.00043e-05	0.00124074	0.172,0.077,0.111	0.298,0.556,0.441	-0.312
4189	GB42031	NA	Group5.11	-	465824	465842	465380	465552	466050	466161	4189	5,10,38	31,27,10	26,26,36	10,11,13	96	79	0.011835	0.22471	0.117,0.234,0.758	0.681,0.66,0.695	-0.309
3100	GB53432	NA	Group9.12	+	1390551	1390598	1390041	1390044	1391344	1391626	3100	3,7,7	2,3,0	1,2,5	0,0,0	125	79	0.00397563	0.104924	0.487,0.596,1.0	1.0,1.0,1.0	-0.306
4232	GB49534	NA	Group4.6	-	762083	762104	760910	761068	762924	762948	4232	4,0,3	4,3,4	1,2,2	0,4,2	99	79	0.662896	1	0.444,0.0,0.374	1.0,0.285,0.444	-0.304
2585	GB47598	NA	Group16.5	-	59285	59403	58013	58091	59530	59711	2585	2,0,1	2,3,1	5,3,1	0,2,3	158	79	0.0171478	0.288637	0.333,0.0,0.333	1.0,0.429,0.143	-0.302
237	GB42147	NA	Group1.1	-	970032	970098	969539	969629	970512	970703	237	2,1,6	3,1,1	1,3,7	0,1,2	144	79	0.0766617	0.724248	0.268,0.354,0.767	1.0,0.622,0.658	-0.297
4431	GB52738	NA	Group14.14	-	123915	124107	123716	123818	124184	124380	4431	2,3,1	0,2,2	3,11,4	0,1,1	158	79	0.00602549	0.141899	1.0,0.429,0.2	1.0,0.846,0.667	-0.295
2587	GB42359	NA	Group6.36	-	95098	95201	94587	94716	95797	96006	2587	1,0,1	0,0,3	3,1,3	0,0,1	158	79	1	1	1.0,NA,0.143	1.0,1.0,0.6	-0.295
1500	GB52239	NA	Group11.4	+	50540	50702	50313	50416	52372	52605	1500	0,1,0	0,1,1	3,1,5	7,2,0	158	79	1	1	NA,0.333,0.0	0.176,0.2,1.0	-0.292
5669	GB44092	NA	Group4.13	-	117528	117639	115398	115666	118242	119269	5669	1,1,3	6,3,3	5,2,7	3,1,4	158	79	0.00774713	0.170408	0.077,0.143,0.333	0.455,0.5,0.467	-0.29
5767	GB54496	NA	Group8.7	-	1763913	1764657	1733325	1733565	1790690	1790793	5767	0,4,7	2,0,3	3,0,6	1,0,0	158	79	1	1	0.0,1.0,0.538	0.6,NA,1.0	-0.287
5053	GB50137	NA	Group15.19	+	305796	305926	305604	305704	306005	306118	5053	0,5,3	0,0,2	8,1,6	0,0,0	158	79	1	1	NA,1.0,0.429	1.0,1.0,1.0	-0.285
132	GB43870	NA	Group8.8	+	158935	159049	157661	157772	163581	163689	132	1,1,5	2,2,3	2,6,3	1,2,1	158	79	0.072659	0.703538	0.2,0.2,0.455	0.5,0.6,0.6	-0.282
2517	GB50593	NA	Group15.14	+	1210742	1210883	1210465	1210609	1211334	1211967	2517	1,7,4	1,1,5	7,5,9	2,0,3	158	79	0.15841	1	0.333,0.778,0.286	0.636,1.0,0.6	-0.28
3480	GB45988	NA	Group16.8	+	1184177	1184273	1181620	1181828	1213773	1213932	3480	18,12,41	17,27,24	60,36,38	14,11,18	158	79	0.000573874	0.0290879	0.346,0.182,0.461	0.682,0.621,0.514	-0.276
3089	GB40350	NA	Group8.6	-	1592650	1592686	1591868	1591976	1592788	1593059	3089	11,24,54	36,48,33	39,38,45	21,20,16	114	79	0.000900225	0.0403647	0.175,0.257,0.531	0.563,0.568,0.661	-0.276
205	GB55757	NA	Group3.8	-	1505231	1505528	1504261	1504379	1506187	1506408	205	9,18,15	1,7,7	7,14,16	0,0,3	158	79	0.00116601	0.0468736	0.818,0.563,0.517	1.0,1.0,0.727	-0.276
3628	GB50077	NA	Group15.19	-	958946	959142	958745	958867	959214	959458	3628	5,11,6	2,0,3	15,16,15	1,0,0	158	79	0.00315219	0.0918706	0.556,1.0,0.5	0.882,1.0,1.0	-0.275
1607	GB48256	NA	Group13.4	+	97308	97324	96848	97185	97606	97923	1607	2,4,3	0,8,4	8,7,9	2,1,1	94	79	0.0190925	0.31	1.0,0.296,0.387	0.771,0.855,0.883	-0.275
4966	GB53764	NA	Group7.10	-	711022	711064	710499	710837	711137	711160	4966	0,1,1	1,3,0	2,0,3	0,1,0	120	79	0.000161205	0.0111652	0.0,0.18,1.0	1.0,0.0,1.0	-0.273
4785	GB41727	NA	Group14.15	+	1084362	1084501	1082972	1083090	1087121	1087267	4785	0,2,15	0,1,1	8,5,16	0,0,1	158	79	1	1	NA,0.5,0.882	1.0,1.0,0.889	-0.272
2036	GB55396	NA	Group2.19	-	2024681	2024783	2021931	2022186	2027482	2027658	2036	117,77,175	130,63,187	33,46,95	8,14,45	158	79	1.19614e-06	0.000217885	0.31,0.379,0.319	0.673,0.622,0.514	-0.267
3906	GB50099	NA	Group15.19	-	366680	366779	364161	364257	367688	367775	3906	0,1,0	3,1,3	1,2,9	1,4,3	158	79	4.45856e-05	0.00393772	0.0,0.333,0.0	0.333,0.2,0.6	-0.267
2253	GB51012	NA	Group10.26	-	143354	143438	142952	143267	143640	143838	2253	4,3,1	0,0,2	0,2,2	0,0,0	158	79	1	1	1.0,1.0,0.2	NA,1.0,1.0	-0.267
4633	GB51447	NA	GroupUn3153	-	1945	2119	904	1537	2248	2392	4633	1,1,3	2,0,0	6,1,0	0,0,0	158	79	1	1	0.2,1.0,1.0	1.0,1.0,NA	-0.267
4568	GB41894	NA	Group8.9	+	1231637	1231691	1230560	1230706	1235548	1235774	4568	5,5,10	12,3,6	6,8,18	2,2,6	132	79	0.0147585	0.261481	0.2,0.499,0.499	0.642,0.705,0.642	-0.264
66	GB47041	NA	Group3.15	+	352996	353268	350916	351199	354539	354946	66	2,2,5	0,1,1	2,0,1	0,0,0	158	79	1	1	1.0,0.5,0.714	1.0,NA,1.0	-0.262
1171	GB40140	NA	Group13.7	+	1040714	1040837	1039743	1040175	1041436	1041484	1171	5,14,41	3,1,10	22,17,42	0,0,6	158	79	0.027273	0.39423	0.455,0.875,0.672	1.0,1.0,0.778	-0.259
163	GB55429	NA	Group2.19	-	1401986	1402049	1401167	1401242	1403362	1403524	163	36,23,48	23,19,8	54,26,56	0,9,8	141	79	0.00498148	0.123562	0.467,0.404,0.771	1.0,0.618,0.797	-0.258
4113	GB42220	NA	Group1.34	+	65526	65589	65015	65189	67348	67452	4113	2,8,35	7,8,12	14,12,29	5,5,7	141	79	0.0421655	0.503282	0.138,0.359,0.62	0.611,0.574,0.699	-0.256
4725	GB44157	NA	Group4.13	+	619553	619715	617098	617237	625889	626039	4725	4,6,1	2,0,1	8,2,16	1,0,2	158	79	0.544648	1	0.5,1.0,0.333	0.8,1.0,0.8	-0.256
4817	GB46564	NA	Group4.12	-	51364	51382	49020	49245	52561	52657	4817	0,0,6	0,0,4	3,4,3	1,0,1	96	79	1	1	NA,NA,0.552	0.712,1.0,0.712	-0.256
3577	GB55666	NA	Group2.19	+	3648272	3648296	3648081	3648197	3648422	3648711	3577	1,4,4	3,2,2	6,9,12	3,1,4	102	79	0.141904	0.997782	0.205,0.608,0.608	0.608,0.875,0.699	-0.254
4876	GB51214	NA	Group6.1	+	289516	289543	288051	288097	293769	293787	4876	0,2,3	2,0,0	0,7,8	0,1,0	105	79	1	1	0.0,1.0,1.0	NA,0.84,1.0	-0.253
1356	GB40719	NA	Group1.10	-	1271894	1271986	1271423	1271658	1272162	1272294	1356	0,0,3	0,1,0	1,2,0	0,1,0	158	79	1	1	NA,0.0,1.0	1.0,0.5,NA	-0.25
1940	GB40193	NA	Group12.5	-	613255	613362	612614	612956	613593	613846	1940	0,0,0	0,3,1	0,0,2	2,0,1	158	79	1	1	NA,0.0,0.0	0.0,NA,0.5	-0.25
2007	GB55648	NA	Group2.19	+	2942295	2942721	2937510	2937918	2949618	2949738	2007	1,0,4	0,0,2	1,1,2	0,0,0	158	79	1	1	1.0,NA,0.5	1.0,1.0,1.0	-0.25
373	GB40468	NA	Group8.6	+	272750	272975	272036	272445	273964	274030	373	0,1,2	0,0,1	2,1,2	0,0,0	158	79	1	1	NA,1.0,0.5	1.0,1.0,1.0	-0.25
4280	GB53756	NA	Group3.9	+	2292865	2293031	2292500	2292679	2293111	2293450	4280	8,0,4	0,0,2	5,0,3	0,0,0	158	79	1	1	1.0,NA,0.5	1.0,NA,1.0	-0.25
4612	GB45654	NA	Group5.20	-	428758	428898	428182	428343	430527	430563	4612	4,0,0	2,2,0	2,0,0	0,0,1	158	79	1	1	0.5,0.0,NA	1.0,NA,0.0	-0.25
5498	GB45853	NA	Group1.21	+	100337	100349	99581	99905	100766	101109	5498	2,1,2	9,8,6	1,1,1	1,2,1	90	79	0.534909	1	0.163,0.099,0.226	0.467,0.305,0.467	-0.25
4114	GB42220	NA	Group1.34	+	65526	65589	64457	64581	66497	66593	4114	1,9,45	6,4,16	23,18,41	4,8,11	141	79	0.0881406	0.782526	0.085,0.558,0.612	0.763,0.558,0.676	-0.247
4442	GB42593	NA	Group9.10	-	3819231	3819274	3818233	3818350	3819356	3819431	4442	6,3,7	2,7,7	5,1,6	6,0,2	121	79	0.416976	1	0.662,0.219,0.395	0.352,1.0,0.662	-0.246
436	GB49171	NA	Group3.14	+	112432	112453	111897	112176	113009	113167	436	12,31,23	15,17,20	17,23,32	8,7,5	99	79	0.00300314	0.0897709	0.39,0.593,0.479	0.629,0.724,0.836	-0.242
5644	GB55677	NA	Group14.2	-	63562	63583	59706	61608	66554	66581	5644	3,5,9	2,1,2	17,9,15	1,0,1	99	79	0.00886063	0.185786	0.545,0.8,0.782	0.931,1.0,0.923	-0.242
4269	GB48962	NA	Group1.15	-	1110097	1110156	1109900	1109999	1110678	1110864	4269	17,6,15	1,2,3	16,5,10	0,0,0	137	79	0.00103014	0.0437984	0.907,0.634,0.742	1.0,1.0,1.0	-0.239
4453	GB42508	NA	Group6.18	+	130996	131323	129971	130032	132519	133443	4453	2,0,1	6,5,3	1,0,0	0,2,1	158	79	0.72039	1	0.143,0.0,0.143	1.0,0.0,0.0	-0.238
3000	GB55635	NA	Group2.19	+	2405771	2405801	2404371	2404592	2413422	2413516	3000	89,50,107	702358128	91,107,71	85,81,103	108	79	2.71815e-06	0.000452688	0.085,0.093,0.379	0.439,0.491,0.335	-0.236
5120	GB45486	NA	Group1.35	-	679710	679734	666261	666538	687332	688241	5120	1,1,9	0,2,1	8,6,10	1,0,0	102	79	0.437675	1	1.0,0.279,0.875	0.861,1.0,1.0	-0.236
1358	GB54364	NA	Group16.2	+	198906	198923	198461	198777	198990	199122	1358	1,7,7	2,0,0	8,9,4	0,0,0	95	79	0.544588	1	0.294,1.0,1.0	1.0,1.0,1.0	-0.235
5781	GB47466	NA	Group1.29	+	392910	393024	391792	392113	396146	396246	5781	6,8,26	27,20,12	21,14,15	7,6,14	158	79	0.019854	0.319693	0.1,0.167,0.52	0.6,0.538,0.349	-0.233
1864	GB51995	NA	Group12.17	-	1487921	1487973	1487534	1487689	1488801	1489110	1864	0,0,0	0,1,2	3,1,0	4,1,1	130	79	1	1	NA,0.0,0.0	0.313,0.378,0.0	-0.23
5537	GB55650	NA	Group2.19	+	3348952	3348976	3348531	3348777	3349476	3349888	5537	1,5,4	2,0,6	13,7,19	2,3,3	102	79	0.219356	1	0.279,1.0,0.341	0.834,0.644,0.831	-0.23
2938	GB51222	NA	Group6.1	+	581478	581732	581127	581389	582235	582445	2938	2,4,9	1,7,17	4,3,2	5,0,2	158	79	0.295628	1	0.5,0.222,0.209	0.286,1.0,0.333	-0.229
4853	GB54272	NA	Group10.24	+	128439	128667	127566	127839	129323	129555	4853	11,18,19	13,3,2	21,5,21	3,0,3	158	79	0.0899002	0.786655	0.297,0.75,0.826	0.778,1.0,0.778	-0.228
2905	GB43282	NA	Group7.17	-	560934	561063	560216	560345	561501	561656	2905	43,93,123	83,86,173	94,63,142	39,38,73	158	79	1.02951e-07	3.41725e-05	0.206,0.351,0.262	0.547,0.453,0.493	-0.225
1815	GB40980	NA	Group7.20	-	18910	19103	17453	17549	23751	24254	1815	43,37,110	15,23,8	65,54,104	5,6,6	158	79	0.00304456	0.0905445	0.589,0.446,0.873	0.867,0.818,0.897	-0.225
236	GB42147	NA	Group1.1	-	970032	970098	968991	969224	970512	970703	236	0,0,4	1,0,2	0,3,3	2,0,2	144	79	1	1	0.0,NA,0.523	0.0,1.0,0.451	-0.222
2417	GB44948	NA	Group11.18	-	3618751	3618983	3616909	3617205	3619562	3619679	2417	1,1,7	0,1,0	0,0,4	0,0,0	158	79	1	1	1.0,0.333,1.0	NA,NA,1.0	-0.222
2588	GB42359	NA	Group6.36	-	96557	96727	95797	96006	97081	97244	2588	6,1,1	0,1,0	4,2,2	0,0,0	158	79	1	1	1.0,0.333,1.0	1.0,1.0,1.0	-0.222
2619	GB42940	NA	Group10.11	-	113457	113638	111896	112961	115600	115876	2619	2,1,3	0,1,0	1,2,2	0,0,0	158	79	1	1	1.0,0.333,1.0	1.0,1.0,1.0	-0.222
3941	GB44002	NA	Group4.13	-	2307525	2307744	2307240	2307413	2307850	2308232	3941	1,3,8	1,0,0	9,7,7	0,0,0	158	79	1	1	0.333,1.0,1.0	1.0,1.0,1.0	-0.222
5140	GB48923	NA	Group1.36	-	207105	207244	206531	206772	210687	210865	5140	2,5,1	0,0,1	1,4,3	0,0,0	158	79	1	1	1.0,1.0,0.333	1.0,1.0,1.0	-0.222
5288	GB49957	NA	Group15.19	-	3450359	3450516	3447133	3447333	3451892	3451966	5288	7,1,5	0,1,0	0,0,2	0,0,0	158	79	1	1	1.0,0.333,1.0	NA,NA,1.0	-0.222
5343	GB52405	NA	Group2.17	-	892265	892365	891815	891926	892438	893232	5343	2,3,1	0,0,1	0,2,0	0,0,0	158	79	1	1	1.0,1.0,0.333	NA,1.0,NA	-0.222
5713	GB50509	NA	Group15.14	-	1318240	1318693	1317665	1318171	1318768	1319680	5713	1,1,5	1,0,0	0,0,7	0,0,0	158	79	1	1	0.333,1.0,1.0	NA,NA,1.0	-0.222
4974	GB43448	NA	Group2.7	-	73551	73686	71713	71909	74542	74672	4974	63,48,93	20,23,20	76,78,102	5,15,7	158	79	0.000222536	0.013948	0.612,0.511,0.699	0.884,0.722,0.879	-0.221
2168	GB50679	NA	Group13.5	+	131982	132040	131422	131517	132214	132343	2168	2,1,3	3,12,4	3,5,5	2,6,3	136	79	0.020747	0.329433	0.279,0.046,0.303	0.466,0.326,0.492	-0.219
2386	GB54998	NA	Group1.41	+	717787	717832	707421	707503	719902	720101	2386	1,2,0	0,1,0	0,1,0	0,0,0	123	79	1	1	1.0,0.562,NA	NA,1.0,NA	-0.219
1860	GB48002	NA	Group13.6	-	199219	199228	198829	199141	199323	199512	1860	0,0,8	0,0,2	11,7,16	0,0,0	87	79	1	1	NA,NA,0.784	1.0,1.0,1.0	-0.216
239	GB47451	NA	Group1.29	+	189660	189984	189143	189435	190103	190743	239	6,16,13	2,1,1	8,8,10	0,0,0	158	79	0.130513	0.959341	0.6,0.889,0.867	1.0,1.0,1.0	-0.215
1645	GB46725	NA	Group5.9	-	224321	224386	222150	223212	226089	226539	1645	7,3,1	0,0,1	6,0,5	0,0,0	143	79	1	1	1.0,1.0,0.356	1.0,NA,1.0	-0.215
4532	GB42889	NA	Group9.10	+	3731347	3731396	3731205	3731264	3731464	3731651	4532	0,1,0	2,6,8	1,2,1	2,2,5	127	79	0.0997558	0.827136	0.0,0.094,0.0	0.237,0.383,0.111	-0.212
1334	GB51653	NA	Group8.21	-	819222	819321	817910	818028	821136	821552	1334	3,1,24	0,3,3	17,18,31	3,0,3	158	79	0.300272	1	1.0,0.143,0.8	0.739,1.0,0.838	-0.211
1235	GB45259	NA	Group11.18	+	4270044	4270332	4269123	4269594	4270841	4271264	1235	26,51,32	27,30,29	22,25,52	5,13,18	158	79	0.0071939	0.161282	0.325,0.459,0.356	0.688,0.49,0.591	-0.21
5928	GB47146	NA	Group9.3	+	36813	36912	31742	31971	38831	39170	5928	9,10,10	1,4,0	6,2,9	0,0,0	158	79	0.0092851	0.188316	0.818,0.556,1.0	1.0,1.0,1.0	-0.209
5646	GB55677	NA	Group14.2	-	66554	66581	63562	63583	68704	68894	5646	1,3,4	0,1,8	15,6,11	1,0,4	105	79	0.0967052	0.81194	1.0,0.693,0.273	0.919,1.0,0.674	-0.209
3772	GB47370	NA	Group1.29	-	1812719	1812959	1812087	1812281	1813789	1814029	3772	2,1,12	2,7,5	11,10,7	4,3,6	158	79	0.110804	0.881414	0.333,0.067,0.545	0.579,0.625,0.368	-0.209
1190	GB46287	NA	Group7.16	+	9593	9766	7743	7922	12449	12833	1190	17,13,24	2,2,3	21,26,24	0,0,0	158	79	9.12198e-05	0.00681692	0.81,0.765,0.8	1.0,1.0,1.0	-0.208
5818	GB42373	NA	Group6.36	+	175814	176041	175378	175532	176103	176218	5818	0,0,4	0,0,1	2,0,6	0,0,1	158	79	1	1	NA,NA,0.667	1.0,NA,0.75	-0.208
4002	GB43719	NA	Group14.10	-	85390	85461	58033	58223	96655	96742	4002	1,0,4	1,6,10	1,6,5	10,3,2	149	79	0.0512435	0.574187	0.346,0.0,0.175	0.05,0.515,0.57	-0.205
2581	GB43621	NA	Group14.9	+	1218836	1218925	1218263	1218407	1222244	1222460	2581	3,5,18	0,4,0	24,10,26	0,0,0	158	79	0.0874056	0.780225	1.0,0.385,1.0	1.0,1.0,1.0	-0.205
2900	GB45052	NA	Group11.18	-	1418505	1418565	1397734	1397839	1430019	1430036	2900	3,1,2	1,0,2	1,0,5	0,0,1	138	79	1	1	0.632,1.0,0.364	1.0,NA,0.741	-0.205
4398	GB55556	NA	Group2.19	+	784313	784445	783968	784072	785731	785843	4398	48,64,66	35,37,31	71,38,116	16,13,23	158	79	8.14547e-05	0.00633066	0.407,0.464,0.516	0.689,0.594,0.716	-0.204
2774	GB55598	NA	Group2.19	+	1691851	1692028	1688206	1688330	1692700	1692801	2774	0,0,3	3,2,9	4,1,8	4,8,7	158	79	0.00542306	0.130086	0.0,0.0,0.143	0.333,0.059,0.364	-0.204
806	GB47476	NA	Group1.29	+	570991	571382	570658	570883	571457	571637	806	5,17,10	5,6,3	16,13,20	3,6,1	158	79	0.126073	0.944579	0.333,0.586,0.625	0.727,0.52,0.909	-0.204
4937	GB53567	NA	Group6.32	+	372471	372552	371695	371716	372917	373028	4937	4,6,3	3,4,10	7,6,9	3,4,3	158	79	0.0527216	0.584238	0.4,0.429,0.13	0.538,0.429,0.6	-0.203
435	GB49171	NA	Group3.14	+	105850	105961	105595	105723	106797	106917	435	8,12,16	6,8,6	13,12,7	1,4,3	158	79	0.0935439	0.799513	0.4,0.429,0.571	0.867,0.6,0.538	-0.202
564	GB45774	NA	Group6.2	+	421822	422107	421226	421499	423185	423482	564	1,2,16	6,7,16	9,7,6	5,4,12	158	79	0.179303	1	0.077,0.125,0.333	0.474,0.467,0.2	-0.202
1628	GB45567	NA	GroupUn3	+	416635	416672	416029	416289	417048	417176	1628	4,12,13	2,0,2	7,7,5	0,0,0	115	79	0.137825	0.986954	0.579,1.0,0.817	1.0,1.0,1.0	-0.201
1541	GB41215	NA	Group3.16	-	548301	548437	547332	547508	548519	548693	1541	2,12,23	2,0,1	24,30,27	2,0,0	158	79	0.500047	1	0.333,1.0,0.92	0.857,1.0,1.0	-0.201
5269	GB53731	NA	Group3.9	+	1200154	1200406	1199985	1200064	1201526	1201748	5269	16,20,39	9,13,13	40,55,44	4,14,14	158	79	0.0286469	0.404317	0.471,0.435,0.6	0.833,0.663,0.611	-0.2
135	GB43870	NA	Group8.8	+	157065	157215	154815	154965	157661	157772	135	1,0,6	0,0,2	3,2,2	0,0,0	158	79	1	1	1.0,NA,0.6	1.0,1.0,1.0	-0.2
1543	GB46054	NA	Group6.15	+	188710	188910	187994	188330	189958	190091	1543	2,9,13	0,0,0	3,15,4	0,0,3	158	79	0.256308	1	1.0,1.0,1.0	1.0,1.0,0.4	0.2
5337	GB53973	NA	Group1.42	+	777947	778625	777354	777448	781330	781806	5337	2,2,1	0,0,0	3,0,2	1,0,0	158	79	1	1	1.0,1.0,1.0	0.6,NA,1.0	0.2
5755	GB54666	NA	Group15.10	-	46705	46840	44383	44515	48070	48218	5755	1,0,4	0,0,0	0,3,1	0,1,0	158	79	1	1	1.0,NA,1.0	NA,0.6,1.0	0.2
5817	GB44746	NA	Group1.22	-	168626	168772	168357	168561	168856	169000	5817	14,20,13	0,0,2	9,15,11	6,0,2	158	79	0.00134514	0.0515843	1.0,1.0,0.765	0.429,1.0,0.733	0.201
5190	GB45271	NA	Group11.18	+	4385475	4385517	4384837	4385021	4386019	4386294	5190	0,0,2	0,0,0	1,1,2	1,0,0	120	79	1	1	NA,NA,1.0	0.397,1.0,1.0	0.201
1657	GB49945	NA	Group15.19	-	3761505	3761694	3760938	3761019	3761996	3762332	1657	58,46,39	5,3,10	49,32,17	14,12,6	158	79	0.00618597	0.1432	0.853,0.885,0.661	0.636,0.571,0.586	0.202
1939	GB54665	NA	Group15.10	-	69180	69357	68037	68187	70095	70304	1939	1,1,0	0,4,2	0,1,0	1,1,0	158	79	1	1	1.0,0.111,0.0	0.0,0.333,NA	0.204
618	GB50734	NA	Group2.11	-	1343963	1344050	1341374	1341534	1347565	1347663	618	6,1,3	4,8,7	0,0,1	2,1,10	158	79	0.000181879	0.011912	0.429,0.059,0.176	0.0,0.0,0.048	0.205
2778	GB53012	NA	Group4.16	+	370413	370667	367709	367803	374005	381727	2778	76,14,23	0,0,0	20,11,19	1,3,2	158	79	0.00141718	0.0532736	1.0,1.0,1.0	0.909,0.647,0.826	0.206
5005	GB46705	NA	Group5.9	-	893312	893471	890740	890863	894799	894909	5005	2,0,7	0,0,1	4,1,5	0,1,1	158	79	1	1	1.0,NA,0.778	1.0,0.333,0.714	0.207
1193	GB51306	NA	Group16.4	-	1678	1762	1351	1435	1842	1926	1193	15,1,4	8,0,0	3,4,12	3,1,1	158	79	0.669122	1	0.484,1.0,1.0	0.333,0.667,0.857	0.209
3838	GB45176	NA	Group11.18	+	2884603	2884770	2884282	2884525	2885214	2885475	3838	9,7,5	0,0,6	1,4,0	0,1,2	158	79	0.373082	1	1.0,1.0,0.294	1.0,0.667,0.0	0.209
3856	GB47808	NA	Group13.10	+	1118053	1118127	1116543	1116744	1119701	1119809	3856	12,37,47	0,0,1	33,32,24	8,2,4	152	79	1.62908e-06	0.000287754	1.0,1.0,0.961	0.682,0.893,0.757	0.21
4718	GB44157	NA	Group4.13	+	620023	620197	619553	619715	625889	626039	4718	7,13,11	2,6,1	10,2,17	6,1,12	158	79	0.0730165	0.705826	0.636,0.52,0.846	0.455,0.5,0.415	0.211
563	GB45774	NA	Group6.2	+	388713	388782	382872	383037	399090	399237	563	3,17,11	0,4,15	33,11,23	14,13,14	147	79	0.437384	1	1.0,0.695,0.283	0.559,0.313,0.469	0.212
5636	GB43314	NA	Group7.17	+	718998	719080	718088	718236	720462	720637	5636	34,65,114	4,9,20	50,96,78	21,33,31	158	79	7.28557e-05	0.00581747	0.81,0.783,0.74	0.543,0.593,0.557	0.213
1439	GB47918	NA	Group10.5	+	133653	133680	131013	131055	136059	136197	1439	4,1,2	4,0,6	1,0,5	3,1,1	105	79	0.753604	1	0.429,1.0,0.201	0.201,0.0,0.79	0.213
5946	GB40089	NA	Group13.7	-	702189	702228	698008	698275	703180	703550	5946	8,9,5	20,5,10	6,0,3	20,9,8	117	79	0.0284845	0.403	0.213,0.549,0.252	0.168,0.0,0.202	0.215
5055	GB55264	NA	Group1.27	-	366775	367014	366084	366258	367091	367382	5055	3,10,9	0,2,3	0,0,5	0,0,2	158	79	1	1	1.0,0.714,0.6	NA,NA,0.556	0.215
2238	GB52654	NA	GroupUn134	+	24095	24253	23049	23239	25024	25306	2238	5,5,3	0,1,2	1,13,3	2,1,2	158	79	0.148796	1	1.0,0.714,0.429	0.2,0.867,0.429	0.216
5582	GB55328	NA	Group1.32	-	21708	21826	20936	21054	23733	23867	5582	178,130,90	14,14,54	110,90,49	39,39,43	158	79	0.0111062	0.215076	0.864,0.823,0.455	0.585,0.536,0.363	0.219
4882	GB41196	NA	Group15.3	+	92276	93032	91471	91596	94430	94566	4882	10,22,31	2,19,11	14,12,15	15,17,10	158	79	0.0559028	0.602332	0.714,0.367,0.585	0.318,0.261,0.429	0.219
5125	GB46732	NA	Group5.9	-	162201	162780	157486	157631	165067	165389	5125	9,12,9	5,9,11	7,1,9	9,8,23	158	79	0.0123461	0.227739	0.474,0.4,0.29	0.28,0.059,0.164	0.22
2741	GB44091	NA	Group4.13	-	212005	212125	208965	211112	212581	212644	2741	47,25,20	14,3,14	29,10,27	20,7,25	158	79	0.0238597	0.363129	0.627,0.806,0.417	0.42,0.417,0.351	0.221
1882	GB50397	NA	Group4.9	-	1911109	1911292	1909578	1909830	1912805	1912922	1882	4,2,0	4,2,2	0,0,0	2,1,5	158	79	0.00229162	0.075044	0.333,0.333,0.0	0.0,0.0,0.0	0.222
3187	GB44138	NA	Group4.13	+	496324	496526	495829	495939	496675	496888	3187	61,36,46	14,23,63	23,43,22	45,41,51	158	79	0.0123444	0.227739	0.685,0.439,0.267	0.204,0.344,0.177	0.222
5157	GB44483	NA	Group5.14	-	1641526	1641656	1639810	1639967	1642205	1642386	5157	5,4,5	0,1,0	0,5,2	3,0,0	158	79	0.0586503	0.617099	1.0,0.667,1.0	0.0,1.0,1.0	0.222
3306	GB44159	NA	Group4.13	+	658990	659278	658425	658632	661214	661334	3306	4,0,0	1,3,3	0,0,0	5,4,8	158	79	0.142603	0.998671	0.667,0.0,0.0	0.0,0.0,0.0	0.222
1635	GB50537	NA	Group15.14	-	381852	382070	381667	381800	382470	382641	1635	4,4,4	0,0,1	0,4,2	1,0,0	158	79	1	1	1.0,1.0,0.667	0.0,1.0,1.0	0.222
1732	GB54845	NA	Group1.8	-	14922	15053	14191	14340	15273	15364	1732	0,3,5	0,0,2	0,1,4	2,0,1	158	79	1	1	NA,1.0,0.556	0.0,1.0,0.667	0.222
1811	GB52398	NA	Group2.17	-	915899	915999	915197	915464	916109	916906	1811	1,0,1	0,0,0	5,1,3	0,1,0	158	79	1	1	1.0,NA,1.0	1.0,0.333,1.0	0.222
2104	GB46687	NA	Group5.9	-	1295334	1295555	1290905	1291067	1314063	1314145	2104	5,8,10	0,0,0	4,1,4	0,1,0	158	79	1	1	1.0,1.0,1.0	1.0,0.333,1.0	0.222
3016	GB53368	NA	Group9.12	-	379815	379897	379483	379572	379984	380178	3016	2,7,11	0,0,0	2,4,1	0,0,1	158	79	1	1	1.0,1.0,1.0	1.0,1.0,0.333	0.222
335	GB40665	NA	Group12.13	+	257229	257320	256588	256850	257808	257942	335	11,4,5	0,0,0	2,11,10	2,0,0	158	79	0.569338	1	1.0,1.0,1.0	0.333,1.0,1.0	0.222
3408	GB46493	NA	Group1.23	+	323717	323804	322417	322534	323878	324197	3408	4,2,1	0,0,0	3,3,1	0,0,1	158	79	1	1	1.0,1.0,1.0	1.0,1.0,0.333	0.222
3501	GB50222	NA	Group15.19	+	2125004	2125400	2120779	2120988	2125758	2125873	3501	1,3,4	0,0,0	7,1,6	0,1,0	158	79	1	1	1.0,1.0,1.0	1.0,0.333,1.0	0.222
3555	GB50430	NA	Group4.9	-	260844	261000	256930	258908	261731	262424	3555	4,7,11	0,0,0	5,5,3	0,0,3	158	79	0.197142	1	1.0,1.0,1.0	1.0,1.0,0.333	0.222
4288	GB42469	NA	Group7.21	+	1082807	1083293	1079986	1080346	1084874	1084984	4288	0,1,6	0,0,0	2,3,3	2,0,0	158	79	1	1	NA,1.0,1.0	0.333,1.0,1.0	0.222
4332	GB48728	NA	GroupUn241	+	3644	3785	2854	3016	4874	5020	4332	2,4,10	0,0,0	4,1,11	0,1,0	158	79	1	1	1.0,1.0,1.0	1.0,0.333,1.0	0.222
5291	GB41325	NA	Group5.18	+	27828	28010	27681	27766	28091	31156	5291	0,3,2	0,0,0	1,1,3	1,0,0	158	79	1	1	NA,1.0,1.0	0.333,1.0,1.0	0.222
5394	GB45464	NA	Group6.37	+	1005056	1005197	1004838	1004987	1005269	1006808	5394	2,9,20	0,0,1	6,7,16	6,0,1	158	79	0.00250527	0.0806807	1.0,1.0,0.909	0.333,1.0,0.889	0.229
2361	GB49076	NA	Group3.4	-	506405	507080	503686	503839	508156	508376	2361	223,112,41	9,8,18	20,15,38	14,4,14	158	79	0.00273509	0.0857141	0.925,0.875,0.532	0.417,0.652,0.576	0.229
1936	GB54665	NA	Group15.10	-	68758	68864	68037	68187	68928	69108	1936	3,5,5	0,0,0	6,5,5	2,0,1	158	79	0.668117	1	1.0,1.0,1.0	0.6,1.0,0.714	0.229
5742	GB42559	NA	Group7.9	+	367548	367614	365499	365627	370017	370223	5742	185,114,56	12,20,54	51,52,64	41,50,28	144	79	0.0157076	0.270886	0.894,0.758,0.363	0.406,0.363,0.556	0.23
1203	GB51306	NA	Group16.4	-	1515	1599	1351	1435	1842	1926	1203	20,7,4	8,0,0	4,3,13	3,1,1	158	79	0.528745	1	0.556,1.0,1.0	0.4,0.6,0.867	0.23
585	GB42728	NA	Group9.10	-	686102	686135	679290	679446	689929	690076	585	12,5,10	3,0,6	5,3,9	6,4,1	111	79	0.241499	1	0.74,1.0,0.543	0.372,0.348,0.865	0.233
2999	GB55635	NA	Group2.19	+	2405771	2405801	2404371	2404592	2416872	2416994	2999	15,8,9	8,6,4	2,4,9	7,7,6	108	79	0.0522173	0.581978	0.578,0.494,0.622	0.173,0.295,0.523	0.234
4959	GB46657	NA	Group11.1	+	587611	587798	586807	587170	587895	588038	4959	25,46,45	0,6,14	42,40,48	22,18,11	158	79	0.0149737	0.26369	1.0,0.793,0.616	0.488,0.526,0.686	0.236
1180	GB44359	NA	Group7.22	+	653259	653324	652853	653093	653592	653619	1180	21,30,26	2,1,8	14,11,28	7,13,2	143	79	0.061717	0.628495	0.853,0.943,0.642	0.525,0.319,0.886	0.236
4235	GB44263	NA	Group7.6	+	236851	236890	235216	235284	237643	237697	4235	15,15,10	4,6,18	6,3,19	10,17,12	117	79	0.083989	0.768558	0.717,0.628,0.273	0.288,0.106,0.517	0.236
821	GB52244	NA	GroupUn104	-	78555	79142	78159	78491	79578	79707	821	2,9,20	0,13,20	14,20,13	20,23,14	158	79	0.606208	1	1.0,0.257,0.333	0.259,0.303,0.317	0.237
2360	GB49076	NA	Group3.4	-	506405	507080	500503	500709	508156	508376	2360	231,117,58	11,15,21	28,29,61	17,11,25	158	79	0.000396941	0.0214238	0.913,0.796,0.58	0.452,0.569,0.55	0.239
4877	GB51214	NA	Group6.1	+	293769	293787	288051	288097	296786	296817	4877	3,1,0	0,0,0	1,6,7	1,1,0	96	79	1	1	1.0,1.0,NA	0.451,0.832,1.0	0.239
2052	GB47955	NA	Group7.19	-	135540	135547	135293	135406	136040	136153	2052	25,19,3	1,8,14	5,7,3	9,10,5	85	79	0.0697685	0.689289	0.959,0.688,0.166	0.341,0.394,0.358	0.24
3181	GB51938	NA	Group1.31	-	219828	219979	219274	219404	220241	220387	3181	8,11,27	0,0,3	20,8,13	9,1,2	158	79	0.00155106	0.0568623	1.0,1.0,0.818	0.526,0.8,0.765	0.242
107	GB49273	NA	Group1.40	+	341884	342022	341037	341176	343456	343594	107	11,15,9	2,9,29	8,1,19	15,7,21	158	79	0.200615	1	0.733,0.455,0.134	0.211,0.067,0.311	0.244
3336	GB51037	NA	Group10.26	+	181619	181711	181089	181546	182726	182961	3336	53,92,46	22,49,132	43,48,50	136151125	158	79	0.000706252	0.0337438	0.546,0.484,0.148	0.137,0.137,0.167	0.246
1406	GB44262	NA	Group7.6	+	212380	212434	211673	212116	212552	215344	1406	16,25,20	0,5,5	25,23,14	8,8,11	132	79	0.0177693	0.296011	1.0,0.75,0.705	0.652,0.632,0.432	0.246
1209	GB52640	NA	Group10.25	+	54202	54229	53044	54055	54295	54697	1209	4,15,24	1,9,33	13,26,17	34,38,23	105	79	0.0868111	0.777419	0.751,0.556,0.354	0.223,0.34,0.357	0.247
178	GB53919	NA	Group1.42	-	709882	710040	709385	709574	710120	710382	178	0,1,2	0,0,1	0,1,0	1,0,0	158	79	1	1	NA,1.0,0.5	0.0,1.0,NA	0.25
240	GB49795	NA	Group2.18	+	467442	467531	466247	466407	467898	468078	240	0,2,0	0,0,0	2,0,1	1,0,0	158	79	1	1	NA,1.0,NA	0.5,NA,1.0	0.25
3469	GB52521	NA	Group10.21	-	37973	38190	2273	2527	44379	44435	3469	0,2,0	0,1,1	0,0,0	0,1,1	158	79	1	1	NA,0.5,0.0	NA,0.0,0.0	0.25
5958	GB42975	NA	Group6.28	+	417263	417467	388978	389213	418076	418244	5958	1,0,8	0,0,0	7,0,4	0,0,2	158	79	1	1	1.0,NA,1.0	1.0,NA,0.5	0.25
5962	GB48030	NA	Group1.4	+	214612	214782	213711	214164	215002	215172	5962	0,1,1	0,1,0	0,2,1	0,1,1	158	79	1	1	NA,0.333,1.0	NA,0.5,0.333	0.25
627	GB56013	NA	Group3.1	+	242768	242999	240673	241342	245296	245638	627	1,4,1	0,0,0	2,2,0	0,1,0	158	79	1	1	1.0,1.0,1.0	1.0,0.5,NA	0.25
3231	GB47022	NA	Group3.15	-	469257	469442	466076	466187	469735	470049	3231	3,5,7	2,2,5	1,4,3	3,3,14	158	79	0.0163343	0.279302	0.429,0.556,0.412	0.143,0.4,0.097	0.252
3395	GB46325	NA	Group6.26	-	297316	297650	296793	296934	297941	300635	3395	17,14,32	0,2,3	19,11,24	8,3,6	158	79	0.00200873	0.0688758	1.0,0.778,0.842	0.543,0.647,0.667	0.254
2773	GB55598	NA	Group2.19	+	1688931	1689042	1688206	1688330	1691851	1692028	2773	6,3,33	0,0,3	17,10,21	4,1,8	158	79	0.00211777	0.0717701	1.0,1.0,0.846	0.68,0.833,0.568	0.255
4719	GB44157	NA	Group4.13	+	620023	620197	617098	617237	620485	620647	4719	3,1,4	4,0,7	2,2,5	4,6,4	158	79	0.938869	1	0.273,1.0,0.222	0.2,0.143,0.385	0.256
5132	GB55359	NA	Group2.19	-	3474484	3474705	3473699	3473839	3474794	3475086	5132	1,6,12	0,0,0	8,5,6	1,0,4	158	79	0.00514876	0.125602	1.0,1.0,1.0	0.8,1.0,0.429	0.257
3849	GB47808	NA	Group13.10	+	1117451	1117547	1116543	1116744	1119701	1119809	3849	20,23,24	0,0,1	25,16,22	8,2,4	158	79	7.62761e-07	0.000143424	1.0,1.0,0.923	0.61,0.8,0.733	0.26
3205	GB51854	NA	Group1.14	+	145893	145914	141064	141271	151159	151404	3205	0,0,4	0,0,1	0,0,2	2,0,0	99	79	1	1	NA,NA,0.761	0.0,NA,1.0	0.261
5158	GB41893	NA	Group8.9	+	1201754	1201781	1199943	1200314	1202106	1202278	5158	9,13,21	1,0,0	6,8,18	3,4,2	105	79	1.81399e-05	0.00199504	0.871,1.0,1.0	0.601,0.601,0.871	0.266
130	GB43870	NA	Group8.8	+	157661	157772	147651	147759	163581	163689	130	2,2,4	0,0,0	1,2,1	2,0,0	158	79	0.436879	1	1.0,1.0,1.0	0.2,1.0,1.0	0.267
3862	GB49879	NA	Group13.12	-	167524	167734	166092	166263	170780	171068	3862	0,3,1	0,0,0	1,2,2	0,0,4	158	79	1	1	NA,1.0,1.0	1.0,1.0,0.2	0.267
5015	GB45650	NA	Group5.20	-	462519	462637	461809	462040	462731	462846	5015	2,10,2	0,0,0	1,4,1	2,0,0	158	79	0.436882	1	1.0,1.0,1.0	0.2,1.0,1.0	0.267
5016	GB45650	NA	Group5.20	-	462124	462346	461809	462040	462519	462637	5016	0,1,4	0,2,0	2,0,0	0,3,1	158	79	1	1	NA,0.2,1.0	1.0,0.0,0.0	0.267
2899	GB45052	NA	Group11.18	-	1418505	1418565	1408654	1408871	1430019	1430036	2899	25,8,21	1,2,0	13,9,21	6,4,5	138	79	0.000137742	0.00979146	0.935,0.696,1.0	0.554,0.563,0.706	0.269
3133	GB46173	NA	Group15.5	-	409751	409897	409627	409686	410287	410501	3133	7,18,38	1,5,6	15,19,14	10,12,7	158	79	0.00217211	0.0727658	0.778,0.643,0.76	0.429,0.442,0.5	0.27
1850	GB47546	NA	Group16.5	-	803368	803452	802720	802798	803531	803615	1850	98,159,20	0,1,3	30,0,34	1,1,0	158	79	0.7274	1	1.0,0.988,0.769	0.938,0.0,1.0	0.273
3900	GB50099	NA	Group15.19	-	368029	368119	367688	367775	370843	371032	3900	24,9,4	4,1,0	1,4,12	2,0,5	158	79	0.195249	1	0.75,0.818,1.0	0.2,1.0,0.545	0.274
2932	GB44122	NA	Group4.13	+	330437	330666	330095	330254	330908	331069	2932	3,0,2	0,0,0	4,3,2	1,0,1	158	79	1	1	1.0,NA,1.0	0.667,1.0,0.5	0.278
3134	GB46173	NA	Group15.5	-	409971	410123	409627	409686	410287	410501	3134	43,83,54	1,5,6	28,27,34	10,12,7	158	79	1.61918e-05	0.00189136	0.956,0.892,0.818	0.583,0.529,0.708	0.282
5645	GB55677	NA	Group14.2	-	63562	63583	59706	61608	68704	68894	5645	1,1,8	6,0,2	2,2,4	5,2,6	99	79	0.314165	1	0.117,1.0,0.761	0.242,0.444,0.347	0.282
3314	GB46425	NA	Group1.23	-	600857	601000	599424	599564	606844	607023	3314	0,2,3	2,0,1	2,0,0	1,0,1	158	79	1	1	0.0,1.0,0.6	0.5,NA,0.0	0.283
5647	GB55677	NA	Group14.2	-	66554	66581	59706	61608	68704	68894	5647	1,2,3	6,0,2	3,1,2	5,2,6	105	79	0.34035	1	0.111,1.0,0.53	0.311,0.273,0.201	0.285
920	GB40973	NA	Group7.20	-	206126	206142	198821	203643	207199	207274	920	5,2,3	0,0,0	3,5,2	0,2,2	94	79	0.0493325	0.563842	1.0,1.0,1.0	1.0,0.678,0.457	0.288
4107	GB42220	NA	Group1.34	+	65015	65189	64457	64581	65526	65589	4107	3,7,14	1,5,38	6,2,10	21,17,41	158	79	0.0207513	0.329433	0.6,0.412,0.156	0.125,0.056,0.109	0.293
3550	GB47452	NA	Group1.29	+	199152	199188	198579	198953	199775	199847	3550	45,53,34	2,13,29	19,16,26	17,32,15	114	79	0.00470551	0.118226	0.94,0.739,0.448	0.436,0.257,0.546	0.296
3274	GB53118	NA	Group4.5	-	21845	22049	16271	16376	25139	25343	3274	8,9,5	1,7,31	6,2,10	18,22,22	158	79	0.0701408	0.690626	0.8,0.391,0.075	0.143,0.043,0.185	0.298
1349	GB42032	NA	Group5.11	-	442694	443629	441422	442585	450585	450743	1349	9,12,10	0,2,3	3,12,11	5,4,3	158	79	0.0401784	0.488855	1.0,0.75,0.625	0.231,0.6,0.647	0.299
113	GB41195	NA	Group15.3	+	81933	82095	81208	81482	82160	82288	113	7,1,16	0,0,0	3,4,5	1,2,0	158	79	0.543828	1	1.0,1.0,1.0	0.6,0.5,1.0	0.3
3272	GB53118	NA	Group4.5	-	25139	25343	21845	22049	26429	26531	3272	56,28,39	4,2,3	20,9,34	8,4,10	158	79	5.80262e-05	0.00490195	0.875,0.875,0.867	0.556,0.529,0.63	0.301
140	GB43870	NA	Group8.8	+	165157	165379	163999	164137	166433	166541	140	1,3,1	0,1,11	1,3,9	9,6,5	158	79	0.698904	1	1.0,0.6,0.043	0.053,0.2,0.474	0.305
2562	GB49767	NA	Group2.18	-	523802	524084	519894	520242	525595	525757	2562	1,1,0	1,0,2	2,0,2	2,2,11	158	79	0.50422	1	0.333,1.0,0.0	0.333,0.0,0.083	0.306
3881	GB47351	NA	Group10.28	+	177363	177393	175586	175776	189267	189384	3881	1,5,6	2,1,3	2,2,4	5,4,10	108	79	0.0242092	0.367487	0.268,0.785,0.594	0.226,0.268,0.226	0.309
4722	GB44157	NA	Group4.13	+	619003	619165	617098	617237	619553	619715	4722	0,1,4	2,0,0	0,3,7	2,1,4	158	79	0.0331711	0.43353	0.0,1.0,1.0	0.0,0.6,0.467	0.311
767	GB47551	NA	Group16.5	-	691487	694003	689209	689773	696247	696373	767	6,2,6	2,3,15	1,0,1	8,3,27	158	79	7.55527e-06	0.00102418	0.6,0.25,0.167	0.059,0.0,0.018	0.313
1380	GB52998	NA	Group4.16	-	525549	525715	525161	525450	525782	526009	1380	3,13,5	0,0,0	3,7,1	4,1,0	158	79	0.00322281	0.0928144	1.0,1.0,1.0	0.273,0.778,1.0	0.316
3310	GB44159	NA	Group4.13	+	664728	664911	664397	664564	664950	665151	3310	7,5,18	0,0,0	23,12,18	5,4,3	158	79	1.82462e-07	4.83442e-05	1.0,1.0,1.0	0.697,0.6,0.75	0.318
3250	GB42661	NA	Group9.10	-	2003622	2004022	2002998	2003288	2004213	2004401	3250	1,2,0	1,0,2	0,2,0	5,3,0	158	79	1	1	0.333,1.0,0.0	0.0,0.25,NA	0.319
5816	GB45970	NA	Group16.8	+	319163	319175	315690	315882	320744	320935	5816	0,0,2	0,1,1	0,0,0	0,0,1	90	79	1	1	NA,0.0,0.637	NA,NA,0.0	0.319
2908	GB43282	NA	Group7.17	-	557447	557555	556458	556566	558991	559145	2908	118131197	24,82,137	42,51,100	101107175	158	79	1.04391e-07	3.41725e-05	0.711,0.444,0.418	0.172,0.192,0.222	0.329
1885	GB50397	NA	Group4.9	-	1909578	1909830	1901026	1906742	1911109	1911292	1885	2,12,8	2,2,0	3,3,4	3,2,4	158	79	0.0163393	0.279302	0.333,0.75,1.0	0.333,0.429,0.333	0.329
3911	GB53593	NA	Group10.10	+	36351	36409	35969	36282	38419	38612	3911	41,18,6	1,3,4	0,3,14	6,1,6	136	79	0.00910277	0.186408	0.96,0.777,0.466	0.0,0.635,0.575	0.331
5932	GB45213	NA	Group11.18	+	3692988	3693164	3692615	3692838	3693359	3693455	5932	2,6,7	0,0,0	2,3,6	1,0,3	158	79	0.0319581	0.424718	1.0,1.0,1.0	0.5,1.0,0.5	0.333
2422	GB43693	NA	GroupUn18	+	100482	100663	99443	99555	103086	103346	2422	11,3,5	0,0,0	5,0,2	0,3,0	158	79	0.0511182	0.574187	1.0,1.0,1.0	1.0,0.0,1.0	0.333
1242	GB49268	NA	Group1.40	-	61527	61827	58428	58536	63776	63988	1242	12,7,14	0,0,0	3,0,3	0,1,0	158	79	1	1	1.0,1.0,1.0	1.0,0.0,1.0	0.333
2555	GB55483	NA	Group2.19	-	360174	360330	359245	359431	360463	360505	2555	0,0,4	0,0,0	1,3,0	0,0,3	158	79	1	1	NA,NA,1.0	1.0,1.0,0.0	0.333
2591	GB42359	NA	Group6.36	-	84411	84607	83125	83280	85141	85367	2591	8,6,8	0,0,0	8,3,0	0,0,1	158	79	1	1	1.0,1.0,1.0	1.0,1.0,0.0	0.333
2684	GB50006	NA	Group15.19	-	2191477	2191553	2191264	2191411	2191643	2191900	2684	1,5,6	0,0,0	0,2,3	1,0,0	154	79	1	1	1.0,1.0,1.0	0.0,1.0,1.0	0.333
2831	GB49220	NA	Group7.12	-	460289	460401	459711	460027	460560	460593	2831	0,0,1	0,0,0	2,0,1	0,1,0	158	79	1	1	NA,NA,1.0	1.0,0.0,1.0	0.333
2869	GB52838	NA	Group8.11	+	65085	65212	22527	22731	65548	65692	2869	8,7,3	0,0,0	3,0,2	0,1,0	158	79	1	1	1.0,1.0,1.0	1.0,0.0,1.0	0.333
3147	GB41710	NA	Group14.15	+	664557	665259	663185	664325	665429	665601	3147	0,3,2	0,0,0	1,4,0	0,0,2	158	79	1	1	NA,1.0,1.0	1.0,1.0,0.0	0.333
3642	GB40230	NA	Group12.5	+	420617	420671	418918	418993	427198	427378	3642	3,2,1	0,0,0	2,0,6	0,1,0	132	79	1	1	1.0,1.0,1.0	1.0,0.0,1.0	0.333
421	GB44158	NA	Group4.13	+	655828	656122	647473	647786	656309	656600	421	0,0,2	0,0,0	4,0,2	0,1,0	158	79	1	1	NA,NA,1.0	1.0,0.0,1.0	0.333
4789	GB47966	NA	Group7.19	+	168348	168473	165796	165911	171301	171631	4789	7,2,1	0,0,0	1,0,4	0,1,0	158	79	1	1	1.0,1.0,1.0	1.0,0.0,1.0	0.333
5371	GB55356	NA	Group2.19	-	3509564	3509745	3509047	3509394	3509850	3509875	5371	1,0,0	0,0,0	2,0,2	0,2,0	158	79	1	1	1.0,NA,NA	1.0,0.0,1.0	0.333
583	GB40998	NA	Group4.11	-	140260	140578	139006	139125	140743	140863	583	5,1,3	0,0,0	1,2,0	0,0,2	158	79	0.218055	1	1.0,1.0,1.0	1.0,1.0,0.0	0.333
838	GB41819	NA	Group8.9	-	420202	420292	417090	417132	422012	422054	838	0,0,6	0,0,0	5,0,1	0,2,0	158	79	1	1	NA,NA,1.0	1.0,0.0,1.0	0.333
4418	GB50630	NA	GroupUn148	+	72741	72843	72261	72409	72936	72990	4418	0,2,2	0,0,0	2,1,0	0,1,0	158	79	1	1	NA,1.0,1.0	1.0,0.333,NA	0.334
452	GB55781	NA	Group3.8	-	962954	963266	962477	962807	963510	963822	452	0,0,3	0,0,0	1,0,1	0,0,1	158	79	1	1	NA,NA,1.0	1.0,NA,0.333	0.334
1692	GB52072	NA	Group12.17	+	1437306	1437530	1437031	1437222	1437629	1437790	1692	9,29,32	1,10,10	11,19,12	16,15,10	158	79	0.00124606	0.0490764	0.818,0.592,0.615	0.256,0.388,0.375	0.335
3721	GB49911	NA	Group13.12	+	638650	638953	637813	637909	639726	640136	3721	14,9,13	0,3,2	5,10,7	2,5,9	158	79	0.00294214	0.0890824	1.0,0.6,0.765	0.556,0.5,0.28	0.343
2320	GB48706	NA	Group2.3	+	82500	82549	81780	81867	83586	83789	2320	4,10,5	0,6,10	4,5,1	7,5,10	127	79	0.0639873	0.646416	1.0,0.509,0.237	0.262,0.383,0.059	0.347
4505	GB52429	NA	Group2.17	-	682167	682218	676983	682072	683770	684495	4505	0,2,0	0,0,0	0,1,2	0,0,3	129	79	1	1	NA,1.0,NA	NA,1.0,0.29	0.355
3513	GB55237	NA	Group11.6	+	1278453	1278591	1270737	1270953	1282877	1283072	3513	1,5,8	0,0,2	1,9,9	1,1,6	158	79	0.00180624	0.0638097	1.0,1.0,0.667	0.333,0.818,0.429	0.362
1535	GB46739	NA	Group5.9	+	40195	40264	11416	11994	41474	41584	1535	6,6,20	0,4,5	4,3,19	5,6,11	147	79	0.0317324	0.423269	1.0,0.446,0.683	0.301,0.212,0.481	0.378
3439	GB47584	NA	Group16.5	-	281698	281734	280816	280955	282002	282075	3439	13,23,34	0,1,5	16,6,22	7,4,16	114	79	3.13695e-06	0.000507925	1.0,0.941,0.825	0.613,0.51,0.488	0.385
2981	GB45282	NA	Group11.18	+	4486744	4486762	4486542	4486674	4486861	4487312	2981	32,41,11	3,5,37	18,11,18	31,45,37	96	79	0.00325242	0.0928144	0.898,0.871,0.197	0.323,0.167,0.286	0.397
3558	GB40393	NA	Group8.6	-	563291	563480	559405	562295	570938	571016	3558	0,4,4	0,0,1	3,1,2	0,4,4	158	79	1	1	NA,1.0,0.667	1.0,0.111,0.2	0.397
1572	GB47138	NA	Group9.3	-	149274	149385	142079	142232	179385	179553	1572	0,2,4	0,0,0	0,3,8	1,0,1	158	79	1	1	NA,1.0,1.0	0.0,1.0,0.8	0.4
2586	GB47598	NA	Group16.5	-	59285	59403	59025	59185	59530	59711	2586	0,1,2	0,0,0	0,3,0	0,1,0	158	79	1	1	NA,1.0,1.0	NA,0.6,NA	0.4
2071	GB52088	NA	Group12.17	+	1652765	1652855	1592081	1592093	1671503	1671677	2071	0,1,2	0,0,0	1,1,3	0,1,2	158	79	1	1	NA,1.0,1.0	1.0,0.333,0.429	0.413
3710	GB42304	NA	Group1.43	-	435829	435956	433754	435338	436327	436584	3710	2,0,1	0,0,1	6,0,0	1,1,3	158	79	1	1	1.0,NA,0.333	0.75,0.0,0.0	0.416
419	GB44158	NA	Group4.13	+	649081	649375	647473	647786	649626	649920	419	0,0,4	0,0,2	2,0,0	3,1,2	158	79	1	1	NA,NA,0.5	0.25,0.0,0.0	0.417
4033	GB44280	NA	Group7.22	-	896358	896627	895695	895886	896750	897059	4033	13,31,30	1,2,27	13,29,16	28,21,24	158	79	0.00146707	0.0541237	0.867,0.886,0.357	0.188,0.408,0.25	0.421
5033	GB46047	NA	Group6.15	+	129456	129649	129090	129168	129756	129927	5033	1,2,4	0,3,3	0,3,1	0,9,4	158	79	1	1	1.0,0.25,0.4	NA,0.143,0.111	0.423
81	GB53064	NA	Group4.5	-	1837783	1838089	1835867	1836164	1839914	1839965	81	2,3,7	0,0,4	2,6,2	8,1,2	158	79	0.0282585	0.40233	1.0,1.0,0.467	0.111,0.75,0.333	0.424
4234	GB44263	NA	Group7.6	+	236851	236890	235874	235958	237643	237697	4234	3,7,4	0,2,0	3,5,7	5,3,3	117	79	0.000172241	0.0116744	1.0,0.703,1.0	0.288,0.529,0.612	0.425
2758	GB52759	NA	Group14.14	+	264052	264181	263331	263560	266512	266739	2758	9,10,5	5,1,16	1,1,3	14,13,15	158	79	8.97839e-05	0.00679676	0.474,0.833,0.135	0.034,0.037,0.091	0.427
2879	GB43039	NA	GroupUn5053	+	7940	8009	2703	2844	9066	9219	2879	4,9,21	0,0,0	4,7,8	1,2,7	147	79	7.21709e-09	6.00977e-06	1.0,1.0,1.0	0.683,0.653,0.38	0.428
2338	GB48658	NA	Group5.12	+	790706	792053	789580	789848	792394	792593	2338	1,1,3	0,0,7	4,1,2	4,1,4	158	79	0.391614	1	1.0,1.0,0.176	0.333,0.333,0.2	0.437
3397	GB46325	NA	Group6.26	-	317685	317796	314172	314325	320490	320646	3397	2,3,9	0,0,0	2,4,20	1,3,3	158	79	6.78802e-06	0.000965058	1.0,1.0,1.0	0.5,0.4,0.769	0.444
129	GB43870	NA	Group8.8	+	157661	157772	154815	154965	163581	163689	129	2,2,5	0,0,0	1,2,1	0,2,1	158	79	0.221197	1	1.0,1.0,1.0	1.0,0.333,0.333	0.445
2590	GB42359	NA	Group6.36	-	81388	81568	80954	81206	82585	82952	2590	2,0,1	0,0,1	0,4,1	5,5,1	158	79	1	1	1.0,NA,0.333	0.0,0.286,0.333	0.46
824	GB53862	NA	Group13.9	+	290659	290677	290178	290321	291608	291862	824	1,0,1	0,0,2	0,0,2	0,2,3	96	79	1	1	1.0,NA,0.292	NA,0.0,0.354	0.469
1070	GB53305	NA	Group9.12	-	1363308	1363818	1361901	1362169	1368237	1368367	1070	0,2,4	0,0,0	0,0,5	1,0,0	158	79	1	1	NA,1.0,1.0	0.0,NA,1.0	0.5
1801	GB47953	NA	Group7.19	-	175810	175910	175588	175693	176167	176901	1801	0,0,1	0,0,0	1,0,0	0,1,0	158	79	1	1	NA,NA,1.0	1.0,0.0,NA	0.5
3050	GB54128	NA	Group14.13	-	637921	638048	635683	635842	638173	638468	3050	1,0,0	0,0,0	0,0,1	1,0,0	158	79	1	1	1.0,NA,NA	0.0,NA,1.0	0.5
363	GB45273	NA	Group11.18	+	4397948	4398152	4397686	4397854	4398325	4398485	363	0,0,4	0,0,0	0,1,0	1,0,0	158	79	1	1	NA,NA,1.0	0.0,1.0,NA	0.5
3913	GB42490	NA	Group7.21	+	1478144	1478285	1477939	1478086	1478362	1478548	3913	2,0,0	0,0,0	0,3,0	0,0,1	158	79	1	1	1.0,NA,NA	NA,1.0,0.0	0.5
422	GB44158	NA	Group4.13	+	654713	655004	647473	647786	655205	655499	422	0,0,4	0,0,0	0,0,1	2,0,0	158	79	1	1	NA,NA,1.0	0.0,NA,1.0	0.5
4248	GB54891	NA	Group4.4	+	123494	123668	123038	123254	124532	124741	4248	3,5,0	0,0,0	2,0,0	0,0,2	158	79	1	1	1.0,1.0,NA	1.0,NA,0.0	0.5
5323	GB50900	NA	Group10.26	-	2352805	2353038	2352419	2352650	2353183	2353447	5323	1,0,2	0,0,2	0,1,0	0,1,3	158	79	1	1	1.0,NA,0.333	NA,0.333,0.0	0.5
5121	GB45486	NA	Group1.35	-	666261	666538	655140	655412	687332	688241	5121	3,5,3	0,0,0	3,0,2	1,0,2	158	79	1	1	1.0,1.0,1.0	0.6,NA,0.333	0.533
329	GB40565	NA	Group8.6	+	1806159	1806189	1774254	1775007	1807208	1807283	329	0,0,2	0,0,0	4,0,5	2,1,3	108	79	1	1	NA,NA,1.0	0.594,0.0,0.549	0.619
410	GB40085	NA	Group13.7	-	1025751	1025868	1025397	1025531	1026927	1027122	410	1,0,2	0,0,0	3,0,1	1,0,3	158	79	1	1	1.0,NA,1.0	0.6,NA,0.143	0.629
4607	GB52262	NA	GroupUn22	+	163770	163780	163343	163471	164158	164365	4607	1,1,4	0,0,0	2,3,1	3,2,5	88	79	3.39681e-10	4.95e-07	1.0,1.0,1.0	0.374,0.574,0.152	0.633
3216	GB51611	NA	Group1.37	+	1142846	1142987	1142362	1142469	1145872	1146056	3216	0,2,6	0,0,0	0,0,5	1,0,1	158	79	1	1	NA,1.0,1.0	0.0,NA,0.714	0.643
546	GB53160	NA	Group4.5	+	1304927	1305207	1304676	1304780	1305403	1306030	546	0,1,3	0,0,0	0,0,1	0,0,1	158	79	1	1	NA,1.0,1.0	NA,NA,0.333	0.667
5122	GB45486	NA	Group1.35	-	666261	666538	655140	655412	679710	679734	5122	3,3,2	0,0,0	3,0,5	4,2,1	158	79	5.41022e-08	2.42586e-05	1.0,1.0,1.0	0.273,0.0,0.714	0.671
123	GB41645	NA	Group14.15	-	318284	318308	317532	317633	319353	319638	123	1,2,7	0,0,0	0,0,5	3,3,1	102	79	8.95405e-09	6.52415e-06	1.0,1.0,1.0	0.0,0.0,0.795	0.735
136	GB43870	NA	Group8.8	+	157065	157215	154815	154965	163581	163689	136	0,0,5	0,0,0	0,0,2	0,2,1	158	79	1	1	NA,NA,1.0	NA,0.0,0.5	0.75
1824	GB40980	NA	Group7.20	-	23751	24254	18127	18238	26598	26619	1824	2,4,0	0,0,0	0,0,2	1,0,1	158	79	1	1	1.0,1.0,NA	0.0,NA,0.5	0.75
5094	GB44228	NA	Group4.13	+	2348721	2348782	2348593	2348648	2349851	2349912	5094	4,0,0	0,0,0	0,0,1	0,1,2	139	79	1	1	1.0,NA,NA	NA,0.0,0.221	0.889
1872	GB47424	NA	Group1.29	-	379496	379535	365856	365916	387360	387489	1872	1,0,1	0,0,0	0,0,0	1,0,0	117	79	1	1	1.0,NA,1.0	0.0,NA,NA	1
2424	GB50283	NA	Group15.19	+	3799743	3799765	3799231	3799514	3799928	3799998	2424	0,2,1	0,0,0	0,0,0	0,1,0	100	79	1	1	NA,1.0,1.0	NA,0.0,NA	1
3225	GB40666	NA	Group12.13	+	270494	270585	270282	270402	270888	271022	3225	0,1,0	0,0,0	0,0,0	1,0,0	158	79	1	1	NA,1.0,NA	0.0,NA,NA	1
382	GB55144	NA	Group11.6	-	1220356	1220547	1220121	1220237	1221276	1221413	382	0,1,0	0,0,0	0,0,0	0,0,1	158	79	1	1	NA,1.0,NA	NA,NA,0.0	1
4041	GB46720	NA	Group5.9	-	445084	445093	443277	443650	446124	446423	4041	1,0,0	0,0,0	0,0,0	0,1,0	87	79	1	1	1.0,NA,NA	NA,0.0,NA	1
4344	GB48805	NA	Group10.27	+	484498	484616	482927	482936	485328	485414	4344	0,1,0	0,0,0	0,0,0	0,0,1	158	79	1	1	NA,1.0,NA	NA,NA,0.0	1
4454	GB42508	NA	Group6.18	+	130352	130400	129971	130032	130996	131323	4454	1,2,0	0,0,0	0,0,0	1,0,0	126	79	1	1	1.0,1.0,NA	0.0,NA,NA	1
5168	GB43497	NA	Group11.14	-	200184	200604	196988	197096	208668	208809	5168	2,0,1	0,0,0	0,0,0	0,0,1	158	79	1	1	1.0,NA,1.0	NA,NA,0.0	1

## Sheet: MXE.MATS.ReadsOnTargetAndJuncti
ID	GeneID	geneSymbol	chr	strand	1stExonStart_0base	1stExonEnd	2ndExonStart_0base	2ndExonEnd	upstreamES	upstreamEE	downstreamES	downstreamEE	ID	IC_SAMPLE_1	SC_SAMPLE_1	IC_SAMPLE_2	SC_SAMPLE_2	IncFormLen	SkipFormLen	PValue	FDR	IncLevel1	IncLevel2	IncLevelDifference
458	GB45486	NA	Group1.35	-	666261	666538	679710	679734	655140	655412	687332	688241	458	1,1,9	6,11,14	11,8,8	6,5,12	103	356	0.0127226	0.0441986	0.366,0.239,0.69	0.864,0.847,0.697	-0.371
246	GB55761	NA	Group3.8	-	1183829	1183850	1185288	1185315	1176638	1176805	1186518	1186582	246	1,1,0	0,2,0	0,2,1	0,0,0	106	100	1	1	1.0,0.321,NA	NA,1.0,1.0	-0.34
177	GB47546	NA	Group16.5	-	803531	803615	803695	803779	803368	803452	803859	803943	177	19,37,54	106,160,29	33,8,36	31,0,41	163	163	0.0316564	0.0846809	0.152,0.188,0.651	0.516,1.0,0.468	-0.331
135	GB47918	NA	Group10.5	+	129470	129503	130234	130399	128400	128568	131013	131055	135	0,0,2	4,2,7	2,0,3	2,5,6	112	244	0.00243697	0.0146492	0.0,0.0,0.384	0.685,0.0,0.521	-0.274
537	GB48533	NA	Group6.16	-	646757	646919	647831	648298	645976	646112	649996	650074	537	7239591444	278298167	144815061336	131,69,102	546	241	2.79623e-08	2.13712e-06	0.534,0.587,0.792	0.83,0.906,0.853	-0.225
317	GB44961	NA	Group11.18	-	3474162	3474261	3474475	3474529	3468606	3468747	3481623	3481807	317	7,4,8	5,22,19	5,13,13	8,7,7	133	178	0.0358754	0.0927215	0.652,0.196,0.36	0.455,0.713,0.713	-0.224
528	GB53653	NA	Group3.9	-	1165864	1165906	1167122	1167134	1165334	1165538	1167548	1167674	528	1,1,3	10,17,10	4,2,3	4,11,7	91	121	0.0468221	0.113863	0.117,0.073,0.285	0.571,0.195,0.363	-0.218
162	GB47743	NA	Group1.2	+	743011	743062	744618	744704	737764	738560	745946	746232	162	27,63,86	285238127	75,42,77	100,82,73	130	165	0.00119706	0.00970345	0.107,0.251,0.462	0.488,0.394,0.572	-0.211
399	GB48005	NA	Group13.6	-	10788	10932	29394	29528	9903	10059	38549	39008	399	14,24,104	141,90,119	125,55,156	110,95,166	213	223	0.00209561	0.0140144	0.094,0.218,0.478	0.543,0.377,0.496	-0.209
355	GB50099	NA	Group15.19	-	368029	368119	369001	369112	367688	367775	370843	371032	355	8,12,40	24,9,4	26,6,48	1,4,13	190	169	0.0899443	0.17719	0.229,0.543,0.899	0.959,0.572,0.767	-0.209
5	GB54674	NA	Group15.10	+	66024	66116	70431	70561	65578	65831	70643	70902	5	21,25,54	50,41,26	81,60,69	32,31,49	171	209	0.018369	0.0584966	0.339,0.427,0.717	0.756,0.703,0.633	-0.203
210	GB46142	NA	Group3.18	+	212933	213047	213568	213709	212048	212118	213790	213871	210	5,4,9	0,10,14	2,0,9	4,4,3	193	220	0.44247	0.594778	1.0,0.313,0.423	0.363,0.0,0.774	0.2
121	GB40109	NA	Group13.7	+	238378	238534	244824	245005	216280	216389	246433	246542	121	114108121	38,33,150	87,78,98	101123104	235	260	0.00303642	0.0167473	0.768,0.784,0.472	0.488,0.412,0.51	0.205
248	GB52701	NA	Group14.14	-	893904	894116	899785	899873	893153	893674	900030	900785	248	20,14,16	19,14,46	7,12,13	30,35,39	167	291	0.019817	0.0618959	0.647,0.635,0.377	0.289,0.374,0.367	0.21
3	GB45365	NA	Group6.37	-	384852	385002	385903	386104	383930	384108	386670	386794	3	134122150	38,51,94	145,91,123	116102151	280	229	6.5726e-06	0.000195352	0.743,0.662,0.566	0.506,0.422,0.4	0.214
123	GB51653	NA	Group8.21	-	824278	824449	827236	827407	821644	821824	827931	828201	123	9,8,16	12,17,54	8,1,32	56,51,150	250	250	0.00191121	0.0137297	0.429,0.32,0.229	0.125,0.019,0.176	0.219
467	GB51332	NA	Group16.4	+	1350784	1350908	1351468	1351611	1350513	1350717	1351685	1351886	467	6351043516	70305584	480502481	610534448	203	222	0.000396961	0.00433416	0.908,0.789,0.491	0.463,0.507,0.54	0.226
140	GB40690	NA	Group12.13	+	1500249	1500836	1542398	1542513	1497554	1497698	1550922	1551050	140	219260177	21,11,57	108,90,180	43,45,33	666	194	0.00674456	0.0271304	0.752,0.873,0.475	0.423,0.368,0.614	0.232
67	GB41584	NA	GroupUn168	+	2052	2120	2248	2480	1748	1909	2657	2770	67	32,42,30	30148234	15,21,29	189229191	147	311	0.00488013	0.0219401	0.693,0.375,0.213	0.144,0.162,0.243	0.244
72	GB41629	NA	Group14.15	-	729831	729897	730554	730572	728406	728583	731231	731302	72	1,12,2	2,6,1	4,0,5	5,5,6	97	145	0.0684507	0.144878	0.428,0.749,0.749	0.545,0.0,0.555	0.275
403	GB42508	NA	Group6.18	+	130352	130400	130996	131323	129971	130032	132519	133443	403	2,8,5	8,19,13	1,0,1	9,1,12	127	406	0.000251626	0.00313069	0.444,0.574,0.551	0.262,0.0,0.21	0.366
152	GB51211	NA	Group6.1	+	189425	189599	195720	195894	188177	188537	196036	196190	152	2,2,2	1,0,1	0,1,0	1,2,0	253	253	1	1	0.667,1.0,0.667	0.0,0.333,NA	0.612

## Sheet: MXE.MATS.JunctionCountOnly
ID	GeneID	geneSymbol	chr	strand	1stExonStart_0base	1stExonEnd	2ndExonStart_0base	2ndExonEnd	upstreamES	upstreamEE	downstreamES	downstreamEE	ID	IJC_SAMPLE_1	SJC_SAMPLE_1	IJC_SAMPLE_2	SJC_SAMPLE_2	IncFormLen	SkipFormLen	PValue	FDR	IncLevel1	IncLevel2	IncLevelDifference
458	GB45486	NA	Group1.35	-	666261	666538	679710	679734	655140	655412	687332	688241	458	1,1,9	3,5,3	11,8,8	3,0,2	102	158	0.00372975	0.0224204	0.341,0.237,0.823	0.85,1.0,0.861	-0.437
246	GB55761	NA	Group3.8	-	1183829	1183850	1185288	1185315	1176638	1176805	1186518	1186582	246	1,1,0	0,2,0	0,2,1	0,0,0	105	99	1	1	1.0,0.32,NA	NA,1.0,1.0	-0.34
177	GB47546	NA	Group16.5	-	803531	803615	803695	803779	803368	803452	803859	803943	177	19,35,52	102,160,23	33,8,34	31,0,39	158	158	0.0463884	0.137115	0.157,0.179,0.693	0.516,1.0,0.466	-0.318
49	GB40237	NA	Group12.5	+	536455	536565	541129	541239	535983	536376	541945	542090	49	0,1,10	5,10,19	9,8,12	13,10,11	158	158	0.00952823	0.0457671	0.0,0.091,0.345	0.409,0.444,0.522	-0.313
138	GB47425	NA	Group1.29	-	351819	352212	353325	353478	349531	349795	354983	355062	138	6,1,1	4,6,9	4,2,4	2,2,4	158	158	0.0621261	0.168811	0.6,0.143,0.1	0.667,0.5,0.5	-0.275
465	GB49409	NA	Group12.16	+	904712	904881	906403	906586	904444	904596	906861	906991	465	61153280	271325220	248244235	190176147	158	158	0.000810389	0.00830313	0.184,0.32,0.56	0.566,0.581,0.615	-0.233
47	GB55941	NA	Group4.7	+	242998	243087	243488	243745	242291	242715	243864	244212	47	35,55,106	430332164	97102109	142131142	158	158	5.50944e-06	0.000267959	0.075,0.142,0.393	0.406,0.438,0.434	-0.223
204	GB41697	NA	Group14.15	+	294211	294446	294821	295076	294022	294099	295157	295397	204	79217438	968933546	392491376	518473481	158	158	3.61911e-05	0.000968111	0.075,0.189,0.445	0.431,0.509,0.439	-0.223
528	GB53653	NA	Group3.9	-	1165864	1165906	1167122	1167134	1165334	1165538	1167548	1167674	528	1,1,3	10,17,10	4,2,3	4,11,7	90	120	0.0468044	0.137584	0.118,0.073,0.286	0.571,0.195,0.364	-0.218
162	GB47743	NA	Group1.2	+	743011	743062	744618	744704	737764	738560	745946	746232	162	27,63,86	263217119	75,42,77	90,78,68	129	158	0.00141199	0.0128036	0.112,0.262,0.47	0.505,0.397,0.581	-0.213
426	GB44157	NA	Group4.13	+	623277	623442	623810	623972	617098	617237	625889	626039	426	2,1,8	11,20,24	5,4,20	20,9,15	158	158	0.0186722	0.0703496	0.154,0.048,0.25	0.2,0.308,0.571	-0.209
288	GB40350	NA	Group8.6	-	1591868	1591976	1592650	1592686	1591167	1591417	1592788	1593059	288	40,80,154	81,109,77	110,78,122	43,46,47	114	158	0.00176624	0.0145375	0.406,0.504,0.735	0.78,0.702,0.782	-0.206
480	GB49809	NA	Group2.18	+	952569	952713	960235	960351	948827	949236	974464	974555	480	15,5,15	30,24,36	20,15,47	22,21,45	158	158	0.00156184	0.0133428	0.333,0.172,0.294	0.476,0.417,0.511	-0.202
79	GB42841	NA	Group9.10	+	2068071	2068335	2068392	2068749	2067568	2067997	2068815	2069031	79	51,98,141	702608291	135181152	243283239	158	158	7.23025e-08	9.67046e-06	0.068,0.139,0.326	0.357,0.39,0.389	-0.201
466	GB53426	NA	Group9.12	+	1276050	1276143	1277455	1277590	1275765	1275792	1277684	1277741	466	49103305	976749322	272217218	339348292	158	158	0.00023614	0.00300797	0.048,0.121,0.486	0.445,0.384,0.427	-0.2
314	GB54219	NA	Group14.13	+	1531076	1531302	1536151	1538750	1530669	1530910	1538942	1539401	314	8,24,13	0,1,6	4,9,11	5,6,0	158	158	0.11738	0.27411	1.0,0.96,0.684	0.444,0.6,1.0	0.2
65	GB48829	NA	GroupUn14	+	47485	47626	49028	49194	45574	45677	56393	56461	65	280414282	20,76,194	234243204	163172140	158	158	5.95275e-05	0.00132697	0.933,0.845,0.592	0.589,0.586,0.593	0.201
121	GB40109	NA	Group13.7	+	238378	238534	244824	245005	216280	216389	246433	246542	121	46,34,37	21,11,47	35,40,30	40,50,52	158	158	0.0114053	0.0508488	0.687,0.756,0.44	0.467,0.444,0.366	0.202
210	GB46142	NA	Group3.18	+	212933	213047	213568	213709	212048	212118	213790	213871	210	2,1,6	0,5,9	1,0,5	2,4,3	158	158	0.47973	0.731212	1.0,0.167,0.4	0.333,0.0,0.625	0.203
145	GB47138	NA	Group9.3	-	149274	149385	155702	155794	142079	142232	164102	164194	145	0,2,2	0,0,6	3,2,2	2,4,4	158	158	1	1	NA,1.0,0.25	0.6,0.333,0.333	0.203
133	GB47905	NA	GroupUn11	+	74216	74521	78464	78678	70028	70107	80901	81210	133	57143112	16,45,71	68,92,95	83,85,72	158	158	6.67767e-05	0.00142902	0.781,0.761,0.612	0.45,0.52,0.569	0.205
375	GB44551	NA	Group5.14	-	65065	65196	85674	85816	59271	59431	92961	93113	375	222,136,69	10,14,57	57,37,86	39,22,65	158	158	0.000171222	0.00262041	0.957,0.907,0.548	0.594,0.627,0.57	0.207
397	GB51198	NA	Group6.1	-	23800	23904	24023	24158	23215	23340	24222	24355	397	752917586	161308559	684652540	728663585	158	158	0.000215629	0.00294737	0.824,0.749,0.512	0.484,0.496,0.48	0.208
140	GB40690	NA	Group12.13	+	1500249	1500836	1542398	1542513	1497554	1497698	1550922	1551050	140	9,10,17	15,2,32	7,7,17	24,27,18	158	158	0.138177	0.302969	0.375,0.833,0.347	0.226,0.206,0.486	0.212
248	GB52701	NA	Group14.14	-	893904	894116	899785	899873	893153	893674	900030	900785	248	13,8,12	1,3,11	4,7,7	2,13,7	158	158	0.049035	0.141804	0.929,0.727,0.522	0.667,0.35,0.5	0.22
475	GB49936	NA	Group15.19	-	3905669	3905759	3906508	3906636	3904967	3905249	3906786	3906911	475	583643348	160403553	363284309	585469539	158	158	0.00230812	0.0169542	0.785,0.615,0.386	0.383,0.377,0.364	0.221
311	GB47584	NA	Group16.5	-	282002	282075	282458	282598	280816	280955	282837	282939	311	21,31,20	1,1,9	10,16,43	7,9,17	158	151	0.00286991	0.0202027	0.953,0.967,0.68	0.577,0.629,0.707	0.229
228	GB49076	NA	Group3.4	-	503686	503839	506405	507080	500503	500709	508156	508376	228	231,117,58	24,31,64	28,29,61	49,30,53	158	158	0.000988446	0.00976757	0.906,0.791,0.475	0.364,0.492,0.535	0.26
67	GB41584	NA	GroupUn168	+	2052	2120	2248	2480	1748	1909	2657	2770	67	32,42,30	8,62,61	15,21,29	58,84,59	146	158	0.00710276	0.036893	0.812,0.423,0.347	0.219,0.213,0.347	0.268
51	GB40237	NA	Group12.5	+	535983	536376	540657	541050	535341	535590	541129	541239	51	27,81,35	11,54,45	20,24,27	69,46,46	158	158	0.000226483	0.00295533	0.711,0.6,0.437	0.225,0.343,0.37	0.27
72	GB41629	NA	Group14.15	-	729831	729897	730554	730572	728406	728583	731231	731302	72	1,12,2	2,6,1	4,0,5	5,5,6	96	144	0.0684159	0.179424	0.429,0.75,0.75	0.545,0.0,0.556	0.276
309	GB46325	NA	Group6.26	-	296793	296934	297316	297650	292557	295973	297941	300635	309	11,8,11	0,3,3	7,4,9	8,3,6	158	158	0.00321339	0.0209995	1.0,0.727,0.786	0.467,0.571,0.6	0.292
473	GB50955	NA	Group10.26	-	1523187	1523517	1523712	1524725	1522834	1523035	1524877	1525114	473	628434199	16,94,183	135117146	138136176	158	158	6.23719e-07	4.2303e-05	0.975,0.822,0.521	0.495,0.462,0.453	0.303
152	GB51211	NA	Group6.1	+	189425	189599	195720	195894	188177	188537	196036	196190	152	1,2,1	0,0,0	0,0,0	1,1,0	158	158	1	1	1.0,1.0,1.0	0.0,0.0,NA	1
